# Supplementary material for: Crystal structure and Hirshfeld surface analysis of aqua­(1H-imidazole-κN3)[N-(2-oxido­benzyl­idene)threonato-κ3O,N,O′]zinc(II)
Source: Acta Crystallogr E Crystallogr Commun. 2025 Mar 25;81(Pt 4):332–5. doi: 10.1107/S2056989025002385 (PMC11974323; doi:10.1107/S2056989025002385)
Supplement: Supplementary file 1 [file e-81-00332-sup1.cif]

##############################################################################
#                                                                            #
# This CIF contains the data in a paper accepted for publication in          #
# Acta Crystallographica Section E. It conforms to the requirements of       #
# Notes for Authors for Acta Crystallographica Section E, and has been       #
# peer reviewed under the auspices of the IUCr Commission on Journals.       #
#                                                                            #
# Full details of the Crystallographic Information File format               #
# are given in the paper "The Crystallographic Information File (CIF):       #
# a New Standard Archive File for Crystallography" by S. R. Hall, F. H.      #
# Allen and I. D. Brown [Acta Cryst. (1991), A47, 655-685].                  #
#                                                                            #
# The current version of the core CIF dictionary is obtainable from          #
# ftp://ftp.iucr.org/pub/cif_core.dic.                                       #
#                                                                            #
# Software is freely available for graphical display of the structure(s)     #
# in this CIF. For information consult the CIF software page                 #
# http://www.iucr.org/resources/cif/software.                                #
#                                                                            #
# This file may be used for bona fide research purposes within the           #
# scientific community so long as proper attribution is given to the journal # 
# article from which it was obtained.                                        #
#                                                                            #
##############################################################################
data_global
_audit_creation_method     'APEX4 v2022.10-0'
_journal_date_recd_electronic     2025-02-18
_journal_date_accepted     2025-03-16
_journal_name_full     'Acta Crystallographica, Section E'
_journal_year     2025
_journal_volume     81
_journal_issue      1
_journal_page_first     0
_journal_page_last     0
_journal_paper_category     GM
_journal_paper_doi     10.1107/S2056989025002385
_journal_coeditor_code     OX2014
_publ_contact_author_name     'Takashiro Akitsu'
_publ_contact_author_address
;
Department of Chemistry, Faculty of Science, Tokyo University of Science, 1-3
Kagurazaka, Shinjuku-ku, Tokyo 162-8601, Japan
;
_publ_contact_author_email     'akitsu2@rs.tus.ac.jp'
_publ_contact_author_fax     ?
_publ_contact_author_phone     ?
_publ_section_title
;\
Crystal structure and Hirshfeld surface analysis of
aqua(1<i>H</i>-imidazole-\k<i>N</i>^3^)[<i>N</i>-(2-oxidobenzylidene)\
threonato-\k^3^<i>O</i>,<i>N</i>,<i>O</i>']zinc(II)
;
loop_
    _publ_author_name
    _publ_author_footnote
    _publ_author_address
    'Yoshizawa, Fumishi' .
;
Department of Chemistry, Faculty of Science, Tokyo University of Science, 1-3,
Kagurazaka, Shinjuku-ku, Tokyo 162-8601,
Japan
;
    'Okui, Anna' .
;
Department of Chemistry, Faculty of Science, Tokyo University of Science, 1-3,
Kagurazaka, Shinjuku-ku, Tokyo 162-8601, Japan
;
    'Nakane, Daisuke' .
;
Department of Chemistry, Faculty of Science, Tokyo University of Science, 1-3,
Kagurazaka, Shinjuku-ku, Tokyo 162-8601,
Japan
;
    'Akitsu, Takashiro' .
;
Department of Chemistry, Faculty of Science, Tokyo University of Science, 1-3
Kagurazaka, Shinjuku-ku, Tokyo 162-8601,
Japan
;
_publ_section_synopsis
;
The crystal structure of the amino acid Schiff base zinc(II) complex synthesized
from salicylaldehyde, <i>L</i>-threonine and zinc(II) acetate is reported.
;
data_I
_chemical_name_systematic
;\
Aqua(1<i>H</i>-imidazole-\k<i>N</i>^3^)[<i>N</i>-(2-oxidobenzylidene)\
threonato-\k^3^<i>O</i>,<i>N</i>,<i>O</i>']zinc(II)
;
_chemical_name_common     ?
_chemical_formula_moiety     ?
_chemical_formula_sum     'C14 H17 N3 O5 Zn'
_chemical_formula_iupac     '[Zn (C11 H11 N1 O4) (C3 H4 N2) (H2 O1)]'
_chemical_formula_weight     372.67
_chemical_melting_point     ?
_chemical_absolute_configuration     syn
_space_group_crystal_system     monoclinic
_space_group_name_H-M_alt     'C 1 2 1'
_space_group_name_Hall     'C 2y'
loop_
    _space_group_symop_operation_xyz
    'x, y, z'
    '-x, y, -z'
    'x+1/2, y+1/2, z'
    '-x+1/2, y+1/2, -z'
_cell_length_a     18.3835(7)
_cell_length_b     7.7141(3)
_cell_length_c     13.3800(5)
_cell_angle_alpha     90
_cell_angle_beta     123.7870(10)
_cell_angle_gamma     90
_cell_volume     1576.99(11)
_cell_formula_units_Z     4
_cell_measurement_reflns_used     6515
_cell_measurement_theta_min     2.9581
_cell_measurement_theta_max     25.0426
_cell_measurement_temperature     173.(2)
_exptl_crystal_description     prism
_exptl_crystal_colour     yellow
_exptl_crystal_size_max     0.100
_exptl_crystal_size_mid     0.100
_exptl_crystal_size_min     0.100
_exptl_crystal_density_diffrn     1.570
_exptl_crystal_density_meas     ?
_exptl_crystal_density_method     'not measured'
_exptl_crystal_F_000     768
_exptl_absorpt_coefficient_mu     1.586
_exptl_absorpt_correction_type     multi-scan
_exptl_absorpt_process_details     ?
_exptl_absorpt_correction_T_min     0.64
_exptl_absorpt_correction_T_max     0.86
_exptl_special_details
;
;
_diffrn_ambient_temperature     173.(2)
_diffrn_source     ?
_diffrn_source_power     ?
_diffrn_source_voltage     ?
_diffrn_source_current     ?
_diffrn_radiation_type     MoK\a
_diffrn_radiation_wavelength     0.71073
_diffrn_radiation_monochromator     ?
_diffrn_measurement_device_type     'Bruker-AXS D8 QUEST'
_diffrn_measurement_device     ?
_diffrn_measurement_method     'profile data from \q/2\q scans'
_diffrn_detector_area_resol_mean     7.3910
_diffrn_reflns_number     10846
_diffrn_reflns_av_R_equivalents     0.0729
_diffrn_reflns_av_unetI/netI     0.0651
_diffrn_reflns_theta_min     2.96
_diffrn_reflns_theta_max     25.06
_diffrn_reflns_theta_full     25.00
_diffrn_measured_fraction_theta_max     0.985
_diffrn_measured_fraction_theta_full     0.985
_diffrn_reflns_limit_h_min     -21
_diffrn_reflns_limit_h_max     21
_diffrn_reflns_limit_k_min     -9
_diffrn_reflns_limit_k_max     9
_diffrn_reflns_limit_l_min     -15
_diffrn_reflns_limit_l_max     15
_diffrn_radiation_probe     ?
_refine_special_details
;
;
_reflns_number_total     2752
_reflns_number_gt     2701
_reflns_threshold_expression     'I > 2\s(I)'
_refine_ls_structure_factor_coef     Fsqd
_refine_ls_matrix_type     full
_refine_ls_R_factor_all     0.0319
_refine_ls_R_factor_gt     0.0316
_refine_ls_wR_factor_gt     0.0737
_refine_ls_wR_factor_ref     0.0740
_refine_ls_goodness_of_fit_ref     1.067
_refine_ls_restrained_S_all     1.067
_refine_ls_number_reflns     2752
_refine_ls_number_parameters     218
_refine_ls_number_restraints     1
_refine_ls_number_constraints     ?
_refine_ls_hydrogen_treatment     mixed
_refine_ls_weighting_scheme     calc
_refine_ls_weighting_details
                      'w=1/[\s^2^(Fo^2^)+(0.0364P)^2^] where P=(Fo^2^+2Fc^2^)/3'
_atom_sites_solution_hydrogens     mixed
_atom_sites_solution_primary     ?
_atom_sites_solution_secondary     ?
_refine_ls_shift/su_max     0.000
_refine_ls_shift/su_mean     0.000
_refine_diff_density_max     0.352
_refine_diff_density_min     -0.288
_refine_ls_extinction_method     none
_refine_ls_extinction_coef     ?
_refine_ls_abs_structure_details
;
Flack <i>x</i> determined using 1180 quotients
[(<i>I</i>^+^)-(<i>I</i>^-^)]/[(<i>I</i>^+^)+(<i>I</i>^-^)]
(Parsons <i>et al.</i>,  2013)
;
_refine_ls_abs_structure_Flack     0.143(11)
loop_
    _atom_type_symbol
    _atom_type_description
    _atom_type_scat_dispersion_real
    _atom_type_scat_dispersion_imag
    _atom_type_scat_source
    C C 0.0033 0.0016 'International Tables Vol C Tables 4.2.6.8 and 6.1.1.4'
    H H 0.0000 0.0000 'International Tables Vol C Tables 4.2.6.8 and 6.1.1.4'
    N N 0.0061 0.0033 'International Tables Vol C Tables 4.2.6.8 and 6.1.1.4'
    O O 0.0106 0.0060 'International Tables Vol C Tables 4.2.6.8 and 6.1.1.4'
    Zn Zn 0.2839 1.4301 'International Tables Vol C Tables 4.2.6.8 and 6.1.1.4'
_computing_data_collection
;
APEX2 (Bruker, 2019)
;
_computing_cell_refinement
;
SAINT V8.40B (Bruker, 2019)
;
_computing_data_reduction
;
SAINT V8.40B (Bruker, 2019)
;
_computing_structure_solution
;
<i>SHELXT2018/2</i> (Sheldrick, 2015a)
;
_computing_structure_refinement
;
<i>SHELXL2019/1</i> (Sheldrick, 2015b)
;
_computing_molecular_graphics
;
<i>ShelXle</i> (H\"ubschle <i>et al.</i>,  2011)
;
_computing_publication_material     ?
loop_
    _atom_site_type_symbol
    _atom_site_label
    _atom_site_fract_x
    _atom_site_fract_y
    _atom_site_fract_z
    _atom_site_U_iso_or_equiv
    _atom_site_adp_type
    _atom_site_calc_flag
    _atom_site_occupancy
    _atom_site_disorder_assembly
    _atom_site_disorder_group
    Zn Zn01 0.65438(2) 0.42759(7) 0.11898(3) 0.01670(17) Uani d 1 . .
    O O1 0.59603(16) 0.2984(3) 0.1916(2) 0.0174(5) Uani d 1 . .
    O O2 0.74153(18) 0.5370(4) 0.0799(3) 0.0323(7) Uani d 1 . .
    O O3 0.8834(2) 0.5634(5) 0.1533(3) 0.0391(8) Uani d 1 . .
    O O4 0.7676(2) 0.1327(5) 0.1191(3) 0.0372(8) Uani d 1 . .
    O O5 0.5804(2) 0.3045(4) -0.0380(3) 0.0276(7) Uani d 1 . .
    H H16A 0.529(5) 0.302(8) -0.085(6) 0.041000 Uiso d 1 . .
    N N1 0.7722(2) 0.3625(4) 0.2698(3) 0.0196(7) Uani d 1 . .
    N N2 0.6124(2) 0.6638(4) 0.1298(3) 0.0241(7) Uani d 1 . .
    N N3 0.6028(3) 0.9438(6) 0.1430(3) 0.0420(10) Uani d 1 . .
    H H17 0.611949 1.055498 0.141612 0.050000 Uiso calc 1 . .
    H H15 0.768(5) 0.115(10) 0.061(6) 0.063000 Uiso d 1 . .
    C C1 0.6293(2) 0.2935(5) 0.3089(3) 0.0187(7) Uani d 1 . .
    C C2 0.5734(3) 0.2624(6) 0.3481(4) 0.0273(9) Uani d 1 . .
    H H2 0.512602 0.246220 0.290352 0.033000 Uiso calc 1 . .
    C C3 0.6056(3) 0.2549(7) 0.4692(4) 0.0365(11) Uani d 1 . .
    H H3 0.566229 0.235803 0.492934 0.044000 Uiso calc 1 . .
    C C4 0.6946(3) 0.2747(7) 0.5573(4) 0.0372(11) Uani d 1 . .
    H H4 0.716190 0.269067 0.640331 0.045000 Uiso calc 1 . .
    C C5 0.7501(3) 0.3026(7) 0.5208(4) 0.0339(10) Uani d 1 . .
    H H5 0.810969 0.314747 0.580187 0.041000 Uiso calc 1 . .
    C C6 0.7204(3) 0.3139(5) 0.3988(3) 0.0221(8) Uani d 1 . .
    C C7 0.7866(3) 0.3359(6) 0.3735(3) 0.0230(8) Uani d 1 . .
    H H7 0.845966 0.330118 0.439697 0.028000 Uiso calc 1 . .
    C C8 0.8438(2) 0.3703(5) 0.2529(3) 0.0225(8) Uani d 1 . .
    H H8 0.899618 0.402041 0.330026 0.027000 Uiso calc 1 . .
    C C9 0.8220(3) 0.5031(6) 0.1559(4) 0.0268(9) Uani d 1 . .
    C C10 0.8523(3) 0.1890(6) 0.2094(4) 0.0297(9) Uani d 1 . .
    H H10 0.887625 0.201059 0.173851 0.036000 Uiso calc 1 . .
    C C11 0.8964(4) 0.0585(8) 0.3105(6) 0.0507(14) Uani d 1 . .
    H H11A 0.955393 0.099246 0.372280 0.076000 Uiso calc 1 . .
    H H11B 0.900354 -0.053288 0.279021 0.076000 Uiso calc 1 . .
    H H11C 0.862170 0.045004 0.345727 0.076000 Uiso calc 1 . .
    C C12 0.5546(3) 0.6991(6) 0.1608(4) 0.0295(9) Uani d 1 . .
    H H12 0.523720 0.613729 0.174295 0.035000 Uiso calc 1 . .
    C C13 0.5472(3) 0.8718(6) 0.1695(4) 0.0381(11) Uani d 1 . .
    H H13 0.511549 0.930343 0.189603 0.046000 Uiso calc 1 . .
    C C14 0.6408(3) 0.8169(7) 0.1196(4) 0.0346(10) Uani d 1 . .
    H H14 0.681965 0.833681 0.098842 0.041000 Uiso calc 1 . .
    H H16B 0.599(5) 0.243(10) -0.059(6) 0.052000 Uiso d 1 . .
loop_
    _atom_site_aniso_label
    _atom_site_aniso_U_11
    _atom_site_aniso_U_22
    _atom_site_aniso_U_33
    _atom_site_aniso_U_12
    _atom_site_aniso_U_13
    _atom_site_aniso_U_23
    Zn01 0.0144(2) 0.0149(2) 0.0197(2) -0.00040(18) 0.00884(17) 0.00248(17)
    O1 0.0165(12) 0.0172(13) 0.0178(11) -0.0024(11) 0.0091(10) -0.0005(10)
    O2 0.0171(14) 0.0431(19) 0.0350(15) 0.0022(13) 0.0133(12) 0.0193(14)
    O3 0.0215(15) 0.045(2) 0.0486(18) -0.0046(14) 0.0184(13) 0.0176(16)
    O4 0.0358(17) 0.045(2) 0.0399(17) -0.0091(15) 0.0269(15) -0.0134(16)
    O5 0.0164(14) 0.0383(19) 0.0231(14) 0.0040(14) 0.0080(12) -0.0115(13)
    N1 0.0190(15) 0.0173(14) 0.0238(15) 0.0012(13) 0.0127(13) 0.0015(12)
    N2 0.0222(16) 0.0146(17) 0.0257(16) -0.0017(13) 0.0073(13) 0.0010(13)
    N3 0.048(2) 0.0124(18) 0.0373(18) 0.0022(19) 0.0066(16) -0.0011(18)
    C1 0.0222(18) 0.0121(17) 0.0214(17) 0.0030(15) 0.0119(15) -0.0014(14)
    C2 0.025(2) 0.034(2) 0.029(2) 0.0011(18) 0.0186(17) -0.0006(18)
    C3 0.037(2) 0.050(3) 0.034(2) 0.002(2) 0.027(2) 0.001(2)
    C4 0.038(2) 0.057(3) 0.0196(19) 0.007(2) 0.0182(18) 0.002(2)
    C5 0.030(2) 0.045(3) 0.0198(19) 0.004(2) 0.0099(17) 0.0006(19)
    C6 0.0226(18) 0.024(2) 0.0195(17) 0.0026(16) 0.0113(15) -0.0012(15)
    C7 0.0178(17) 0.024(2) 0.0192(18) 0.0008(15) 0.0053(15) 0.0020(15)
    C8 0.0116(16) 0.027(2) 0.0259(18) -0.0022(15) 0.0085(15) 0.0012(15)
    C9 0.022(2) 0.026(2) 0.034(2) -0.0045(18) 0.0170(18) 0.0028(18)
    C10 0.025(2) 0.033(2) 0.039(2) 0.0010(18) 0.0230(19) 0.0036(19)
    C11 0.062(3) 0.036(3) 0.066(3) 0.023(3) 0.042(3) 0.018(3)
    C12 0.024(2) 0.021(2) 0.033(2) 0.0022(17) 0.0095(18) -0.0052(17)
    C13 0.035(2) 0.026(2) 0.039(2) 0.0076(18) 0.0116(19) -0.0052(18)
    C14 0.036(2) 0.023(3) 0.030(2) -0.003(2) 0.0088(19) 0.0024(17)
_geom_special_details
;
All esds (except the esd in the dihedral angle between two l.s. planes)
are estimated using the full covariance matrix.  The cell esds are taken
into account individually in the estimation of esds in distances, angles
and torsion angles; correlations between esds in cell parameters are only
used when they are defined by crystal symmetry.  An approximate (isotropic)
treatment of cell esds is used for estimating esds involving l.s. planes.
;
loop_
    _geom_bond_atom_site_label_1
    _geom_bond_atom_site_label_2
    _geom_bond_site_symmetry_2
    _geom_bond_distance
    _geom_bond_publ_flag
    Zn01 O5 . 1.996(3) ?
    Zn01 N2 . 2.015(3) ?
    Zn01 N1 . 2.038(3) ?
    Zn01 O1 . 2.060(2) ?
    Zn01 O2 . 2.117(3) ?
    O1 C1 . 1.331(4) ?
    O2 C9 . 1.272(5) ?
    O3 C9 . 1.238(5) ?
    O4 C10 . 1.408(6) ?
    N1 C7 . 1.276(5) ?
    N1 C8 . 1.456(5) ?
    N2 C14 . 1.327(6) ?
    N2 C12 . 1.366(6) ?
    N3 C14 . 1.337(7) ?
    N3 C13 . 1.371(7) ?
    C1 C2 . 1.410(6) ?
    C1 C6 . 1.427(5) ?
    C2 C3 . 1.383(6) ?
    C3 C4 . 1.394(7) ?
    C4 C5 . 1.371(7) ?
    C5 C6 . 1.407(6) ?
    C6 C7 . 1.443(6) ?
    C8 C9 . 1.522(6) ?
    C8 C10 . 1.556(6) ?
    C10 C11 . 1.509(7) ?
    C12 C13 . 1.351(7) ?
loop_
    _geom_angle_atom_site_label_1
    _geom_angle_atom_site_label_2
    _geom_angle_atom_site_label_3
    _geom_angle_site_symmetry_1
    _geom_angle_site_symmetry_3
    _geom_angle
    _geom_angle_publ_flag
    O5 Zn01 N2 . . 116.22(13) ?
    O5 Zn01 N1 . . 130.65(13) ?
    N2 Zn01 N1 . . 112.96(13) ?
    O5 Zn01 O1 . . 92.14(12) ?
    N2 Zn01 O1 . . 94.77(12) ?
    N1 Zn01 O1 . . 87.64(11) ?
    O5 Zn01 O2 . . 95.52(13) ?
    N2 Zn01 O2 . . 91.69(14) ?
    N1 Zn01 O2 . . 79.03(12) ?
    O1 Zn01 O2 . . 166.60(11) ?
    C1 O1 Zn01 . . 123.4(2) ?
    C9 O2 Zn01 . . 115.1(3) ?
    C7 N1 C8 . . 121.1(3) ?
    C7 N1 Zn01 . . 125.5(3) ?
    C8 N1 Zn01 . . 113.0(2) ?
    C14 N2 C12 . . 105.7(4) ?
    C14 N2 Zn01 . . 127.5(3) ?
    C12 N2 Zn01 . . 126.5(3) ?
    C14 N3 C13 . . 108.9(5) ?
    O1 C1 C2 . . 119.4(3) ?
    O1 C1 C6 . . 123.1(3) ?
    C2 C1 C6 . . 117.4(3) ?
    C3 C2 C1 . . 121.2(4) ?
    C2 C3 C4 . . 121.5(4) ?
    C5 C4 C3 . . 118.1(4) ?
    C4 C5 C6 . . 122.5(4) ?
    C5 C6 C1 . . 119.2(4) ?
    C5 C6 C7 . . 116.4(4) ?
    C1 C6 C7 . . 124.2(3) ?
    N1 C7 C6 . . 125.5(4) ?
    N1 C8 C9 . . 109.2(3) ?
    N1 C8 C10 . . 108.0(3) ?
    C9 C8 C10 . . 108.7(3) ?
    O3 C9 O2 . . 124.9(4) ?
    O3 C9 C8 . . 117.8(4) ?
    O2 C9 C8 . . 117.2(3) ?
    O4 C10 C11 . . 110.5(4) ?
    O4 C10 C8 . . 107.7(3) ?
    C11 C10 C8 . . 112.3(4) ?
    C13 C12 N2 . . 110.8(5) ?
    C12 C13 N3 . . 104.6(5) ?
    N2 C14 N3 . . 110.0(4) ?
loop_
    _geom_hbond_atom_site_label_D
    _geom_hbond_atom_site_label_H
    _geom_hbond_atom_site_label_A
    _geom_hbond_site_symmetry_A
    _geom_hbond_distance_DH
    _geom_hbond_distance_HA
    _geom_hbond_distance_DA
    _geom_hbond_angle_DHA
    _geom_hbond_publ_flag
    O4 H15 O2 4_645 0.79(7) 1.89(7) 2.678(4) 170.(8) yes
    O5 H16A O1 2_655 0.79(7) 1.91(7) 2.708(4) 178.(6) yes
    O5 H16B O3 4_645 0.72(8) 2.02(8) 2.724(4) 165.(7) yes
    N3 H17 O1 1_565 0.88 2.06 2.830(6) 144.9 yes
    C14 H14 O2 . 0.950000 2.610000 3.077(6) 110.800000 ?
    C13 H13 O3 3_455 0.950000 2.360000 3.253(6) 156.400000 ?
    C2 H2 O3 3_445 0.950000 2.480000 3.351(5) 152.400000 ?
_shelx_hkl_file
;
  -6   0   0  894.21   80.39
   6   0   0  925.91   82.59
   8   0   0 1797.02  162.28
  -8   0   0 2263.07  165.48
  10   0   0 2073.59  192.08
 -10   0   0 2714.33  195.58
 -12   0   0  793.62   86.69
  12   0   0  820.52   66.39
 -12   0   0  865.91   67.59
 -12   0   0  848.62   61.29
 -12   0   0  931.91   64.49
  14   0   0  169.98   20.00
 -14   0   0  157.48   41.80
 -14   0   0  119.99   15.60
 -14   0   0  158.38   14.50
 -14   0   0  146.79   37.10
 -14   0   0  146.79   13.20
 -16   0   0 1064.79  112.79
 -16   0   0 1041.80   73.19
 -16   0   0 1024.50   74.29
  16   0   0 1065.99   82.39
 -16   0   0  981.70  111.79
  18   0   0  110.99   20.50
 -18   0   0   84.79   31.10
 -18   0   0   97.09    9.40
   1  -1   0 1898.51  137.49
  -1  -1   0 1798.92  134.09
   1   1   0 1735.33  133.39
  -1   1   0 1542.15  134.29
  -3  -1   0 2265.67  173.68
  -3   1   0 2270.77  179.28
   3   1   0 2470.95  173.98
  -5  -1   0 1305.17  107.89
  -5   1   0 1280.87  114.09
   5   1   0 1417.06  108.49
  -5   1   0 1267.37  113.89
  -7  -1   0  820.02   84.19
  -7   1   0 1066.59   96.69
   7   1   0  999.10   87.79
  -7   1   0 1027.00   96.09
   9  -1   0  750.52   63.39
  -9  -1   0  902.01   84.39
  -9  -1   0  975.00   64.89
  -9  -1   0  903.31   64.49
   9   1   0  770.02   62.89
   9   1   0  777.12   81.69
  -9   1   0  803.32   89.59
  -9   1   0  925.11   92.19
  -9   1   0  887.71   64.29
  11  -1   0 1017.80   81.49
 -11  -1   0  974.20   79.29
 -11  -1   0 1076.79   82.09
 -11  -1   0 1071.19  113.09
 -11   1   0 1120.99  114.89
  11   1   0 1076.19  105.59
 -11   1   0 1390.16  119.29
 -11   1   0 1277.17   83.49
 -13  -1   0 1770.22  135.09
  13  -1   0 1951.10  138.39
 -13  -1   0 1761.72  137.99
 -13  -1   0 1904.21  162.78
 -13   1   0 1979.50  179.28
 -13   1   0 1885.11  138.79
 -13   1   0 1906.71  170.08
  13   1   0 2101.19  170.68
  13   1   0 2076.89  138.49
 -15  -1   0  162.28   18.30
  15  -1   0  131.09   19.10
 -15  -1   0  166.08   21.60
 -15  -1   0  135.19   36.50
 -15  -1   0  116.89   15.50
  15   1   0  190.08   21.10
 -15   1   0  203.08   46.90
 -15   1   0  182.18   18.10
 -15   1   0  183.78   52.89
  15   1   0  150.78   40.90
 -17  -1   0  527.05   41.30
 -17  -1   0  518.05   39.50
 -17  -1   0  652.03   69.99
  17   1   0  424.86   44.70
 -17   1   0  580.84   84.09
 -17   1   0  412.96   84.09
   2  -2   0 1685.43  144.39
  -2  -2   0 1533.75  138.39
  -2   2   0 1642.04  144.39
   2   2   0 1545.25  137.19
  -4  -2   0 1576.14  131.09
   4  -2   0 1597.94  137.49
  -4   2   0 1253.17  131.49
   4   2   0 1440.86  126.09
  -6  -2   0 4431.56  361.06
   6   2   0 4767.42  359.96
  -6   2   0 5724.93  380.36
  -6   2   0 4865.71  376.16
   8  -2   0  380.56   34.80
  -8  -2   0  397.46   34.90
  -8  -2   0  546.95   74.99
  -8   2   0  432.56   76.49
   8   2   0  458.75   35.00
   8   2   0  428.36   34.30
  -8   2   0  518.75   36.60
   8   2   0  439.16   54.29
  -8   2   0  468.55   79.19
 -10  -2   0 1885.11  142.59
 -10   2   0 1716.43  181.48
  10   2   0 1980.40  168.78
  10   2   0 2129.79  142.39
 -10   2   0 2403.56  192.18
 -12  -2   0  803.02   87.39
  12  -2   0  762.92   60.69
 -12  -2   0  783.02   61.19
 -12  -2   0  715.73   58.39
 -12   2   0  754.92   60.89
  12   2   0  734.43   59.29
 -12   2   0  989.20  104.09
 -12   2   0  793.82  119.89
  12   2   0  904.11   88.99
 -14  -2   0  747.53   61.59
 -14  -2   0  701.83   84.39
 -14  -2   0  757.62   57.39
 -14   2   0  839.52   63.09
 -14   2   0  660.93  130.49
  14   2   0  686.33   82.99
  14   2   0  714.13   59.89
 -14   2   0  633.34  105.09
 -16  -2   0 1329.27   94.09
 -16  -2   0 1248.78  126.89
 -16   2   0 1145.09  143.29
 -16   2   0 1579.54  145.19
  16   2   0 1191.78   97.19
  16   2   0 1323.47  125.49
   1  -3   0 1848.32  179.98
  -1  -3   0 1576.14  155.68
  -1   3   0 1664.23  159.58
   1   3   0 1538.25  153.78
  -3  -3   0 2104.59  180.28
   3  -3   0 2046.80  184.68
  -3   3   0 1783.32  194.98
   3   3   0 1837.02  173.28
   5  -3   0 1790.32  164.08
  -5  -3   0 1458.65  149.19
   5   3   0 1659.83  150.08
  -5   3   0 1552.74  160.18
  -7   3   0 5511.15  441.06
  -7   3   0 5874.11  449.76
   7   3   0 5656.63  426.06
  -9  -3   0 3992.40  299.97
  -9   3   0 3764.52  307.07
   9   3   0 3642.84  286.17
  -9   3   0 3011.60  300.47
 -11  -3   0  591.04   51.59
 -11  -3   0  585.84   50.99
 -11  -3   0  760.52   89.09
  11   3   0  721.43   81.89
 -11   3   0  623.34  113.89
 -11   3   0  668.93   53.19
  11   3   0  661.03   50.99
 -11   3   0  675.83   51.29
 -11   3   0  940.11  128.99
 -13  -3   0  612.54  104.09
 -13  -3   0  995.90   68.59
 -13   3   0  662.63  124.39
  13   3   0  782.22   93.59
 -13   3   0  736.73  122.69
  13   3   0  838.42   66.99
 -15  -3   0    5.20    6.50
 -15  -3   0    7.20   13.10
 -15  -3   0   11.50    5.80
 -15   3   0    1.70   11.10
 -15   3   0    5.40   12.40
  15   3   0   11.50    7.00
  15   3   0    1.10    5.80
 -17  -3   0  238.18   26.90
 -17   3   0  247.58   73.79
  17   3   0  281.47   29.20
   0  -4   0  226.28   20.30
   0  -4   0  263.77   68.09
  -2  -4   0  455.75   32.60
   2  -4   0  480.95   95.99
  -2  -4   0  371.76   79.79
   2  -4   0  451.55   31.80
   2   4   0  343.37   30.90
  -2   4   0  356.96   31.10
   2   4   0  349.87   30.30
  -2   4   0  384.46   87.09
   2   4   0  506.95   95.89
   4  -4   0 1665.73  173.18
  -4  -4   0 1435.16  160.48
  -4   4   0 1904.01  182.38
   4   4   0 1481.15  159.28
  -6  -4   0 5055.29  387.66
   6  -4   0 4430.36  388.26
  -6   4   0 4655.53  396.26
  -8  -4   0  122.89   14.20
  -8  -4   0   89.89   38.10
  -8  -4   0  150.38   16.20
   8  -4   0  125.09    9.50
  -8   4   0  102.79   14.30
   8   4   0  105.19   38.90
   8   4   0  116.19   14.20
  -8   4   0  126.09   14.70
  -8   4   0  103.99   47.00
  -8   4   0  103.19   45.80
 -10  -4   0 2130.49  151.08
 -10  -4   0 2662.83  216.48
  10   4   0 2173.68  149.79
 -10   4   0 2306.47  227.28
 -10   4   0 2237.18  216.98
 -10   4   0 1909.41  149.09
  10   4   0 2180.18  195.08
 -10   4   0 2001.30  151.08
 -12  -4   0  353.96   33.60
 -12  -4   0  253.87   67.19
 -12   4   0  351.36   91.99
 -12   4   0  395.96   35.50
 -12   4   0  321.47   81.69
 -12   4   0  349.87   32.50
  12   4   0  341.97   31.80
  12   4   0  366.76   71.89
 -14  -4   0  328.97   72.29
 -14  -4   0  250.07   25.80
 -14   4   0  183.78   22.80
 -14   4   0  215.88   66.39
 -14   4   0  176.48   66.39
  14   4   0  221.88   53.99
  14   4   0  211.28   23.50
 -16   4   0  603.94  134.99
 -16   4   0  642.64   54.39
  16   4   0  634.64   54.09
   1  -5   0 1783.22  202.08
  -1  -5   0 1910.11  204.48
  -1  -5   0 1855.41  136.39
  -1   5   0 2136.39  213.78
   1   5   0 2377.56  218.78
   3  -5   0 3477.45  319.57
  -3  -5   0 3227.88  309.57
  -3   5   0 3342.97  317.47
   3   5   0 3848.72  322.17
  -5  -5   0  748.83   58.49
   5  -5   0  810.32  141.69
  -5  -5   0 1168.88  163.28
   5   5   0  742.13   57.49
  -5   5   0  737.93   57.29
  -5   5   0  737.93   57.79
  -5   5   0  843.02  145.39
   5   5   0  639.14  121.09
  -7  -5   0 1747.13  122.79
  -7  -5   0 2052.79  197.18
   7  -5   0 1755.12  195.38
  -7  -5   0 1722.23  120.89
  -7   5   0 1566.84  121.19
   7   5   0 1480.05  170.58
  -7   5   0 1562.24  191.08
  -7   5   0 1607.94  121.79
   7   5   0 1854.91  120.69
   7   5   0 1611.04  120.59
  -9  -5   0  885.01   66.89
  -9  -5   0  872.11  143.69
   9  -5   0  949.60   60.39
  -9  -5   0  798.52   71.89
   9   5   0  869.11   66.19
  -9   5   0  795.22  150.88
  -9   5   0  837.92   68.19
   9   5   0  792.72  127.49
   9   5   0  844.12   66.99
  -9   5   0  881.61  154.68
 -11  -5   0  353.76   84.99
 -11  -5   0  430.76   39.20
 -11   5   0  343.57  100.29
  11   5   0  363.66   33.40
 -11   5   0  342.27   93.09
  11   5   0  411.36   35.00
 -11   5   0  334.57   34.10
  11   5   0  370.86   81.99
 -13  -5   0  900.81  139.59
  13   5   0  733.33   58.89
  13   5   0  689.43  113.19
 -13   5   0  726.83   60.59
 -13   5   0  738.43  151.58
 -13   5   0  876.51  147.89
 -15  -5   0  106.69   19.10
 -15   5   0  117.79   56.09
 -15   5   0   97.29   18.20
  15   5   0   97.79   17.30
   0  -6   0  927.91  168.88
   0  -6   0 1038.90   77.49
  -2  -6   0   30.00    8.50
   2  -6   0   29.50    8.20
  -2  -6   0   78.29   45.40
  -2   6   0   67.59   40.30
   2   6   0   25.10   26.10
  -4  -6   0 1570.84  189.88
   4  -6   0 1527.15  227.68
   4  -6   0 1527.35  112.99
  -4  -6   0 1437.86  114.69
  -4   6   0 1616.64  234.98
   4   6   0 1630.04  113.19
  -4   6   0 1658.33  115.39
   4   6   0 1608.04  114.39
   4   6   0 1566.94  185.78
  -6  -6   0  840.72  152.88
   6  -6   0  745.03   54.19
   6  -6   0  703.23  141.49
   6  -6   0  804.12   53.89
   6  -6   0  762.52   55.69
   6   6   0  709.13   55.09
   6   6   0  590.94  122.49
   6   6   0  634.64   55.59
  -6   6   0  670.33   56.29
  -6   6   0  645.44   56.29
  -6   6   0  523.35  127.89
  -8  -6   0   18.50    8.20
  -8  -6   0   15.00   22.30
   8  -6   0   19.30    5.10
   8  -6   0   20.70    5.00
   8   6   0   22.60    7.80
  -8   6   0   22.30    8.50
  -8   6   0   41.00   37.50
  -8   6   0   30.30    8.90
   8   6   0   12.60   19.60
   8   6   0   25.80    7.40
 -10  -6   0  505.45  109.39
 -10  -6   0  404.46   33.10
  10   6   0  286.97   29.90
 -10   6   0  336.17   32.80
 -10   6   0  299.17  141.99
  10   6   0  294.17   80.79
 -10   6   0  398.46  111.19
  10   6   0  335.97   32.30
 -12  -6   0  335.07   34.10
  12   6   0  339.37   35.90
  12   6   0  385.16   34.10
 -12   6   0  396.26  117.19
 -12   6   0  410.06   36.60
  -1  -7   0 1222.58   94.19
   1  -7   0 1239.58   94.59
  -1  -7   0 1395.76  218.38
   1  -7   0 1242.78  208.98
   1   7   0 1237.08   91.09
  -1   7   0  966.80  188.48
   1   7   0 1250.67   92.09
  -1   7   0 1165.48   91.19
   1   7   0 1157.08  199.48
   3  -7   0 1680.63  125.89
  -3  -7   0 1546.85  241.88
  -3  -7   0 1741.83  123.59
   3   7   0 1702.23  121.19
  -3   7   0 1580.34  248.38
  -3   7   0 1653.23  122.79
   3   7   0 1627.44  121.89
   3   7   0 1395.56  223.78
   5  -7   0  112.99   16.90
  -5  -7   0  137.59   20.40
   5  -7   0  128.59   65.59
  -5  -7   0  136.99   62.99
  -5   7   0  129.39   66.69
  -5   7   0   78.99   14.50
   5   7   0  103.69   16.50
   5   7   0  128.99   58.59
   5   7   0  114.29   14.40
  -5   7   0  102.09   17.10
   7  -7   0  383.16  114.19
   7  -7   0  405.56   29.90
  -7  -7   0  451.55  112.79
   7  -7   0  348.87   29.90
   7   7   0  364.36   98.09
  -7   7   0  270.57   97.09
  -7   7   0  333.97   33.50
  -7   7   0  358.86   34.30
   7   7   0  323.47   30.90
   7   7   0  282.27   31.40
   9  -7   0  632.94   49.70
   9  -7   0  654.23   49.10
  -9  -7   0 1009.90  199.38
   9   7   0  823.22  146.79
   9   7   0  761.92   55.29
  -9   7   0  631.14   56.29
  -9   7   0  729.43  154.78
   9   7   0  692.13   56.59
  -9   7   0  580.54  148.39
  11   7   0   97.39   16.20
  11   7   0   85.99   16.00
 -11   7   0  107.69   18.80
 -11   7   0   78.59   58.69
   0  -8   0 1641.44  275.47
   0   8   0 2230.88  153.38
   0   8   0 2050.89  152.98
   0   8   0 1932.21  292.77
  -2  -8   0   81.19   58.09
   2  -8   0   66.29   52.19
  -2   8   0   92.09   56.99
   2   8   0   53.49   12.10
   2   8   0   65.99   47.40
  -2   8   0   49.80   12.30
   2   8   0   39.30   10.50
   4  -8   0 1063.09  213.98
  -4  -8   0 1583.44  248.88
   4   8   0 1237.28  108.19
  -4   8   0 1594.54  257.67
   4   8   0 1620.24  244.88
  -4   8   0 1279.17  106.99
  -4   8   0 1649.13  108.19
   4   8   0 1540.95  108.49
   6  -8   0  174.38   18.10
  -6  -8   0  284.57  159.38
   6  -8   0  243.68   95.89
  -6   8   0  159.68   21.40
   6   8   0  228.78   93.39
  -6   8   0  156.28   80.49
   6   8   0  108.39   24.00
   8  -8   0  214.78   20.00
   8  -8   0  202.38   20.50
  -8   8   0  194.78   87.69
  -8   8   0  175.68   24.30
   8   8   0  200.48   22.40
   8   8   0  253.97   26.40
  -1  -9   0  379.86  120.29
   1  -9   0  322.97  112.79
   1   9   0  370.26  120.19
   1   9   0  210.38   26.10
  -1   9   0  342.97  118.69
   1   9   0  263.07   29.00
  -1   9   0  221.38   27.10
  -1   9   0  303.77   30.60
   3  -9   0  559.64  156.68
   3   9   0  734.33   62.69
  -3   9   0  787.32   65.39
  -3   9   0  535.65  150.98
   3   9   0  845.82   65.99
 -18   0   1  263.37   20.90
 -18   0   1  247.38   61.49
 -18   0   1  241.18   20.10
 -18   0   1  425.46   81.49
 -16   0   1  240.08   19.90
 -16   0   1  256.47   24.30
 -16   0   1  230.68   20.20
  16   0  -1  214.98   26.00
 -16   0   1  280.77   31.40
 -16   0   1  280.37   59.89
 -14   0   1  242.98   24.00
 -14   0   1  282.47   28.20
 -14   0   1  271.07   21.60
 -14   0   1  257.37   22.00
  14   0  -1  333.87   69.39
 -14   0   1  258.27   54.69
  14   0  -1  282.47   27.70
  12   0  -1  228.48   23.10
 -12   0   1  202.18   20.20
 -12   0   1  302.57   57.49
  12   0  -1  188.18   49.00
 -12   0   1  228.28   23.40
 -12   0   1  236.68   19.80
  10   0  -1 4523.75  358.16
 -10   0   1 4851.81  355.76
  -8   0   1 3308.27  252.47
   8   0  -1 3216.68  254.37
   6   0  -1   72.19   21.70
  -6   0   1   57.19    7.70
  -6   0   1   47.90   17.80
  -6   0   1   83.09    7.10
   6   0  -1   65.99    7.80
   4   0  -1  640.94   60.39
  -4   0   1  625.64   59.59
  -6   0  -1 2278.37  169.08
  -8   0  -1  297.07   23.50
   8   0   1  298.07   25.20
  -8   0  -1  270.17   21.80
  -8   0  -1  311.27   36.50
 -10   0  -1  791.22   78.29
 -10   0  -1  762.42   61.49
 -10   0  -1  770.12   56.69
 -10   0  -1  857.71   59.39
  10   0   1  810.72   61.39
 -10   0  -1  822.12   76.09
 -12   0  -1 1606.44  116.39
 -12   0  -1 1469.35  111.79
  12   0   1 1767.32  116.69
 -12   0  -1 1578.74  136.79
 -12   0  -1 1367.26  128.29
 -14   0  -1   21.20    5.40
 -14   0  -1   14.90    7.70
 -14   0  -1   19.20   11.80
 -14   0  -1   29.10   16.60
 -14   0  -1   25.20    4.90
  14   0   1   27.10    9.20
 -14   0  -1   21.50    8.70
  16   0   1  411.16   40.50
 -16   0  -1  385.86   58.39
 -16   0  -1  426.96   34.10
 -16   0  -1  463.35   32.90
 -16   0  -1  502.25   56.29
 -17  -1   1 1701.43  112.39
  17  -1  -1 1625.64  118.69
 -17  -1   1 1395.56  110.19
 -17  -1   1 1766.62  155.18
  17   1  -1 1286.07  149.09
 -17   1   1 1792.12  161.08
 -17   1   1 1342.87  160.18
 -15  -1   1  674.23   96.99
 -15  -1   1  574.34   54.59
  15  -1  -1  631.24   55.29
 -15  -1   1  648.04   51.09
 -15   1   1  488.55   88.99
  15   1  -1  574.74   95.49
  15   1  -1  726.93   56.19
 -15   1   1  790.22   58.29
 -15   1   1  695.03  113.09
 -13  -1   1 2204.98  160.18
 -13  -1   1 2674.63  201.98
 -13  -1   1 2179.28  162.98
  13  -1  -1 2180.38  162.78
 -13   1   1 2810.92  211.68
 -13   1   1 2162.48  205.78
  13   1  -1 2269.87  165.38
  13   1  -1 2300.07  200.88
 -13   1   1 2293.27  163.78
 -11  -1   1 2569.54  191.78
 -11  -1   1 2055.09  154.68
  11   1  -1 2175.08  187.38
   9  -1  -1  185.08   46.50
   9  -1  -1  149.99   15.20
  -9  -1   1  246.48   45.30
   9   1  -1  161.38   38.40
   9   1  -1  112.79   13.70
  -9   1   1  165.58   41.30
  -9   1   1  161.68   16.70
  -9   1   1  127.69   10.10
  -7  -1   1 1130.69  112.79
   7  -1  -1 1158.48  120.19
   7   1  -1 1425.46  117.79
  -7   1   1 1612.44  127.39
  -5  -1   1 1933.51  145.69
   5  -1  -1 1801.22  150.18
  -5   1   1 1553.54  144.79
   5   1  -1 1808.42  143.39
  -3  -1   1 2280.87  181.28
   3  -1  -1 2226.58  184.28
  -3   1   1 2602.04  186.58
   3   1  -1 2521.45  188.78
  -3  -1  -1  710.83   72.29
   3  -1   1  747.53   75.79
  -3   1  -1 1020.40   82.39
   3   1   1  993.70   70.99
  -5  -1  -1 3804.72  267.97
  -5   1  -1 3702.23  278.07
  -5   1  -1 3741.03  280.07
   7  -1   1  682.43   49.80
  -7  -1  -1  605.84   59.49
  -7  -1  -1  661.93   49.70
  -7   1  -1  703.13   50.19
   7   1   1  559.64   58.09
   7   1   1  631.84   48.80
  -7   1  -1  627.04   69.99
  -7   1  -1  732.73   71.99
  -9  -1  -1 2376.76  187.98
  -9   1  -1 2449.35  203.48
   9   1   1 2630.54  191.48
 -11  -1  -1  737.23   56.69
 -11  -1  -1  809.82   52.89
  11  -1   1  774.02   56.49
 -11  -1  -1  759.32   54.09
 -11  -1  -1  648.34   67.79
 -11   1  -1  674.33   49.40
 -11   1  -1  604.04   78.09
 -11   1  -1  689.63   48.90
  11   1   1  728.63   71.29
 -11   1  -1  547.45   72.19
  11   1   1  683.43   55.09
 -11   1  -1  612.84   55.29
 -13  -1  -1 1141.89   86.49
 -13  -1  -1 1102.39   80.59
 -13  -1  -1 1049.20   82.29
 -13  -1  -1 1105.29   99.19
  13  -1   1 1245.08   86.39
 -13   1  -1 1171.98  117.59
 -13   1  -1  979.90   81.09
 -13   1  -1 1284.47   89.09
  13   1   1 1065.59   84.59
 -13   1  -1 1253.07  111.69
 -15  -1  -1 1354.86  113.79
 -15  -1  -1 1314.77   97.99
 -15  -1  -1 1386.16  115.29
  15   1   1 1346.47  104.09
 -15   1  -1 1352.76  135.79
 -15   1  -1 1172.28  121.69
 -15   1  -1 1602.94  101.89
 -17  -1  -1    8.70    3.90
 -17  -1  -1    6.70    4.70
  17   1   1    9.10    6.60
 -17   1  -1    0.10    7.10
 -17   1  -1    2.00    7.10
 -18  -2   1  407.66   33.80
 -18  -2   1  391.26   40.50
 -18   2   1  280.57   80.89
  18   2  -1  353.46   37.40
  16  -2  -1  356.96   33.30
 -16   2   1  205.28   58.19
  16   2  -1  282.37   30.70
  16   2  -1  260.47   65.09
  14  -2  -1  939.21   74.79
 -14  -2   1  907.21   71.99
 -14  -2   1  999.60   75.69
 -14  -2   1  840.22  103.19
 -14   2   1  912.21   74.79
  14   2  -1 1007.70  108.79
 -14   2   1  974.40  141.99
 -14   2   1 1016.00  117.89
  14   2  -1 1017.60   74.59
 -12  -2   1  243.78   24.60
  12  -2  -1  235.58   24.30
 -12  -2   1  224.78   22.40
 -12  -2   1  364.16   66.09
 -12   2   1  226.28   24.10
  12   2  -1  251.47   23.80
 -12   2   1  373.06   72.09
 -12   2   1  218.58   60.39
  12   2  -1  251.77   54.79
 -10  -2   1 1141.49   88.39
  10  -2  -1 1076.89   87.89
 -10  -2   1 1438.36  126.89
 -10  -2   1 1360.06   87.99
 -10   2   1 1299.37  131.39
  10   2  -1 1047.80   87.09
 -10   2   1 1209.98  131.29
 -10   2   1 1344.97   89.19
  -8  -2   1 1831.22  179.68
   8   2  -1 2468.35  186.88
  -8   2   1 2173.28  192.68
  -8   2   1 2251.97  196.58
  -6  -2   1  577.64   68.29
  -6  -2   1  514.35   41.50
  -6  -2   1  631.14   42.70
  -6   2   1  533.45   42.00
   6   2  -1  514.25   63.39
   6   2  -1  567.44   42.10
   6   2  -1  527.05   41.30
  -6   2   1  599.14   88.89
  -6   2   1  487.35   78.99
  -6   2   1  599.44   41.90
  -4  -2   1 6024.80  406.26
  -4   2   1 4873.91  404.36
   4   2  -1 5424.56  399.26
   0  -2   1 7173.28  497.35
   0  -2  -1 6333.07  489.75
   0   2  -1 7283.87  496.85
   0   2   1 6432.86  490.95
  -2  -2  -1 1941.91  166.78
   2  -2   1 2090.29  175.78
   2   2   1 2353.66  171.58
  -2   2  -1 1813.62  170.78
  -4  -2  -1 4010.90  293.77
   4   2   1 3827.82  289.57
  -4   2  -1 3875.61  304.77
  -6   2  -1 5083.49  375.36
   6   2   1 4848.71  352.96
  -6   2  -1 4666.53  368.26
  -8   2  -1 2208.68  174.78
   8   2   1 1769.62  149.29
  -8   2  -1 1683.43  167.58
 -10  -2  -1  485.35   39.10
 -10  -2  -1  555.34   82.29
  10   2   1  494.35   55.59
  10   2   1  463.95   38.80
 -10   2  -1  466.85   82.99
 -10   2  -1  529.15   83.79
 -10   2  -1  482.95   40.90
 -12  -2  -1 1745.73  119.59
 -12  -2  -1 1512.35  116.39
 -12  -2  -1 1654.23  140.39
 -12  -2  -1 1566.74  115.39
 -12   2  -1 1504.15  152.28
 -12   2  -1 1621.94  163.58
 -12   2  -1 1681.83  129.69
  12   2   1 1728.53  138.89
  12   2   1 1584.74  117.19
 -14  -2  -1  375.36   38.00
 -14  -2  -1  261.67   26.80
 -14  -2  -1  340.87   30.30
 -14  -2  -1  286.07   47.80
  14   2   1  343.27   50.59
 -14   2  -1  330.57   73.79
 -14   2  -1  310.77   64.39
  14   2   1  311.57   30.40
 -16  -2  -1  551.04   46.20
  16   2   1  622.54   51.59
 -16   2  -1  626.24  101.09
 -16   2  -1  642.24  103.89
 -17  -3   1  804.02   63.39
 -17   3   1  834.22  166.48
  17   3  -1  741.53   63.79
 -15  -3   1  436.06   39.90
 -15   3   1  401.56   89.49
 -15   3   1  361.76   94.19
  15   3  -1  393.56   37.50
 -13  -3   1  277.57   67.59
 -13  -3   1  308.87   31.60
 -13  -3   1  399.66   34.50
  13   3  -1  470.25   79.49
 -13   3   1  362.76   33.70
 -13   3   1  283.17   71.99
 -13   3   1  377.26   89.79
 -11  -3   1 3666.93  288.17
 -11   3   1 3776.12  300.47
  11   3  -1 2979.30  271.37
 -11   3   1 3159.18  297.27
  -9  -3   1   30.10    7.20
  -9  -3   1   31.40   20.50
  -9  -3   1   52.19    9.70
  -9   3   1   21.00    6.20
   9   3  -1   45.00   21.70
   9   3  -1   26.70    6.80
  -9   3   1   64.79   32.80
  -9   3   1   39.80    8.60
   9   3  -1   31.90    7.60
  -9   3   1   22.20   21.30
  -7  -3   1 6004.20  496.05
  -7   3   1 7132.19  517.65
   7   3  -1 6942.91  496.35
  -7   3   1 6483.45  506.15
  -5  -3   1 1139.49  117.49
  -5   3   1 1012.40   75.39
  -5   3   1 1003.80  152.38
   5   3  -1 1102.29  112.19
   5   3  -1 1058.89   75.19
  -3  -3   1 7667.73  545.85
   3   3  -1 6341.57  533.55
  -3   3   1 7938.11  552.54
  -1  -3   1 5910.41  445.86
   1  -3  -1 6750.52  452.45
   1   3  -1 5121.59  437.96
  -1   3   1 5531.85  442.56
   1  -3   1  256.37   61.79
  -1  -3  -1  253.47   57.69
  -1  -3  -1  237.08   21.50
   1  -3   1  224.08   20.50
  -1   3  -1  278.77   21.60
   1   3   1  296.47   20.50
   1   3   1  320.87   63.69
  -1   3  -1  311.77   66.29
   3  -3   1 1379.96  135.19
   3   3   1 1171.38  120.09
  -3   3  -1 1062.29  124.19
  -5  -3  -1 1962.80  188.28
   5  -3   1 2172.48  202.38
   5   3   1 2337.47  190.78
  -5   3  -1 2435.76  209.68
  -7  -3  -1   68.69    8.90
  -7  -3  -1  196.58   47.20
  -7   3  -1   60.59   10.20
   7   3   1   47.70    8.50
   7   3   1   56.19   23.90
  -7   3  -1   36.00   25.00
  -7   3  -1   49.30    8.80
   7   3   1   56.39    8.00
  -9  -3  -1 2700.13  200.58
  -9  -3  -1 2155.68  155.58
  -9   3  -1 2463.25  217.78
  -9   3  -1 2057.99  156.48
   9   3   1 2161.38  183.98
 -11  -3  -1  455.75   75.79
 -11  -3  -1  487.95   40.30
 -11  -3  -1  457.95   40.30
 -11   3  -1  541.85   96.59
  11   3   1  461.15   39.00
 -11   3  -1  536.25  101.99
  11   3   1  497.35   60.79
 -11   3  -1  462.55   50.09
 -11   3  -1  475.65   39.20
 -13  -3  -1  252.87   27.00
 -13  -3  -1  274.67   25.60
 -13  -3  -1  285.77   56.59
  13   3   1  249.97   25.70
  13   3   1  232.48   45.60
 -13   3  -1  204.48   65.09
 -13   3  -1  243.38   63.09
 -15  -3  -1  768.02   58.39
 -15  -3  -1  595.74  117.09
  15   3   1  639.64   54.19
  15   3   1  463.65   78.79
 -15   3  -1  402.46   95.69
 -16  -4   1  585.94   53.19
 -16  -4   1  477.15   45.50
 -16   4   1  476.35  118.39
 -16   4   1  491.05   45.20
  16   4  -1  505.95   45.50
 -14  -4   1  469.05  102.99
  14   4  -1  422.66   85.89
  14   4  -1  559.34   46.00
 -14   4   1  583.24  124.89
 -14   4   1  523.15   46.00
 -14   4   1  558.64  113.09
 -12  -4   1   70.79   13.70
 -12  -4   1   82.49   37.70
 -12  -4   1   87.49   15.20
 -12   4   1  119.19   17.90
  12   4  -1  157.08   47.90
 -12   4   1  114.09   18.10
 -12   4   1  104.79   48.30
  12   4  -1   99.19   14.00
 -12   4   1  161.78   62.59
 -10  -4   1 1305.27   93.19
 -10  -4   1 1228.88  142.79
 -10  -4   1 1190.18   92.29
  10   4  -1 1195.48   91.19
 -10   4   1 1142.79  171.88
 -10   4   1 1328.97   93.39
 -10   4   1 1288.77  188.38
  10   4  -1 1359.86   92.49
  10   4  -1 1156.48  132.59
 -10   4   1 1152.28   91.69
  -8  -4   1 1266.57   90.69
  -8   4   1 1212.68  177.78
   8   4  -1 1136.79  131.39
   8   4  -1 1385.76   90.69
   8   4  -1 1209.78   89.89
  -8   4   1 1267.17  189.58
  -8   4   1 1199.98   90.69
  -8   4   1 1148.29   90.29
   6  -4  -1  512.25   38.70
  -6  -4   1  402.66   88.09
  -6  -4   1  624.94   43.30
  -6  -4   1  472.35   41.20
  -6   4   1  517.05   42.00
   6   4  -1  553.54   95.79
  -6   4   1  509.65  103.89
   6   4  -1  499.25   41.10
   6   4  -1  597.24   42.30
   4  -4  -1 1643.24  164.38
  -4  -4   1 1456.65  156.28
   4  -4  -1 1445.56  101.39
   4   4  -1 1209.88  144.69
  -4   4   1 1384.96  159.38
  -2  -4   1  130.09   14.50
  -2  -4   1  201.58   60.79
   2  -4  -1  133.79   48.30
   2  -4  -1  127.79   14.30
   2   4  -1  155.28   15.10
   2   4  -1  184.38   15.50
   2   4  -1  286.87   71.09
  -2   4   1  188.98   58.49
  -2   4   1  148.69   15.20
   0  -4  -1 3303.77  291.57
   0  -4   1 3432.26  297.07
   0   4  -1 3587.24  298.07
   0   4   1 3136.09  288.77
  -2  -4  -1 4024.20  343.77
   2  -4   1 4017.80  352.26
  -2   4  -1 4445.16  357.16
   2   4   1 4229.28  346.37
   4  -4   1  117.99   48.80
  -4  -4  -1  120.49   43.10
   4  -4   1  127.99   13.50
   4  -4   1  123.19   12.50
  -4   4  -1  169.08   55.99
   4   4   1  121.29   11.90
  -4   4  -1  110.99   12.90
   4   4   1  109.19   40.90
   4   4   1  121.39   13.50
   6  -4   1 1593.14  174.38
  -6   4  -1 1596.34  117.49
  -6   4  -1 1811.82  183.48
  -6   4  -1 1694.23  116.89
   6   4   1 1505.65  157.28
  -8  -4  -1  527.55   40.50
  -8  -4  -1  574.54   94.89
  -8  -4  -1  586.14   42.90
  -8   4  -1  447.46   96.49
   8   4   1  411.26   77.59
   8   4   1  560.84   40.20
  -8   4  -1  416.26   40.90
  -8   4  -1  430.06   39.70
  -8   4  -1  423.46   97.39
 -10  -4  -1  272.77   29.50
 -10  -4  -1  236.38   26.20
 -10  -4  -1  258.07   63.79
 -10   4  -1  315.77   32.30
 -10   4  -1  269.57   74.69
 -10   4  -1  319.17   83.29
  10   4   1  318.67   27.90
 -10   4  -1  289.77   27.10
  10   4   1  331.57   64.09
  10   4   1  335.67   27.10
 -12  -4  -1  262.07   29.90
 -12  -4  -1  178.38   53.89
  12   4   1  370.36   66.19
 -12   4  -1  331.27   29.60
 -12   4  -1  329.97   84.89
  12   4   1  332.77   29.20
 -14  -4  -1   46.70   26.80
 -14  -4  -1   85.19   16.60
 -14  -4  -1   64.79   13.70
  14   4   1   62.99   13.00
 -14   4  -1   91.49   43.80
 -14   4  -1   66.29   13.60
  14   4   1  106.39   33.30
 -15  -5   1  209.48   24.10
 -15   5   1  132.29   22.40
 -15   5   1  237.08   85.59
  15   5  -1  155.38   20.60
 -13  -5   1  285.27   29.90
 -13  -5   1  358.46   86.29
  13   5  -1  298.17   29.20
 -13   5   1  373.86  131.19
  13   5  -1  316.47   76.89
  13   5  -1  283.07   28.90
 -13   5   1  317.87   30.90
 -13   5   1  281.17   85.39
 -11  -5   1 1439.36  108.79
 -11  -5   1 1515.25  174.28
  11   5  -1 1458.95  107.79
 -11   5   1 1893.21  195.68
 -11   5   1 1636.44  233.08
 -11   5   1 1431.96  109.09
  11   5  -1 1493.95  108.09
  11   5  -1 1361.86  157.88
   9  -5  -1  146.79   12.70
  -9  -5   1  134.79   16.70
   9  -5  -1  140.19   11.80
  -9  -5   1  231.58   70.89
  -9  -5   1  127.09   17.10
  -9   5   1  174.28   63.59
   9   5  -1  140.49   49.30
   9   5  -1  147.99   17.00
   9   5  -1  153.58   16.90
  -9   5   1  175.18   67.39
  -9   5   1  135.69   17.30
  -9   5   1  156.98   24.40
  -7  -5   1 3950.00  332.87
   7   5  -1 3560.44  315.47
  -7   5   1 3324.57  331.97
  -5  -5   1  877.81   70.99
  -5  -5   1  756.02  157.78
   5  -5  -1 1077.39  167.78
   5  -5  -1  956.90   68.49
  -5   5   1  900.71   71.09
   5   5  -1  988.90   70.79
  -5   5   1  795.52  150.58
   5   5  -1  995.20   70.59
   5   5  -1 1110.59  159.28
  -3  -5   1 1520.25  177.88
   3  -5  -1 1934.91  193.38
  -3  -5   1 1644.54  113.19
   3   5  -1 1414.06  169.98
  -3   5   1 1449.76  177.18
   3   5  -1 1502.65  111.79
   1  -5  -1  360.16   29.50
  -1  -5   1  293.57   28.20
  -1  -5   1  343.07   88.79
   1  -5  -1  317.27   84.39
  -1   5   1  358.06   29.70
   1   5  -1  329.47   83.69
   1   5  -1  332.37   28.50
  -1   5   1  399.86   94.89
   1  -5   1  169.68   62.19
  -1  -5  -1  235.78   70.69
  -1  -5  -1  244.08   21.20
   1  -5   1  189.48   19.00
   1   5   1  166.78   19.10
  -1   5  -1  237.38   73.69
  -1   5  -1  179.98   19.20
   1   5   1  241.88   19.30
   1   5   1  196.68   63.19
  -3  -5  -1 3635.24  332.47
   3  -5   1 2923.31  301.07
   3   5   1 3496.85  303.47
  -3   5  -1 3244.58  307.47
   5  -5   1 3326.77  295.07
  -5   5  -1 3161.18  292.17
  -5   5  -1 2819.02  206.68
   5   5   1 3048.79  272.77
  -7  -5  -1  207.28   20.60
  -7  -5  -1  345.87   84.19
  -7  -5  -1  197.18   22.40
   7  -5   1  226.58   74.19
   7   5   1  181.78   56.19
   7   5   1  204.68   21.40
  -7   5  -1  186.38   21.10
   7   5   1  263.37   21.20
  -7   5  -1  248.58   23.90
  -7   5  -1  161.08   61.99
  -9  -5  -1 1509.35  161.48
  -9  -5  -1 1300.77   97.19
  -9  -5  -1 1351.66   99.49
  -9   5  -1 1257.77   99.29
   9   5   1 1366.96   96.49
   9   5   1 1392.86   98.49
   9   5   1 1444.16  149.29
  -9   5  -1 1837.92  186.88
  -9   5  -1 1607.64  182.38
  -9   5  -1 1123.49   99.19
 -11  -5  -1   85.89   14.40
 -11  -5  -1  133.59   61.29
 -11   5  -1   76.29   14.20
 -11   5  -1   67.89   42.70
  11   5   1   74.29   14.30
  11   5   1   87.19   12.30
 -11   5  -1   63.89   41.90
  11   5   1   70.49   33.90
 -13  -5  -1  375.96   93.09
 -13  -5  -1  271.37   28.80
 -13   5  -1  284.37   29.50
 -13   5  -1  253.57   81.29
  13   5   1  292.57   28.20
  13   5   1  438.26   79.49
  14   6  -1 1353.96   96.29
  14   6  -1 1192.18   94.49
 -14   6   1 1181.68   96.69
 -14   6   1 1374.26  231.08
 -12  -6   1  156.68   20.10
 -12  -6   1  222.48   76.29
  12   6  -1  226.38   69.79
 -12   6   1  231.48   85.79
  12   6  -1  178.88   21.10
 -12   6   1  176.78   74.79
 -12   6   1  166.88   21.30
  12   6  -1  156.28   19.80
  10  -6  -1 1097.79   75.29
 -10  -6   1 1115.69   83.49
  10  -6  -1 1136.09   76.29
  10   6  -1 1007.70   82.09
 -10   6   1 1136.49   84.59
  10   6  -1  701.93  162.38
  10   6  -1  934.21   80.99
 -10   6   1 1236.08   85.79
 -10   6   1  786.52  172.18
 -10   6   1 1056.19  182.28
  -8  -6   1  923.71  160.18
  -8  -6   1  747.43   62.69
  -8   6   1  923.61  176.78
  -8   6   1  752.42  151.98
   8   6  -1  743.83  136.39
   8   6  -1  724.63   60.39
  -8   6   1  831.92   62.79
   8   6  -1  802.32   61.09
   6  -6  -1  829.42   56.99
  -6  -6   1  757.62   60.69
   6  -6  -1  827.42   59.19
   6  -6  -1  890.71  161.98
  -6  -6   1  937.11  163.28
   6   6  -1  710.63   58.59
   6   6  -1  694.13   57.99
  -6   6   1  796.22  159.18
  -6   6   1  754.22   59.29
   6   6  -1  763.92  140.39
  -6   6   1  681.63   59.49
  -4  -6   1 2687.83  250.17
   4  -6  -1 1936.91  224.98
  -4  -6   1 1941.51  144.89
   4  -6  -1 1853.61  143.19
  -4   6   1 2108.39  143.29
   4   6  -1 2127.89  144.39
   4   6  -1 1885.01  216.68
  -4   6   1 1892.61  226.08
   4   6  -1 2040.70  144.19
  -2  -6   1 1344.97  109.99
   2  -6  -1 1345.57  208.28
  -2  -6   1 1871.31  263.67
   2  -6  -1 1415.06  110.19
  -2   6   1 1617.44  112.59
  -2   6   1 1553.84  229.28
   2   6  -1 1564.74  110.99
   2   6  -1 1686.33  111.39
   2   6  -1 1505.55  184.68
   0  -6   1  347.77   31.00
   0  -6  -1  340.97   31.70
   0  -6  -1  269.67   97.39
   0  -6   1  506.65  119.29
   0   6  -1  391.86  104.89
   0   6   1  375.86  101.19
   0   6   1  413.56   31.50
   0   6  -1  310.17   30.30
  -2  -6  -1 2152.98  238.78
   2  -6   1 2059.69  242.68
   2  -6   1 2213.68  161.58
   2   6   1 2446.96  163.78
  -2   6  -1 2299.27  162.78
   2   6   1 2321.97  244.78
  -2   6  -1 2285.37  248.18
  -4  -6  -1  198.48   68.09
  -4  -6  -1  170.38   21.00
   4  -6   1  205.68   19.90
   4  -6   1  203.58   74.59
   4  -6   1  173.08   19.00
   4   6   1  193.38   18.70
  -4   6  -1  241.38   81.39
   4   6   1  255.57   75.49
   4   6   1  215.88   21.60
  -4   6  -1  215.68   21.40
   6  -6   1 1465.45  113.09
   6  -6   1 1603.34  198.28
  -6  -6  -1 1379.66  208.28
  -6  -6  -1 1401.46  117.39
   6   6   1 1636.44  184.68
   6   6   1 1727.23  117.59
   6   6   1 1780.42  114.89
  -6   6  -1 1853.11  210.48
  -6   6  -1 1622.04  117.59
   8  -6   1  327.67   24.40
  -8  -6  -1  354.76   92.29
   8  -6   1  325.57   24.30
  -8  -6  -1  388.56   37.30
  -8   6  -1  229.48   86.09
   8   6   1  277.37   27.00
   8   6   1  263.17   28.40
   8   6   1  300.07   85.19
  -8   6  -1  281.67   29.20
 -10  -6  -1  115.39   51.69
 -10  -6  -1   93.69   13.70
 -10   6  -1   89.09   16.20
  10   6   1   88.89   40.70
 -10   6  -1   88.99   52.19
  10   6   1  123.89   19.20
  10   6   1  107.99   14.00
 -10   6  -1  200.68   73.69
 -12  -6  -1  572.94   52.19
 -12   6  -1  715.03  154.78
  12   6   1  640.54   53.89
  12   6   1  633.94   51.29
 -12   6  -1  711.63   55.19
  11  -7  -1  463.85   32.00
  11  -7  -1  449.76   30.90
  11   7  -1  423.36   39.40
 -11   7   1  283.37  107.99
  11   7  -1  370.36   37.40
 -11   7   1  350.46   39.20
  -9  -7   1  302.27   96.99
   9  -7  -1  139.29   14.00
   9  -7  -1  142.89   15.20
   9   7  -1  186.58   67.29
   9   7  -1  154.68   18.80
  -9   7   1  180.28   77.19
   9   7  -1  160.68   19.50
  -9   7   1  138.79   19.70
  -7  -7   1  605.84  144.69
   7  -7  -1  744.23   56.39
   7   7  -1  688.13   58.99
  -7   7   1  779.62   62.09
   7   7  -1  602.04  146.69
  -7   7   1  844.62  173.68
   7   7  -1  727.33   59.29
  -7   7   1  796.72   60.99
   5  -7  -1  146.69   67.49
   5  -7  -1  168.78   19.10
  -5  -7   1  124.79   61.89
   5  -7  -1  127.29   16.30
  -5  -7   1  191.88   21.80
   5   7  -1  213.68   79.19
  -5   7   1  159.88   18.60
   5   7  -1  167.48   19.00
  -5   7   1  139.09   19.10
  -5   7   1  308.37  103.49
   5   7  -1  154.78   19.00
   3  -7  -1   19.10    7.40
  -3  -7   1   21.00    8.00
   3  -7  -1   37.90   34.00
  -3  -7   1    5.50   15.60
  -3   7   1    4.50   14.50
   3   7  -1   29.80   32.50
   3   7  -1   13.40    6.40
  -3   7   1   13.50    6.80
   3   7  -1   14.00    6.60
  -1  -7   1  701.83   57.19
  -1  -7   1  704.63  154.98
   1  -7  -1  795.22  160.28
   1  -7  -1  750.62   57.99
  -1   7   1  609.94   56.39
   1   7  -1  716.23   57.79
   1   7  -1  751.12   57.69
  -1   7   1  745.33   57.09
  -1   7   1  744.43  157.38
   1   7  -1  697.93  148.89
   1  -7   1   38.80    9.40
   1  -7   1   15.20   27.90
  -1  -7  -1   98.99   52.79
  -1  -7  -1   49.80   12.00
   1   7   1   28.60    9.20
  -1   7  -1   24.40    8.10
   1   7   1   38.00   40.20
   1   7   1   29.90    8.20
  -1   7  -1   33.20   35.30
   3  -7   1  921.51   69.99
  -3  -7  -1 1083.79  187.18
   3  -7   1  929.71   70.49
   3  -7   1  859.41  170.88
  -3   7  -1  913.21   71.49
  -3   7  -1 1394.16  217.98
   3   7   1  847.12   68.39
   3   7   1  954.80   71.89
   3   7   1  839.32  165.28
  -5  -7  -1  356.56  104.29
   5  -7   1  294.27   97.89
   5  -7   1  332.97   32.30
  -5   7  -1  447.96   36.80
   5   7   1  330.97  103.29
  -5   7  -1  423.56  117.99
   5   7   1  398.96   33.00
   5   7   1  361.86   35.00
  -5   7  -1  377.06   35.20
   7  -7   1  166.08   73.09
   7  -7   1  214.18   19.00
   7  -7   1  210.68   19.10
  -7  -7  -1  295.67   90.59
  -7   7  -1  182.38   22.30
   7   7   1  162.88   21.40
  -7   7  -1  226.58   84.99
   7   7   1  363.86   99.19
   7   7   1  181.28   19.70
   9  -7   1 1675.83  108.99
   9  -7   1 1589.34  108.79
  -9   7  -1 1431.56  241.68
   9   7   1 1401.76  115.69
  -9   7  -1 1643.94  275.27
  -9   7  -1 1436.16  116.19
   9   7   1 1680.93  114.49
   8  -8  -1  183.68   20.90
   8  -8  -1  209.48   20.30
   8   8  -1  196.78   23.90
   8   8  -1  233.48   24.80
  -8   8   1  215.58   83.39
  -8   8   1  278.97  100.29
  -8   8   1  258.17   28.00
   6  -8  -1   25.20    7.80
  -6  -8   1   58.79   48.30
  -6   8   1   65.99   15.60
   6   8  -1   53.69   42.90
   6   8  -1   44.70   11.10
  -6   8   1   44.50   11.70
   6   8  -1   39.90   11.30
  -6   8   1   46.70   43.10
   4  -8  -1 1778.92  141.69
   4  -8  -1 2368.36  266.67
   4   8  -1 2170.48  144.79
  -4   8   1 1928.81  145.99
   4   8  -1 1964.60  143.89
  -4   8   1 2009.00  301.47
  -4   8   1 1970.90  145.29
   2  -8  -1  792.92  174.08
  -2  -8   1  656.73  157.78
  -2   8   1  673.43   60.09
  -2   8   1  710.93  165.18
   2   8  -1  719.23   59.99
  -2   8   1  779.72   60.89
   2   8  -1  771.92   61.19
   2   8  -1  758.32  168.68
   0  -8  -1 1036.20  197.48
   0  -8   1  768.22  172.98
   0   8  -1  766.22   65.29
   0   8   1  795.12   65.49
   0   8   1  880.11  184.08
   0   8   1  843.32   63.79
   0   8  -1  739.63  171.18
   0   8  -1  784.52   64.59
   2  -8   1 1042.70   77.89
   2  -8   1 1138.69  213.88
  -2  -8  -1 1300.37  324.77
   2   8   1  948.51   75.29
   2   8   1 1001.70   78.39
  -2   8  -1  974.70  195.08
  -2   8  -1  951.90   77.09
   2   8   1 1130.29  203.58
  -4  -8  -1  146.69   68.69
   4  -8   1   34.40   39.70
   4  -8   1   55.09   12.10
  -4   8  -1   51.49   12.30
   4   8   1  152.38   70.09
   4   8   1   65.79   11.90
   4   8   1   61.49   14.20
  -4   8  -1   70.79   54.09
   6  -8   1  452.75  153.98
   6  -8   1  502.65   39.30
   6  -8   1  391.86   38.20
  -6   8  -1  439.26  130.09
   6   8   1  481.75   43.20
  -6   8  -1  426.56   42.30
   6   8   1  530.15   40.50
   8  -8   1   65.19   10.80
   8  -8   1   75.29   11.50
  -8   8  -1   86.59   16.80
  -8   8  -1   85.79   58.89
   8   8   1   93.49   13.00
   8   8   1  104.29   18.40
  -3  -9   1  218.58  105.29
   3   9  -1  254.87  101.89
  -3   9   1  361.06  140.69
  -3   9   1  364.56   31.90
  -3   9   1  244.58   30.20
   3   9  -1  233.58   29.70
  -3   9   1  344.27   34.00
   3   9  -1  355.86   33.60
   1  -9  -1  695.63  166.48
  -1  -9   1  905.01  197.48
  -1   9   1  691.33   54.89
   1   9  -1  619.24  160.38
  -1   9   1  693.13  169.78
   1   9  -1  541.25   51.09
   1   9  -1  515.55   50.99
  -1   9   1  617.24   51.19
   1  -9   1   10.00    6.80
   1  -9   1   -2.20   18.00
  -1   9  -1    4.60    7.40
   1   9   1    4.20    5.30
  -1   9  -1   25.70   46.30
  -1   9  -1    0.40    4.80
   1   9   1    0.00    5.10
  18   0  -2 2583.14  190.08
 -18   0   2 2648.44  180.28
 -16   0   2   78.49   15.40
 -16   0   2   66.39    8.60
 -16   0   2   73.39   12.20
 -16   0   2   61.99   28.60
  16   0  -2   77.49   16.10
  16   0  -2   48.80   28.90
 -14   0   2  629.74   52.19
 -14   0   2  650.53   55.69
 -14   0   2  865.21   95.89
 -14   0   2  713.53   50.29
  14   0  -2  706.83   56.29
  14   0  -2  681.73  111.79
  12   0  -2  171.88   49.20
 -12   0   2  281.47   58.99
  12   0  -2  184.08   20.60
 -12   0   2  230.28   22.40
 -10   0   2   63.89    7.50
  10   0  -2   53.49   24.90
 -10   0   2  100.69   32.40
  10   0  -2   65.09   11.10
   8   0  -2 2323.57  210.38
  -8   0   2 2905.21  215.28
   6   0  -2 2435.16  194.18
  -6   0   2 2387.36  191.88
   4   0  -2  540.95   58.29
  -4   0   2  557.74   57.09
   0   0  -2 1430.46  109.69
   0   0   2 1530.85  109.99
  -6   0  -2  136.59   12.80
  -6   0  -2  105.39   10.50
  -6   0  -2  106.89    9.70
  -6   0  -2  113.39   16.60
  -6   0  -2  100.99   17.10
   6   0   2  104.99   11.40
  -8   0  -2 2607.24  187.28
  -8   0  -2 2600.44  190.38
 -10   0  -2   36.50    9.00
 -10   0  -2   24.50    8.80
 -10   0  -2   41.40    8.10
  10   0   2   35.90    8.80
 -10   0  -2   33.70   12.40
 -10   0  -2   39.60    5.50
 -12   0  -2 1201.38   80.89
 -12   0  -2 1093.99   84.29
 -12   0  -2 1125.29   88.49
 -12   0  -2 1075.59   76.89
 -12   0  -2 1112.59   85.79
  12   0   2  975.70   81.69
 -14   0  -2  678.53   48.70
 -14   0  -2  543.65   43.30
 -16   0  -2   32.60    5.60
 -16   0  -2   30.40    6.40
 -19  -1   2  145.29   15.80
 -19  -1   2  142.29   15.30
  19  -1  -2  158.38   26.10
  19   1  -2  145.49   24.10
 -19   1   2  115.69   50.79
  17  -1  -2  322.07   31.50
 -17  -1   2  251.57   23.90
 -17  -1   2  349.07   68.39
  17   1  -2  236.58   28.20
 -17   1   2  288.87   66.39
  17   1  -2  180.68   56.29
 -15  -1   2  200.58   51.39
  15   1  -2  122.09   16.60
 -15   1   2   94.69    8.70
 -15   1   2  121.79   42.50
  15   1  -2  143.09   48.20
 -15   1   2  122.99   19.60
 -15   1   2  114.99    9.10
  13  -1  -2 1440.06  112.99
  13  -1  -2 1427.26  156.68
 -13  -1   2 1417.86  108.99
 -13  -1   2 1514.25  106.19
 -13  -1   2 1434.66  106.49
 -13  -1   2 1807.62  154.18
 -13   1   2 1367.66  108.89
  13   1  -2 1726.93  156.08
  13   1  -2 1523.75  109.29
 -13   1   2 1844.52  159.88
 -11  -1   2 3879.41  305.87
 -11   1   2 3814.62  310.57
  -9  -1   2 1141.69  115.79
   9  -1  -2 1126.79  122.99
  -9   1   2 1255.37  122.29
   9   1  -2 1276.07  119.99
   7  -1  -2  233.88   17.20
  -7  -1   2  215.08   18.10
   7  -1  -2  225.88   19.10
  -7  -1   2  301.17   52.49
   7  -1  -2  271.97   55.59
  -7  -1   2  225.68   19.50
  -7   1   2  208.78   15.90
   7   1  -2  205.98   19.00
  -7   1   2  202.78   18.70
  -7   1   2  156.48   40.00
   7   1  -2  247.98   47.20
   5  -1  -2 4720.63  322.97
  -5  -1   2 3731.23  309.77
   5   1  -2 4228.98  312.27
  -5   1   2 4200.48  326.47
  -3  -1   2 5685.23  419.56
   3   1  -2 6024.00  419.36
  -1  -1   2 5460.35  391.16
   1   1   2 5296.87  372.06
  -3  -1  -2 1879.21  140.19
   3  -1   2 1853.71  154.08
   3   1   2 2109.19  141.19
  -3   1  -2 1967.40  154.38
  -5   1  -2 6796.52  492.25
  -5   1  -2 7051.79  491.35
  -7  -1  -2 1225.48   96.49
  -7  -1  -2 1389.46   98.49
  -7   1  -2 1516.75  101.19
  -7   1  -2 1247.98  117.49
  -9  -1  -2 1090.39   79.69
  -9  -1  -2 1105.79   79.29
  -9  -1  -2  983.50   79.79
  -9  -1  -2 1062.09   78.09
  -9  -1  -2 1068.79   77.19
  -9   1  -2 1124.09   81.09
  -9   1  -2 1128.89  100.09
   9   1   2 1114.29   79.59
  -9   1  -2 1108.69  103.19
 -11  -1  -2 1055.99   71.79
 -11  -1  -2  920.71   72.89
 -11  -1  -2 1005.50   76.49
 -11   1  -2  935.41   75.79
  11   1   2 1079.99   75.59
 -11   1  -2 1013.40   92.69
 -11   1  -2  937.41   71.99
 -11   1  -2 1028.40   98.79
 -13  -1  -2   31.30    9.80
 -13  -1  -2   39.60    7.40
 -13   1  -2   33.10   10.00
 -13   1  -2   35.70    7.90
 -13   1  -2   33.30   15.70
  13   1   2   38.60   10.40
 -13   1  -2   37.00   15.00
 -13   1  -2   33.90    4.60
 -13   1  -2   33.60    4.00
 -15  -1  -2  380.46   31.30
 -15   1  -2  437.46   34.90
  15   1   2  350.96   35.80
 -15   1  -2  386.66   43.30
 -15   1  -2  396.06   47.70
  18  -2  -2 1004.10   80.69
  18   2  -2  972.30   79.59
 -16  -2   2   82.99   16.30
 -16  -2   2   94.49   15.20
  16  -2  -2   93.79   17.80
 -16  -2   2  106.39   43.00
 -16   2   2  109.39   67.69
 -16   2   2   65.19   37.90
  16   2  -2   79.09   15.60
 -14  -2   2 1941.61  157.58
 -14  -2   2 2071.49  158.58
  14  -2  -2 2481.85  160.48
 -14  -2   2 2024.90  198.88
 -14  -2   2 2242.38  156.58
 -14   2   2 2416.66  224.18
 -14   2   2 2297.77  213.08
  14   2  -2 2393.56  207.38
  14   2  -2 2203.48  157.78
 -12  -2   2 2612.74  204.38
  12  -2  -2 2126.89  152.58
 -12  -2   2 1938.71  149.59
 -12  -2   2 2142.79  152.48
  12   2  -2 2277.47  196.38
 -12   2   2 2137.79  206.78
  12   2  -2 2156.48  151.78
 -12   2   2 2011.30  151.68
 -12   2   2 2562.24  210.18
 -10  -2   2  528.55   45.30
  10  -2  -2  494.25   44.60
 -10  -2   2  628.94   96.29
 -10  -2   2  651.53   44.70
 -10   2   2  654.13  103.49
  10   2  -2  497.65   82.69
 -10   2   2  609.04  101.59
  10   2  -2  584.54   45.40
  -8  -2   2 2209.08  178.18
   8   2  -2 1872.51  168.78
  -8   2   2 1708.13  172.08
   6  -2  -2  348.77   25.00
   6  -2  -2  364.56   28.10
  -6  -2   2  349.57   27.40
  -6  -2   2  368.86   63.29
   6   2  -2  382.56   28.60
   6   2  -2  354.36   27.10
  -6   2   2  342.27   27.50
  -6   2   2  356.36   25.30
  -6   2   2  347.67   67.09
  -6   2   2  330.57   64.09
  -6   2   2  307.27   27.30
   6   2  -2  349.67   61.09
  -4  -2   2 4937.11  363.56
   4   2  -2 4620.34  356.46
  -2  -2   2 7676.23  575.54
  -2   2   2 8288.47  577.64
   0  -2  -2  285.97   49.30
   0  -2   2  316.97   22.30
   0  -2   2  254.77   50.49
   0  -2  -2  284.17   22.20
   0  -2   2  274.57   20.90
   0   2  -2  259.47   20.90
   0   2  -2  276.17   50.99
   0   2   2  325.77   55.69
   2  -2   2 4288.07  342.77
  -2  -2  -2 4414.66  331.07
  -2   2  -2 4916.41  345.57
   2   2   2 4414.06  332.67
  -4  -2  -2 1562.04  120.49
   4  -2   2 1385.66  135.09
   4   2   2 1237.58  113.69
  -4   2  -2 1352.46  129.79
  -6  -2  -2  841.32   63.29
  -6  -2  -2  794.62   62.89
   6   2   2 1005.90   79.29
  -6   2  -2  844.32   94.69
   6   2   2  928.01   63.49
  -8  -2  -2 1514.15  125.69
  -8  -2  -2 1481.75  109.49
  -8  -2  -2 1542.15  110.19
  -8  -2  -2 1512.15  110.59
  -8   2  -2 1659.43  112.49
  -8   2  -2 1627.44  156.08
   8   2   2 1433.56  120.29
  -8   2  -2 1622.14  149.19
   8   2   2 1578.64  109.79
 -10  -2  -2   71.59   12.20
  10   2   2   42.90    8.90
 -10   2  -2   65.99   29.50
  10   2   2   65.49   15.90
 -10   2  -2   41.60   21.30
 -10   2  -2   43.80   10.40
 -12  -2  -2 1214.08   88.19
 -12  -2  -2 1151.38   85.79
 -12  -2  -2 1244.08   90.09
 -12   2  -2 1101.59  116.99
  12   2   2 1142.19   88.29
 -12   2  -2 1106.29  122.79
 -14  -2  -2  660.43   54.79
 -14  -2  -2  890.41   62.99
 -14   2  -2  770.72  108.59
 -14   2  -2  661.93   81.49
  14   2   2  667.93   57.99
 -16  -2  -2   64.79   11.30
  16   2   2   66.89   13.90
 -16   2  -2   49.70   23.40
 -17  -3   2  273.37   28.60
 -17  -3   2  443.36   88.29
 -17   3   2  240.28   81.39
  17   3  -2  292.97   70.09
  17   3  -2  275.17   29.90
 -15  -3   2 1326.17  101.39
 -15  -3   2 1268.47  104.29
 -15  -3   2 1174.78  144.69
  15   3  -2 1481.75  102.69
  15   3  -2 1448.66  151.38
 -15   3   2 1633.84  180.68
 -15   3   2 1172.38  186.98
 -13  -3   2  229.18   23.30
 -13  -3   2  250.67   24.60
  13  -3  -2  218.78   23.80
 -13  -3   2  232.88   23.70
 -13  -3   2  301.47   70.59
 -13   3   2  175.18   59.39
 -13   3   2  219.28   22.70
 -13   3   2  184.38   22.80
  13   3  -2  198.98   54.29
  13   3  -2  213.38   28.40
 -13   3   2  180.98   62.99
 -11  -3   2 4276.07  325.77
  11   3  -2 3659.83  309.57
 -11   3   2 4041.00  328.27
 -11   3   2 3230.48  322.27
  -9  -3   2 1061.99   82.09
   9  -3  -2  954.60   77.99
  -9  -3   2 1092.29  123.29
   9   3  -2 1110.79   77.69
   9   3  -2 1104.29  129.69
  -9   3   2 1113.89   78.49
  -9   3   2 1074.49   78.79
   9   3  -2 1055.49   78.59
  -9   3   2 1060.79  124.99
  -9   3   2 1166.88  133.99
  -7  -3   2 2809.12  258.37
   7   3  -2 3043.40  255.57
  -7   3   2 3334.37  275.17
  -7   3   2 3147.49  266.57
  -5  -3   2 2471.05  224.68
   5   3  -2 2823.62  225.28
  -5   3   2 2281.97  222.08
  -5   3   2 2737.63  234.18
   3  -3  -2 1244.88  133.49
  -3  -3   2 1273.27  135.69
   3   3  -2 1540.15  140.49
  -3   3   2 1277.47  137.29
  -1  -3   2 5498.05  467.65
  -1   3   2 6306.67  453.65
   1   3  -2 5760.32  448.26
  -1  -3  -2 4095.39  303.97
   1  -3   2 3259.77  303.47
  -1   3  -2 3897.31  310.17
   1   3   2 3803.82  302.87
  -3  -3  -2  563.84   37.60
   3  -3   2  906.11  119.99
  -3  -3  -2  683.63   75.59
   3   3   2  472.15   36.90
   3   3   2  558.24   83.39
  -3   3  -2  674.53  101.39
  -3   3  -2  494.35   38.20
   3   3   2  482.65   39.10
   5  -3   2 1783.12  183.08
   5   3   2 1987.90  170.28
  -5   3  -2 2170.98  192.38
  -7  -3  -2  713.33   56.69
  -7  -3  -2  918.41   90.69
  -7  -3  -2  733.83   57.59
  -7   3  -2  689.43   56.19
  -7   3  -2  925.81  129.89
  -7   3  -2  856.61   59.99
   7   3   2  726.53   57.19
   7   3   2  834.32   56.59
   7   3   2  741.73   80.49
  -9  -3  -2  825.62   70.99
  -9  -3  -2  864.51   71.69
  -9  -3  -2  866.01   95.19
  -9  -3  -2 1000.80   72.39
   9   3   2 1007.90   74.59
  -9   3  -2  996.80  118.89
   9   3   2 1100.39   71.49
  -9   3  -2  937.61   70.99
  -9   3  -2  969.50   73.99
  -9   3  -2 1293.67  126.69
 -11  -3  -2 1605.34  120.69
 -11  -3  -2 1540.05  118.99
 -11  -3  -2 1661.83  142.79
 -11   3  -2 1763.02  122.89
 -11   3  -2 1643.44  172.08
 -11   3  -2 1670.33  119.19
  11   3   2 1702.63  119.39
 -11   3  -2 1560.24  164.78
  11   3   2 1728.13  137.99
 -13  -3  -2  136.79   17.90
 -13  -3  -2  102.39   21.90
 -13  -3  -2  142.09   16.50
 -13   3  -2  115.29   15.50
 -13   3  -2  111.69   43.80
 -13   3  -2  162.08   49.40
  13   3   2  110.69   15.90
  13   3   2  128.49   22.90
 -15  -3  -2 1385.46   98.39
 -15  -3  -2 1363.26   93.29
 -15   3  -2 1072.49   92.19
  15   3   2 1191.28   94.09
 -15   3  -2 1105.99  138.29
 -16  -4   2  135.29   60.59
 -16  -4   2   98.89   18.10
 -16  -4   2   52.79   14.00
 -16   4   2   78.69   16.30
  16   4  -2  140.49   51.69
  16   4  -2   79.09   15.50
 -14  -4   2  170.08   21.60
 -14  -4   2  156.08   63.29
 -14  -4   2  172.18   22.00
 -14   4   2  219.78   22.90
  14   4  -2  184.98   21.60
 -14   4   2  165.78   66.29
 -14   4   2  220.68   76.99
 -12  -4   2  890.61   79.09
 -12  -4   2  845.72   68.49
 -12  -4   2  871.61  140.99
 -12   4   2  756.12  138.39
  12   4  -2  846.12   67.89
 -12   4   2 1027.70  169.48
 -12   4   2  943.81   68.69
 -12   4   2  863.41   68.59
  12   4  -2  818.02  130.39
 -10  -4   2   33.50    8.70
 -10  -4   2   38.00    9.10
  10  -4  -2   34.60    4.00
 -10  -4   2   68.49   38.00
 -10   4   2   27.90   24.50
  10   4  -2   17.20    6.40
  10   4  -2   40.10   25.00
 -10   4   2    1.90   11.00
  -8  -4   2 1995.20  141.99
  -8  -4   2 1975.40  218.48
  -8   4   2 1773.62  195.48
   8   4  -2 1874.71  187.28
  -8   4   2 1964.80  206.98
  -6  -4   2  581.44   45.40
  -6  -4   2  511.35  100.59
   6  -4  -2  605.74   44.70
   6  -4  -2  649.43   42.60
  -6  -4   2  552.04   44.80
   6   4  -2  600.24   45.40
  -6   4   2  605.34  112.69
   6   4  -2  565.64   44.00
  -6   4   2  548.95   45.10
   6   4  -2  631.44  106.99
  -6   4   2  584.04  110.39
  -6   4   2  499.65   43.80
  -4  -4   2 1183.88  138.99
  -4  -4   2 1223.98   85.79
   4  -4  -2 1105.39  135.19
  -4   4   2 1226.28  143.49
   4   4  -2 1201.78  135.19
  -4   4   2 1094.59   84.09
  -4   4   2 1268.47   86.79
  -2  -4   2 6827.82  530.65
   2  -4  -2 7459.25  531.75
   2   4  -2 6807.52  525.75
  -2   4   2 5993.70  521.95
   0  -4  -2  712.63  111.69
   0  -4   2  537.95  102.79
   0  -4  -2  626.04   42.90
   0  -4   2  523.45   41.80
   0  -4   2  531.15   40.70
   0   4  -2  588.44  104.69
   0   4   2  501.65   41.70
   0   4   2  406.06   89.29
   0   4  -2  489.65   40.50
   0   4   2  563.64   39.70
  -2  -4  -2 3235.58  297.17
   2  -4   2 4066.29  324.47
   2   4   2 3673.93  305.57
  -2   4  -2 3462.25  309.77
  -4  -4  -2   40.60   26.10
   4  -4   2   69.69   36.40
   4   4   2   88.59   11.70
  -4   4  -2   94.19   11.10
  -4   4  -2  122.79   47.80
   4   4   2  108.89   10.20
  -6  -4  -2 1192.58   81.09
   6  -4   2 1013.10  153.48
  -6  -4  -2 1088.59   77.99
   6   4   2 1063.19   79.29
  -6   4  -2 1105.89  161.68
   6   4   2 1062.69  117.19
  -6   4  -2  982.40   80.09
  -6   4  -2 1100.49   79.09
  -8  -4  -2  958.80   70.89
  -8  -4  -2  979.00   72.99
  -8  -4  -2  983.50   72.79
  -8   4  -2  873.61   72.89
   8   4   2 1032.10   72.49
   8   4   2  967.70  104.69
  -8   4  -2  913.81   70.99
  -8   4  -2  831.02  138.09
 -10  -4  -2  263.27   26.10
 -10  -4  -2  282.47   27.30
 -10  -4  -2  335.37   29.20
 -10  -4  -2  279.67   60.49
 -10   4  -2  348.67   30.70
  10   4   2  243.08   52.09
 -10   4  -2  242.68   68.49
  10   4   2  260.67   24.80
  10   4   2  280.87   26.80
 -10   4  -2  233.18   25.10
 -10   4  -2  235.98   72.29
 -12  -4  -2  208.78   23.20
 -12  -4  -2  262.77   25.10
 -12  -4  -2  215.28   50.29
 -12   4  -2  280.77   74.09
 -12   4  -2  204.18   22.40
  12   4   2  269.77   49.00
  12   4   2  196.88   21.90
 -12   4  -2  172.98   62.09
 -14  -4  -2  368.06   52.69
 -14   4  -2  224.08   26.00
 -14   4  -2  273.87   77.59
  14   4   2  283.07   27.40
  14   4   2  259.47   42.00
 -15  -5   2 1262.27  102.99
 -15   5   2 1156.28  212.98
  15   5  -2 1506.95  103.19
 -15   5   2 1263.07  102.19
 -13  -5   2  310.47   85.19
 -13  -5   2  333.87   32.80
  13   5  -2  268.67   75.09
  13   5  -2  323.37   32.00
  13   5  -2  335.47   31.40
 -13   5   2  478.65  119.89
 -11  -5   2  981.30   72.79
 -11  -5   2  956.80   71.89
 -11  -5   2 1206.38  175.18
 -11   5   2  875.61   71.59
  11   5  -2  957.10   70.49
 -11   5   2  717.13  152.58
 -11   5   2  844.52   75.09
  11   5  -2  928.31  142.99
 -11   5   2  892.61  158.68
  11   5  -2  868.31   70.39
  -9  -5   2  736.43   58.49
   9  -5  -2  732.03   52.59
  -9  -5   2  650.93  129.29
  -9  -5   2  794.52   59.39
   9   5  -2  703.03   57.09
  -9   5   2  764.82   59.19
  -9   5   2  776.62  148.19
  -9   5   2  759.42   58.59
   9   5  -2  704.73  124.49
   9   5  -2  699.33   57.69
  -9   5   2  883.81  150.28
   7  -5  -2 1946.01  140.09
  -7  -5   2 1836.22  140.99
  -7  -5   2 1615.74  200.68
   7   5  -2 2086.79  206.58
  -7   5   2 1683.93  209.98
  -7   5   2 2187.08  142.99
   7   5  -2 2125.49  141.69
  -7   5   2 1821.92  209.18
  -5  -5   2 4207.08  386.26
  -5   5   2 4805.52  403.66
   5   5  -2 4502.75  405.66
   3  -5  -2   14.90    5.50
  -3  -5   2    9.60    4.90
   3  -5  -2   23.80   24.00
   3  -5  -2   20.80    6.50
  -3  -5   2   26.40   25.10
  -3   5   2   16.40    6.00
   3   5  -2   45.00   30.60
   3   5  -2   22.00    6.70
   3   5  -2   15.60    5.10
  -3   5   2   18.10   20.90
  -1  -5   2 1879.91  194.08
   1  -5  -2 1756.72  182.38
  -1   5   2 1484.65  112.29
  -1   5   2 1539.25  178.38
   1   5  -2 1619.54  180.18
  -1  -5  -2  821.42   59.19
  -1  -5  -2  647.74  122.99
   1  -5   2  700.93   57.39
   1  -5   2  787.52  144.69
   1   5   2  862.11  163.48
   1   5   2  758.72   58.29
  -1   5  -2  768.32   57.39
  -1   5  -2  744.43  137.19
   3  -5   2  458.45   34.20
  -3  -5  -2  467.55   96.99
   3  -5   2  448.56  106.09
   3  -5   2  383.46   33.50
  -3  -5  -2  428.86   36.20
   3   5   2  323.17   82.09
   3   5   2  407.86   32.10
  -3   5  -2  328.27   87.89
  -5  -5  -2 1750.72  128.09
   5  -5   2 1652.63  197.68
  -5   5  -2 1748.63  126.09
   5   5   2 1817.52  127.09
  -5   5  -2 1637.04  193.78
   5   5   2 1905.21  187.88
  -7  -5  -2  590.74   52.19
   7  -5   2  673.63  132.49
  -7  -5  -2  734.73   50.09
  -7  -5  -2  604.84  110.09
   7  -5   2  563.24   45.20
  -7   5  -2  592.44   53.19
  -7   5  -2  627.94  127.79
   7   5   2  655.33   48.70
   7   5   2  639.04  106.29
  -7   5  -2  686.23   51.19
   7   5   2  691.23   51.49
  -9  -5  -2  600.64  108.69
  -9  -5  -2  550.94   49.10
  -9   5  -2  524.95   46.50
  -9   5  -2  681.43   51.59
   9   5   2  574.54   95.69
   9   5   2  576.64   47.70
  -9   5  -2  527.75  117.89
  -9   5  -2  486.05  111.59
   9   5   2  568.54   44.70
 -11  -5  -2  811.42  121.99
  11   5   2  635.14   51.09
 -11   5  -2  687.63  137.69
  11   5   2  671.73  101.89
 -11   5  -2  638.74   53.29
  11   5   2  648.24   53.59
 -11   5  -2  919.11  150.48
 -13  -5  -2   94.89   16.20
 -13   5  -2   69.09   13.90
  13   5   2   63.99   12.60
 -13   5  -2  101.19   53.99
 -14  -6   2  979.10   72.39
 -14   6   2  784.82   70.49
  14   6  -2  730.73   67.49
 -14   6   2  876.21  179.48
  14   6  -2  971.80   71.29
 -12  -6   2  643.74  133.49
 -12   6   2  462.05  116.99
 -12   6   2  406.66   37.80
  12   6  -2  432.36  100.29
  12   6  -2  382.06   35.70
 -12   6   2  324.97  102.59
  12   6  -2  363.26   35.60
  10  -6  -2  554.24   42.90
 -10  -6   2  626.24  136.09
 -10   6   2  616.14   51.29
  10   6  -2  643.64  126.09
  10   6  -2  670.63   50.09
  10   6  -2  542.75   49.50
 -10   6   2  529.45  124.19
 -10   6   2  660.53  149.09
 -10   6   2  610.84   50.29
  -8  -6   2 1346.17   96.19
  -8  -6   2 1053.39  184.88
   8  -6  -2 1293.47   89.19
   8   6  -2 1239.18   93.79
  -8   6   2 1238.38   94.89
  -8   6   2 1538.05  223.28
   8   6  -2 1287.87   92.79
  -8   6   2 1144.09   92.79
   8   6  -2 1273.77  186.08
  -8   6   2  996.50  191.98
  -6  -6   2  636.94   51.49
  -6  -6   2  409.56  109.19
   6  -6  -2  599.44   49.60
   6   6  -2  639.74   50.79
  -6   6   2  716.73  145.99
   6   6  -2  640.14   49.99
  -6   6   2  626.04   49.60
   6   6  -2  707.83  133.09
  -6   6   2  595.04   51.19
   4  -6  -2 1235.48  195.68
   4  -6  -2 1230.38   94.99
  -4  -6   2 1384.26   97.59
  -4  -6   2 1694.03  191.28
  -4   6   2 1408.46   98.59
  -4   6   2 1272.77   94.79
   4   6  -2 1309.97   96.09
   4   6  -2 1326.87  199.18
   4   6  -2 1276.97   97.09
  -4   6   2 1183.68  200.68
  -2  -6   2  714.33   55.49
   2  -6  -2  659.83   54.69
  -2  -6   2  625.24  139.69
   2  -6  -2  806.92   57.09
   2   6  -2  585.64  125.89
   2   6  -2  690.83   54.99
  -2   6   2  680.13   56.29
   2   6  -2  714.13   56.59
  -2   6   2  769.12  149.69
   0  -6  -2  291.37   27.40
   0  -6   2  261.67   26.40
   0  -6   2  268.07   25.40
   0  -6   2  349.67  101.89
   0  -6  -2  291.37   84.19
   0   6  -2  287.77   25.90
   0   6   2  432.56  109.69
   0   6  -2  447.36  109.79
   0   6   2  284.07   27.00
   2  -6   2 1287.67   97.39
  -2  -6  -2 1167.18  189.58
   2  -6   2 1228.28  203.58
   2  -6   2 1400.16   98.99
  -2  -6  -2 1309.47   99.99
   2   6   2 1271.77  196.98
  -2   6  -2 1404.66   98.99
   2   6   2 1379.86   99.99
  -2   6  -2 1387.66  210.38
   4  -6   2  894.81   62.29
   4  -6   2  823.02  157.98
  -4  -6  -2  675.13  134.99
   4  -6   2  746.33   61.09
  -4   6  -2  885.21  162.78
   4   6   2  949.60  156.08
   4   6   2  799.72   63.89
   4   6   2  846.72   60.39
  -4   6  -2  790.02   62.99
   6  -6   2  741.83  152.08
  -6  -6  -2  782.22  141.29
  -6  -6  -2  934.11   66.89
   6  -6   2  728.13   58.69
  -6   6  -2  773.32  154.88
   6   6   2  848.72   63.99
   6   6   2  830.22  142.29
   6   6   2  826.52   59.99
  -6   6  -2  749.62   62.49
   8  -6   2 1175.88   84.39
  -8  -6  -2 1265.57  181.48
   8  -6   2 1076.09  215.18
  -8   6  -2 1185.48   90.69
   8   6   2 1181.78  145.09
   8   6   2 1309.17   88.19
   8   6   2 1185.48   90.89
  -8   6  -2  987.20  181.18
 -10  -6  -2  434.56  150.38
 -10  -6  -2  126.79   15.70
 -10   6  -2  152.08   69.49
 -10   6  -2  121.69   19.20
  10   6   2  126.49   14.90
  10   6   2  132.99   21.20
  10   6   2  176.58   60.09
 -12   6  -2  201.28   80.19
  12   6   2  162.18   23.80
 -12   6  -2  185.38   21.90
 -13   7   2   -2.70   15.90
 -13   7   2   26.30   11.10
  13   7  -2   24.50    9.20
  13   7  -2   35.70   11.10
  11  -7  -2  433.06   32.90
  11  -7  -2  370.46   31.00
 -11   7   2  455.25   41.50
 -11   7   2  533.85  129.19
  11   7  -2  426.96   38.80
 -11   7   2  501.55  140.09
  11   7  -2  432.66   43.00
   9  -7  -2  388.06   29.60
  -9  -7   2  422.16  116.09
  -9   7   2  464.65  127.29
  -9   7   2  300.07   33.60
  -9   7   2  369.66  110.69
   9   7  -2  335.77   32.70
   9   7  -2  332.37   33.20
   9   7  -2  420.86  108.19
   7  -7  -2  280.27   27.80
   7  -7  -2  259.27   24.60
  -7  -7   2  378.26  108.19
  -7  -7   2  293.37   29.90
   7   7  -2  295.57   28.40
  -7   7   2  277.07   29.40
   7   7  -2  307.27   93.39
  -7   7   2  341.97  108.19
  -7   7   2  269.67   27.50
  -7   7   2  313.97  103.29
   7   7  -2  255.87   26.90
   5  -7  -2  400.46   35.20
  -5  -7   2  445.06   38.80
  -5  -7   2  648.04  147.99
   5  -7  -2  408.56  113.79
   5   7  -2  506.45  124.09
  -5   7   2  393.96   38.20
  -5   7   2  420.66   36.20
  -5   7   2  399.76  118.99
   5   7  -2  418.06   36.80
   5   7  -2  396.36   41.00
   3  -7  -2   97.89   16.40
   3  -7  -2   94.19   52.59
  -3  -7   2   88.79   15.90
   3  -7  -2   85.39   14.60
  -3  -7   2   63.89   50.69
   3   7  -2   77.39   14.80
  -3   7   2  135.29   65.09
  -3   7   2   86.09   11.80
   3   7  -2  121.49   61.59
  -3   7   2   90.89   15.50
   3   7  -2   80.69   13.90
  -1  -7   2  847.42   69.89
  -1  -7   2  913.51  179.28
  -1  -7   2  964.20   69.69
   1  -7  -2 1035.50   70.89
   1  -7  -2  891.71   70.09
   1  -7  -2 1013.60  181.98
  -1   7   2  857.81   67.49
  -1   7   2  852.01   69.89
   1   7  -2  717.63  155.58
   1   7  -2  828.12   70.39
  -1   7   2  903.11  177.48
   1   7  -2  888.31   69.09
  -1  -7  -2 1821.22  123.19
   1  -7   2 1482.45  244.38
  -1  -7  -2 1732.43  247.58
   1  -7   2 1651.33  120.59
   1   7   2 1848.02  123.79
   1   7   2 1475.25  118.09
   1   7   2 1164.68  214.08
  -1   7  -2 1509.95  299.17
   3  -7   2   44.10   42.50
   3  -7   2    5.00    4.50
   3  -7   2    3.80    4.20
  -3  -7  -2    4.70    5.60
  -3  -7  -2   -3.00    9.20
   3   7   2    1.40    4.70
   3   7   2   26.20   25.40
  -3   7  -2    2.50   20.90
  -3   7  -2    2.70    4.40
   3   7   2    0.30    2.70
  -5  -7  -2  599.14  131.59
   5  -7   2  398.66   33.30
   5  -7   2  323.37  103.69
  -5   7  -2  443.46   38.40
  -5   7  -2  339.17   34.70
   5   7   2  385.06   32.20
  -5   7  -2  430.36  117.69
   5   7   2  387.36  102.09
   5   7   2  386.26   36.40
   7  -7   2  144.19   71.79
   7  -7   2  163.38   16.90
  -7  -7  -2  278.27   96.19
   7   7   2  313.87   87.29
   7   7   2  192.88   18.80
   7   7   2  191.08   22.30
  -7   7  -2  202.48   22.40
  -7   7  -2  173.38   76.89
   9  -7   2  314.27   25.20
  -9   7  -2  272.57  101.29
   9   7   2  322.77   32.50
  -9   7  -2  296.27   31.40
   9   7   2  339.17   28.60
  10  -8  -2  372.86   29.80
 -10   8   2  407.96   39.70
  10   8  -2  382.56   36.60
  10   8  -2  304.97   34.30
 -10   8   2  352.96  126.29
   8  -8  -2  278.27   25.20
   8   8  -2  244.68   28.30
  -8   8   2  328.47  117.49
  -8   8   2  273.97   31.90
   8   8  -2  302.67   30.20
  -6  -8   2  323.57  109.49
   6  -8  -2  316.87   27.80
   6   8  -2  468.95  120.69
   6   8  -2  251.67   28.20
   6   8  -2  270.77   29.40
  -6   8   2  277.47   31.00
  -6   8   2  215.48   94.89
  -4  -8   2   82.39   61.69
   4  -8  -2   -2.10   14.50
   4  -8  -2   54.79   12.40
   4   8  -2   14.70   26.10
  -4   8   2   39.30   10.00
  -4   8   2   36.10   11.30
   4   8  -2   54.99   13.50
   4   8  -2   34.00   10.30
  -4   8   2   27.90   38.40
  -2  -8   2  488.85  140.29
  -2  -8   2  833.22   70.99
   2  -8  -2  812.92  174.48
  -2   8   2  769.42   64.19
   2   8  -2  702.93  164.88
   2   8  -2  700.03   61.89
  -2   8   2  887.01   61.39
   2   8  -2  761.02   64.09
  -2   8   2  766.42   61.79
  -2   8   2  705.93  163.68
   0  -8   2   30.90    9.30
   0  -8   2   -2.20   12.80
   0  -8   2   19.10    8.10
   0  -8  -2   29.90   41.50
   0   8   2   40.60   12.10
   0   8   2   24.50    7.60
   0   8  -2   29.80   10.30
   0   8  -2    9.80   18.90
   0   8  -2   34.00   10.50
   2  -8   2 1439.06  115.79
   2  -8   2 1428.16  250.07
  -2  -8  -2 2365.66  246.18
   2   8   2 1747.33  114.49
   2   8   2 1525.75  117.69
  -2   8  -2 1383.36  236.58
  -2   8  -2 1466.05  115.89
   2   8   2 2384.86  251.27
   4  -8   2  629.14   50.09
  -4   8  -2  509.95  138.39
   4   8   2  601.84   52.69
   4   8   2  618.24   48.00
  -4   8  -2  565.44   50.89
   6  -8   2  273.77   25.40
   6  -8   2  277.37  101.89
  -6   8  -2  232.18   94.59
   6   8   2  281.37   25.40
  -6   8  -2  261.37   28.80
   6   8   2  279.37   30.10
   3  -9  -2  230.58   91.49
  -3  -9   2   92.89   19.00
  -3  -9   2  243.38  102.49
  -3   9   2  236.08  101.39
  -3   9   2  143.19   18.90
  -3   9   2  117.99   20.60
   3   9  -2   87.19   18.30
   3   9  -2  158.68   22.90
   3   9  -2  203.68   89.19
  -1  -9   2  210.18   26.30
   1  -9  -2  345.87  123.79
  -1   9   2  326.97  120.09
   1   9  -2  194.98  100.99
   1   9  -2  219.98   26.90
  -1   9   2  237.68   24.60
   1  -9   2  252.67   29.60
   1  -9   2  512.95  145.39
  -1   9  -2  272.17  107.39
  -1   9  -2  305.87   33.50
  -1   9  -2  295.27   31.20
   1   9   2  297.07   28.40
 -20   0   3  187.78   16.90
  20   0  -3  253.37   28.90
 -20   0   3  185.68   16.60
 -18   0   3 1452.55  100.89
 -18   0   3 1692.03  163.98
  18   0  -3 1572.54  173.28
  18   0  -3 1332.97  109.19
  16   0  -3  123.79   18.00
  16   0  -3  149.59   53.19
 -16   0   3  128.89   15.50
 -16   0   3  141.89   47.60
 -16   0   3  119.69   12.40
 -16   0   3  127.39   18.40
 -14   0   3 2999.60  222.88
 -14   0   3 3705.63  280.47
  14   0  -3 3161.38  281.37
 -12   0   3 3709.43  310.77
  12   0  -3 3542.95  303.37
 -10   0   3 1696.73  159.98
  10   0  -3 1753.22  165.28
   8   0  -3  729.53   88.09
   8   0  -3  808.42   59.59
   8   0  -3  782.22   57.59
  -8   0   3  878.91   90.99
  -8   0   3  817.62   59.39
   6   0  -3 6231.28  460.45
  -6   0   3 6301.17  457.85
   4   0  -3  218.88   41.10
  -4   0   3  223.98   39.60
   4   0  -3  169.38   14.60
  -4   0   3  176.38   14.40
   4   0  -3  179.98   14.00
  -4   0   3  175.98   13.90
  -2   0  -3 3420.16  238.88
  -6   0  -3   31.00    5.50
  -6   0  -3   30.70    5.00
  -6   0  -3   25.80    6.40
 -10   0  -3  544.45   41.90
 -10   0  -3  532.75   44.90
 -12   0  -3  464.65   33.60
 -12   0  -3  413.06   35.80
 -12   0  -3  434.46   40.80
 -14   0  -3  219.88   19.80
 -14   0  -3  297.87   25.30
  19  -1  -3  618.94   58.19
 -19  -1   3  687.93   51.39
 -17  -1   3   59.29   15.60
  17  -1  -3   61.89   14.30
 -17  -1   3   70.39   10.70
 -17   1   3   40.40   30.60
  17   1  -3   30.60   30.00
  17   1  -3   35.10   11.20
 -17   1   3   42.50    5.00
 -15  -1   3 1071.49  131.69
  15  -1  -3 1397.16   97.29
 -15  -1   3 1258.17   91.59
  15  -1  -3 1274.17  152.08
  15   1  -3 1256.17   95.89
 -15   1   3 1100.19  135.19
  15   1  -3 1173.28  140.29
  13  -1  -3  977.50  153.18
 -13  -1   3 1096.59   85.69
 -13  -1   3 1148.39   85.29
  13  -1  -3 1231.78   89.29
 -13  -1   3 1570.24  141.19
 -13  -1   3 1127.59   88.39
 -13   1   3 1148.69   88.49
  13   1  -3 1172.98  130.99
  13   1  -3 1256.67   88.89
 -13   1   3 1444.76  140.39
 -11  -1   3  932.71   67.79
  11  -1  -3  905.61  112.89
 -11  -1   3 1087.09  111.19
  11  -1  -3  910.31   69.59
  11   1  -3  738.93  114.59
 -11   1   3  799.22  102.89
 -11   1   3  958.50   70.09
   9  -1  -3 2841.22  262.47
  -9  -1   3 2867.01  254.07
  -9   1   3 3459.95  264.47
   9   1  -3 3482.65  262.77
   7  -1  -3  103.99   36.10
  -7  -1   3   81.39    9.50
  -7  -1   3   79.19    8.80
   7  -1  -3   78.99    7.80
  -7  -1   3   98.69   32.30
  -7  -1   3   87.19   10.10
   7  -1  -3   79.99    9.60
  -7   1   3   94.29    8.00
  -7   1   3  106.79   10.40
   7   1  -3  116.99   33.30
  -7   1   3   94.79   30.50
   7   1  -3  106.69   10.90
   5  -1  -3 5802.72  435.46
  -5   1   3 6724.53  435.06
   5   1  -3 5133.19  424.76
  -3  -1   3  636.54   73.89
   3  -1  -3  671.43   76.49
  -3   1   3  897.31   79.89
   3   1  -3  879.61   79.29
  -1  -1   3 2762.22  215.58
   1  -1  -3 2455.95  210.98
   1   1  -3 3261.47  217.08
  -1   1  -3 2464.45  197.68
   1   1   3 2773.12  192.58
   3  -1   3 2080.89  163.98
  -3   1  -3 1893.11  158.48
   3   1   3 2230.68  144.99
   3   1   3 1977.10  143.39
  -5  -1  -3  170.08   15.80
   5  -1   3  193.58   15.20
  -5  -1  -3  170.68   16.00
  -5  -1  -3  214.98   17.30
  -7  -1  -3 1373.06   97.59
  -7   1  -3 1381.56  114.09
  -7   1  -3 1327.67   98.19
  -7   1  -3 1354.56  114.19
  -9  -1  -3  124.29   12.80
  -9  -1  -3  124.29   13.80
  -9  -1  -3  116.39   15.20
  -9   1  -3  125.79   11.00
  -9   1  -3  140.99   13.40
  -9   1  -3  150.88   16.80
   9   1   3  120.49   14.20
  -9   1  -3  125.79   27.30
 -11  -1  -3  903.21   73.59
 -11  -1  -3  887.51   74.69
 -11  -1  -3  984.50   78.19
 -11   1  -3 1018.20   74.29
 -11   1  -3  995.30   83.79
 -11   1  -3 1106.29   70.99
 -11   1  -3 1086.79   78.99
  11   1   3 1141.99   77.39
 -13  -1  -3  619.44   50.39
 -13  -1  -3  496.05   42.50
 -13   1  -3  580.24   40.00
 -13   1  -3  570.94   44.90
 -15  -1  -3   26.60    6.20
 -18  -2   3  216.18   62.69
 -18  -2   3  296.47   29.90
  18  -2  -3  246.88   31.80
 -18   2   3  325.27   88.89
  18   2  -3  269.57   29.80
  18   2  -3  309.37   76.69
 -16  -2   3  432.06   38.90
 -16  -2   3  418.86   35.70
 -16  -2   3  371.76   80.59
  16  -2  -3  332.67   36.70
 -16  -2   3  350.26   33.90
 -16   2   3  488.75  105.09
  16   2  -3  393.96   37.10
  16   2  -3  399.06   86.39
 -16   2   3  440.36   39.20
 -16   2   3  383.26   88.19
 -14  -2   3 1262.97  128.89
 -14  -2   3  960.70   74.19
  14  -2  -3 1004.10   74.59
 -14  -2   3  931.91   71.39
 -14  -2   3  943.61   71.59
 -14   2   3  940.81  138.59
  14   2  -3  920.71   73.09
  14   2  -3 1112.69  123.49
 -14   2   3  830.32   72.79
 -12  -2   3 5419.16  388.06
  12   2  -3 3961.80  368.86
 -12   2   3 4993.70  386.96
 -10  -2   3  969.60   70.69
  10  -2  -3  903.71   70.49
 -10  -2   3  910.21  108.19
  10  -2  -3  872.61  138.59
 -10   2   3  838.92  124.89
 -10   2   3 1007.90   70.99
  10   2  -3  875.01  104.99
  -8  -2   3 2555.14  215.28
   8  -2  -3 2186.98  216.88
   8   2  -3 2368.96  208.48
  -8   2   3 2612.14  217.28
  -6  -2   3 2277.77  205.98
   6  -2  -3 2498.05  216.08
  -6   2   3 2379.36  208.48
   6   2  -3 2533.95  205.68
  -4  -2   3 1085.59  121.99
   4   2  -3 1037.90  104.89
  -4   2   3 1021.80  105.79
  -2  -2   3 2608.14  223.58
   2   2  -3 2611.84  218.78
  -2   2   3 2760.12  222.28
  -2   2   3 2918.31  221.18
   0  -2   3  567.34   43.00
   0  -2  -3  597.34   43.80
   0  -2   3  647.44   75.09
   0   2  -3  602.54   70.49
   0   2   3  799.52   75.59
  -2   2  -3 2140.19  175.18
   2   2   3 1933.21  163.88
   4  -2   3 4749.32  356.96
  -4   2  -3 4508.65  352.26
   4   2   3 4644.14  333.77
  -6  -2  -3  718.63   54.49
   6  -2   3  802.72   85.29
  -6  -2  -3  663.93   52.09
  -6  -2  -3  691.43   52.39
  -6   2  -3  648.24   49.50
   6   2   3  669.93   58.39
  -6   2  -3  739.93   83.09
  -6   2  -3  801.02   55.09
   6   2   3  714.13   52.29
  -8  -2  -3  734.83   55.59
  -8  -2  -3  716.53   54.89
  -8   2  -3  646.04  101.69
  -8   2  -3  668.63   80.89
  -8   2  -3  632.54   55.89
   8   2   3  819.12   55.09
 -10  -2  -3  601.84   48.70
 -10  -2  -3  574.34   45.90
 -10  -2  -3  566.24   47.10
 -10   2  -3  603.14   49.70
 -10   2  -3  625.84   73.79
 -10   2  -3  569.64   87.19
  10   2   3  621.14   47.40
 -12  -2  -3  109.09   15.50
 -12  -2  -3  103.59   12.50
 -12   2  -3   92.19   28.60
 -12   2  -3   79.49   29.10
 -12   2  -3   94.79   16.40
  12   2   3   96.69   13.70
 -12   2  -3   82.19   11.40
 -14  -2  -3 1188.38   92.49
 -14   2  -3 1198.78  106.39
 -14   2  -3 1250.77   87.29
 -14   2  -3  992.40  107.79
  14   2   3 1160.08   89.39
 -19  -3   3  416.56   38.60
 -19   3   3  288.17   93.09
  19   3  -3  434.46   42.20
  17  -3  -3  197.38   24.20
 -17  -3   3  239.48   68.69
 -17  -3   3  180.18   21.60
  17   3  -3  173.68   22.30
  17   3  -3  231.18   64.89
 -17   3   3  172.58   60.99
 -17   3   3  118.49   55.49
 -15  -3   3  681.13   65.49
  15  -3  -3  691.93   55.29
 -15  -3   3  642.34   53.09
 -15  -3   3  636.24  115.69
 -15   3   3  660.53   55.09
  15   3  -3  462.15   98.89
  15   3  -3  628.14   53.59
 -15   3   3  468.05  113.79
 -15   3   3  397.46   98.99
 -13  -3   3 1156.08  130.39
  13  -3  -3  968.40   72.89
 -13  -3   3  877.61   72.09
 -13  -3   3  968.60   72.29
 -13  -3   3  935.41   71.09
 -13   3   3  967.50   71.59
  13   3  -3  831.62  127.99
 -13   3   3  920.51  144.09
 -13   3   3  839.92   71.39
 -13   3   3 1042.20  163.88
 -11  -3   3  407.06   36.50
 -11  -3   3  659.53  110.09
 -11  -3   3  421.46   37.80
  11  -3  -3  381.36   36.90
  11   3  -3  506.45   38.90
 -11   3   3  532.45  100.79
  11   3  -3  442.76   85.59
 -11   3   3  482.75   37.80
 -11   3   3  458.75   37.90
  -9  -3   3 3144.49  294.57
  -9   3   3 3547.55  309.27
  -9   3   3 3894.81  308.77
   9   3  -3 3495.25  292.17
  -7  -3   3  469.85   42.20
  -7  -3   3  434.96   88.59
  -7  -3   3  528.95   41.20
   7  -3  -3  589.44   41.50
   7  -3  -3  513.35   38.50
   7   3  -3  576.94   40.80
  -7   3   3  479.15   40.60
  -7   3   3  603.14  105.09
  -7   3   3  558.64   41.90
  -7   3   3  585.94   98.99
   7   3  -3  567.74   42.60
   7   3  -3  571.34   91.89
  -5  -3   3 1890.21  171.58
   5   3  -3 1695.63  160.18
  -5   3   3 1534.15  160.08
  -5   3   3 1528.05  163.08
  -3  -3   3 4222.58  345.57
  -3   3   3 4116.29  342.87
  -3   3   3 3792.52  334.27
   3   3  -3 4991.40  347.07
  -1  -3   3 2724.13  258.27
   1  -3  -3 2989.50  252.17
  -1   3   3 3270.97  262.17
   1   3  -3 3310.27  262.37
   1  -3   3 5710.53  415.76
  -1  -3  -3 5228.58  393.46
  -1   3  -3 5086.79  403.46
   1   3   3 4779.22  395.56
   3  -3   3  767.52  116.09
  -3  -3  -3  824.52   85.79
  -3   3  -3  717.43  109.09
   3   3   3  651.13   81.39
  -5  -3  -3 1826.52  129.69
   5   3   3 1739.83  155.98
  -5   3  -3 2025.90  181.98
  -7  -3  -3 2393.56  169.58
  -7  -3  -3 2515.35  206.48
  -7  -3  -3 2377.66  169.18
  -7   3  -3 2500.05  221.58
  -7   3  -3 2346.27  170.68
   7   3   3 2517.15  190.68
  -9  -3  -3   53.09   17.20
  -9  -3  -3   65.79   11.90
  -9  -3  -3   58.49   11.10
   9   3   3   65.89   17.80
   9   3   3   59.99   10.20
  -9   3  -3   63.69   10.80
   9   3   3   74.19   12.50
  -9   3  -3   49.10   11.20
  -9   3  -3   79.29   35.70
  -9   3  -3   56.69   29.10
 -11  -3  -3 1777.62  123.39
 -11   3  -3 1459.35  160.68
 -11   3  -3 1560.94  167.28
  11   3   3 1689.23  121.19
 -13  -3  -3  589.94   46.80
 -13  -3  -3  488.25   48.10
  13   3   3  616.34   47.90
 -13   3  -3  841.02   92.19
 -13   3  -3  519.55   94.59
 -13   3  -3  544.45   46.40
 -18  -4   3  756.12   70.19
 -18   4   3 1024.20   74.49
  18   4  -3  889.41   71.99
 -18   4   3  836.42  171.18
 -16  -4   3  765.32   69.29
 -16  -4   3 1039.10  160.98
 -16  -4   3  999.80   73.49
 -16   4   3  861.21   70.29
 -16   4   3  906.91  151.38
  16   4  -3  865.01   70.19
  16   4  -3  780.42  133.49
 -16   4   3  867.21  161.78
 -14  -4   3   57.69   13.30
 -14  -4   3   39.50   32.20
 -14  -4   3   35.30   10.50
 -14  -4   3   26.80    9.60
 -14   4   3   56.89   13.00
  14   4  -3   30.40   10.00
 -14   4   3   37.30   10.20
 -14   4   3   22.90   30.80
 -14   4   3    4.60   13.20
  14   4  -3   18.30   19.10
 -12  -4   3  489.65  104.89
 -12  -4   3  495.75   43.00
 -12  -4   3  495.75   42.30
 -12  -4   3  484.85   43.30
 -12   4   3  641.44  122.59
  12   4  -3  486.75   42.60
 -12   4   3  511.75   42.60
 -12   4   3  615.14  129.09
  12   4  -3  455.55   94.29
  10  -4  -3  216.08   16.80
 -10  -4   3  329.27   81.99
 -10  -4   3  220.78   22.60
 -10  -4   3  257.07   24.30
 -10  -4   3  239.98   22.40
 -10   4   3  187.38   61.69
 -10   4   3  189.28   21.10
 -10   4   3  185.38   21.30
  10   4  -3  232.18   21.20
 -10   4   3  193.38   66.89
  10   4  -3  139.59   50.19
  -8  -4   3 1536.75  106.99
  -8  -4   3 1473.45  107.39
  -8  -4   3 1657.13  109.59
  -8  -4   3 1191.78  156.18
  -8   4   3 1434.76  107.09
   8   4  -3 1449.06  105.49
  -8   4   3 1379.16  168.68
  -8   4   3 1296.67  158.88
   8   4  -3 1456.05  107.39
  -6  -4   3 2478.85  237.18
   6   4  -3 2253.67  221.88
  -6   4   3 3045.20  247.28
  -6   4   3 2092.89  229.98
   4  -4  -3  545.85   42.00
  -4  -4   3  573.94   44.90
  -4  -4   3  550.94   42.70
  -4  -4   3  621.84  110.79
  -4   4   3  603.64   44.30
  -4   4   3  601.64  114.29
   4   4  -3  512.35   43.80
   4   4  -3  689.73  111.49
  -4   4   3  518.65   41.10
   4   4  -3  586.44   42.30
   2  -4  -3 4019.80  315.07
  -2  -4   3 3419.36  314.87
  -2   4   3 3534.75  314.67
   2   4  -3 3567.04  311.37
   0  -4   3 3120.99  278.17
   0  -4  -3 2803.12  258.07
   0   4   3 2793.02  264.27
   0   4  -3 3370.46  277.17
   2  -4   3 3317.67  285.87
   2   4   3 2815.12  261.87
   4  -4   3 1688.13  186.68
  -4  -4  -3 2094.89  180.58
   4   4   3 1896.91  175.58
  -4   4  -3 1481.15  177.38
  -6  -4  -3   65.99    9.00
   6  -4   3  111.49   48.30
  -6  -4  -3   83.39   32.30
  -6  -4  -3   74.99   12.40
  -6  -4  -3   62.19   11.80
   6  -4   3   88.39    7.60
   6   4   3  109.59   35.50
  -6   4  -3   79.89   10.40
  -6   4  -3  109.29   13.60
  -6   4  -3  126.79   48.70
   6   4   3   53.09   10.00
  -8  -4  -3  703.83   54.29
  -8  -4  -3  704.43   84.09
  -8  -4  -3  761.52   52.69
  -8  -4  -3  679.93   54.19
  -8   4  -3  620.24   51.79
  -8   4  -3  624.14   55.29
   8   4   3  648.34   77.59
   8   4   3  649.43   50.69
  -8   4  -3  547.15  109.09
   8   4   3  711.63   53.69
 -10  -4  -3 1092.69  107.19
 -10  -4  -3 1198.68   82.69
  10   4   3  981.90   80.39
 -10   4  -3  929.11  150.88
  10   4   3 1122.79  102.59
 -10   4  -3  794.22  182.78
  10   4   3 1064.39   78.89
 -12  -4  -3   43.10   11.30
 -12  -4  -3   28.60    8.30
 -12   4  -3   20.40    7.30
  12   4   3   15.90    6.50
 -12   4  -3   52.39   39.30
  12   4   3   14.90    8.80
 -12   4  -3   32.70   28.00
 -17  -5   3   73.99   16.70
  17   5  -3  109.29   18.20
 -15  -5   3 1676.93  246.88
 -15   5   3 1017.60  177.08
 -15   5   3 1079.49   87.89
 -15   5   3  932.91  186.88
  15   5  -3 1474.35  162.48
  15   5  -3 1122.99   87.99
 -13  -5   3  338.07   33.20
 -13  -5   3  303.67   31.60
 -13   5   3  329.37   98.39
 -13   5   3  294.57   86.59
  13   5  -3  311.27   31.20
 -13   5   3  362.76   32.60
 -13   5   3  268.07   30.60
 -11  -5   3  276.37   30.40
 -11  -5   3  309.17   88.39
 -11  -5   3  286.57   30.50
  11  -5  -3  293.17   23.00
 -11  -5   3  342.37   30.80
  11   5  -3  323.97   80.29
 -11   5   3  322.87   98.19
 -11   5   3  318.77   30.60
 -11   5   3  410.36  104.99
 -11   5   3  308.17   29.70
  11   5  -3  335.37   29.00
  -9  -5   3  958.30   75.19
   9  -5  -3  988.80   69.49
  -9  -5   3  983.40   76.59
  -9  -5   3  928.21   74.39
  -9  -5   3  897.71  157.68
  -9   5   3 1091.19   76.09
  -9   5   3 1190.78  176.48
   9   5  -3  958.30   74.79
   9   5  -3  981.40   73.39
  -9   5   3 1036.60  176.88
  -9   5   3  962.70   73.79
   9   5  -3  843.42  143.19
  -7  -5   3  125.39   15.10
   7  -5  -3  126.59   14.80
  -7  -5   3   77.89   42.90
   7  -5  -3  124.29   12.70
  -7  -5   3  137.49   17.10
  -7   5   3  178.78   72.39
   7   5  -3  170.48   57.49
   7   5  -3  125.99   15.80
  -7   5   3  215.48   71.59
   7   5  -3  121.59   14.00
  -7   5   3  109.19   15.30
  -7   5   3  140.69   15.10
   5  -5  -3 2661.63  190.78
  -5  -5   3 2478.45  264.07
  -5   5   3 2657.33  271.67
   5   5  -3 2856.31  192.78
   5   5  -3 2846.82  264.27
  -3  -5   3 4733.93  396.86
   3  -5  -3 4466.45  381.86
   3   5  -3 4512.55  383.96
  -3   5   3 4041.00  383.46
   1  -5  -3  127.99   51.69
   1  -5  -3  186.98   17.80
  -1  -5   3  164.98   17.20
   1  -5  -3  143.29   15.90
  -1  -5   3  213.68   70.39
  -1   5   3  155.38   13.80
  -1   5   3  114.49   15.50
   1   5  -3   88.59   44.40
   1   5  -3  121.79   14.20
  -1  -5  -3 2060.09  187.38
   1  -5   3 1600.64  187.18
   1  -5   3 1515.55  109.79
  -1  -5  -3 1523.65  112.29
   1   5   3 1415.16  170.78
  -1   5  -3 1641.64  182.48
  -3  -5  -3  104.29   14.30
  -3  -5  -3   93.69   13.60
   3  -5   3   87.69   11.40
   3  -5   3  107.99   48.80
  -3  -5  -3  126.89   48.70
   3  -5   3  120.29   12.60
  -3   5  -3  113.69   48.20
   3   5   3  103.09   16.40
  -3   5  -3   98.69   12.30
   3   5   3  124.29   10.70
   3   5   3   90.99   41.10
  -5  -5  -3 1934.21  175.28
   5  -5   3 1338.77  199.78
  -5  -5  -3 1349.56  107.69
  -5  -5  -3 1359.86  107.39
   5   5   3 1568.74  107.49
  -5   5  -3 1559.34  231.68
   5   5   3 1369.56  156.38
  -5   5  -3 1544.85  105.99
   7  -5   3 1615.34  191.78
  -7  -5  -3 1635.14  171.88
  -7  -5  -3 1919.71  125.09
  -7  -5  -3 1639.44  118.89
   7   5   3 1698.13  121.89
   7   5   3 1699.73  118.09
  -7   5  -3 1638.14  120.69
  -7   5  -3 1508.55  123.09
   7   5   3 1885.21  174.48
  -7   5  -3 1696.23  194.78
  -9  -5  -3   68.29   14.00
  -9  -5  -3   33.00    8.10
  -9  -5  -3   42.60   30.20
  -9   5  -3   47.00   10.60
  -9   5  -3   25.00   24.00
   9   5   3   34.40    7.60
  -9   5  -3   51.99   33.70
   9   5   3   58.19   12.20
 -11  -5  -3 1017.50  107.19
 -11   5  -3  878.71  150.28
  11   5   3  983.90   98.89
  11   5   3  847.62   67.99
 -11   5  -3  808.72   66.59
 -14  -6   3   63.79   14.80
 -14  -6   3   45.60   13.40
 -14   6   3   74.19   52.89
 -14   6   3   43.50   13.30
  14   6  -3   48.30   12.50
 -14   6   3   33.70   40.30
 -12  -6   3  348.47   40.90
 -12  -6   3  360.76   38.80
  12  -6  -3  397.66   29.80
 -12  -6   3  434.56  113.09
  12   6  -3  403.76   36.70
 -12   6   3  437.46   39.50
  12   6  -3  363.06   94.49
  12   6  -3  493.75   39.90
 -12   6   3  515.35  133.79
 -12   6   3  580.44  129.39
 -10  -6   3   33.20   34.70
  10  -6  -3   60.69    7.40
 -10  -6   3   73.99   16.30
 -10   6   3   36.50   10.20
  10   6  -3   44.60   10.90
 -10   6   3   47.10   12.50
  10   6  -3   45.70   11.60
 -10   6   3   26.40   31.50
  10   6  -3   31.80   30.20
 -10   6   3   27.90   29.90
  -8  -6   3  324.37   28.40
  -8  -6   3  266.67   28.40
  -8  -6   3  288.67   90.19
  -8   6   3  244.08   27.10
  -8   6   3  244.08   25.40
  -8   6   3  332.77  105.79
   8   6  -3  261.57   25.30
   8   6  -3  268.37   28.40
  -8   6   3  265.77   86.39
   8   6  -3  243.18   79.39
  -6  -6   3  880.81   68.39
  -6  -6   3  966.00  175.98
   6  -6  -3  852.31   65.39
  -6  -6   3  894.51   70.19
   6  -6  -3  811.42   66.99
  -6   6   3  925.91   66.79
   6   6  -3  854.91   66.69
  -6   6   3  880.71  174.78
  -6   6   3  916.01   69.79
   6   6  -3  897.21   69.19
  -6   6   3  942.01  166.18
   6   6  -3 1049.99  169.38
   4  -6  -3   -0.40    3.00
  -4  -6   3    1.50    4.50
  -4  -6   3   -1.70    8.40
   4  -6  -3    2.80    3.70
  -4  -6   3    0.80    3.60
   4   6  -3   -4.40    6.60
   4   6  -3   -1.30    3.30
  -4   6   3   -3.60    7.10
  -4   6   3    0.10    3.10
  -4   6   3    0.80    2.80
   4   6  -3   -0.80    2.50
   2  -6  -3 1895.61  196.98
  -2  -6   3 1493.55  228.88
   2  -6  -3 1514.05  108.29
   2  -6  -3 1407.26  106.99
  -2   6   3 1263.37  206.98
   2   6  -3 1328.87  105.79
  -2   6   3 1546.15  109.09
  -2   6   3 1480.75  103.99
   2   6  -3 1549.84  109.89
   2   6  -3 1551.34  186.08
   0  -6  -3  447.86  104.09
   0  -6   3  415.66   34.20
   0  -6  -3  384.16   35.40
   0  -6   3  419.46  113.19
   0  -6  -3  392.56   36.00
   0  -6   3  420.86   35.90
   0   6  -3  394.16   34.00
   0   6   3  540.05  122.19
   0   6  -3  336.47   92.79
   0   6   3  436.56   36.50
   2  -6   3  298.57   91.99
  -2  -6  -3  361.56   30.30
  -2  -6  -3  346.47   29.80
  -2  -6  -3  319.17   87.09
   2   6   3  279.07   23.70
   2   6   3  254.77   27.40
  -2   6  -3  274.37   26.40
   2   6   3  236.18   78.89
  -2   6  -3  226.18   80.29
   4  -6   3  502.75   39.80
  -4  -6  -3  580.04  115.59
  -4  -6  -3  488.25   43.50
  -4  -6  -3  486.35   43.80
   4  -6   3  499.65  119.29
   4   6   3  517.95   38.10
  -4   6  -3  482.65   41.30
   4   6   3  537.95   43.70
  -4   6  -3  473.35  114.29
   4   6   3  495.75  111.29
  -6  -6  -3   32.30   26.90
  -6  -6  -3   59.39   17.30
   6  -6   3   73.69   51.99
   6  -6   3   51.29    7.00
  -6  -6  -3   71.19   14.80
   6   6   3   33.60    6.80
  -6   6  -3   42.40   11.10
  -6   6  -3   26.10   30.10
  -6   6  -3   50.39   10.60
   6   6   3   38.80   10.70
   8  -6   3  760.72   58.59
   8  -6   3  888.91  166.78
  -8  -6  -3 1029.00  148.89
  -8   6  -3  714.93  145.59
   8   6   3  762.62  129.09
   8   6   3  944.61   67.89
   8   6   3  876.41   62.39
 -10  -6  -3  402.46   32.60
  10   6   3  324.97   34.20
  10   6   3  362.86   30.90
 -10   6  -3  346.77   33.60
 -10   6  -3  475.75  120.79
 -13  -7   3  184.88   26.80
  13  -7  -3  213.48   16.10
  13  -7  -3  188.38   17.40
 -13   7   3  277.37  104.59
 -13   7   3  273.37   29.50
  13   7  -3  189.68   24.40
 -11  -7   3  633.84  152.18
  11  -7  -3  515.75   41.30
  11   7  -3  568.74   47.80
 -11   7   3  655.73  153.28
  11   7  -3  689.33  137.99
 -11   7   3  598.44   51.29
  -9  -7   3 2238.18  173.98
  -9   7   3 2785.32  302.07
   9   7  -3 2164.38  254.67
  -9   7   3 2389.06  275.27
   9   7  -3 2441.46  173.08
   9   7  -3 2207.88  169.88
  -9   7   3 2597.04  181.38
  -9   7   3 2496.85  174.28
  -7  -7   3  291.27   31.30
   7  -7  -3  300.17   26.50
  -7  -7   3  353.36  109.89
  -7   7   3  257.37   94.69
  -7   7   3  297.17   28.30
   7   7  -3  389.96  106.19
  -7   7   3  376.76  114.19
  -7   7   3  291.27   30.90
   7   7  -3  293.07   30.10
   7   7  -3  277.97   28.00
  -5  -7   3 1151.48   87.69
  -5  -7   3  977.50   91.59
  -5  -7   3 1222.58  215.78
   5  -7  -3 1062.49   83.09
   5   7  -3 1165.98   86.99
   5   7  -3 1090.69   84.09
  -5   7   3 1219.58   87.99
  -5   7   3 1252.07  215.08
   5   7  -3 1366.56  212.68
  -3  -7   3  587.74  140.09
   3  -7  -3  515.25  125.09
   3   7  -3  243.28   87.39
  -3   7   3  310.97  101.49
   3   7  -3  333.17   32.50
   3   7  -3  325.57   30.10
  -3   7   3  319.87   28.30
   1  -7  -3  322.57   95.99
  -1  -7   3  232.28   25.00
  -1  -7   3  265.47   27.50
   1  -7  -3  320.77   29.00
   1  -7  -3  315.97   28.20
   1   7  -3  260.87   28.60
  -1   7   3  234.38   26.70
  -1   7   3  170.48   78.29
   1   7  -3  241.28   86.39
  -1   7   3  282.77   24.20
   1   7  -3  249.38   25.60
  -1  -7  -3 1347.47  198.78
   1  -7   3 1038.30   74.29
   1  -7   3 1404.26  229.78
  -1   7  -3  864.91   73.39
   1   7   3  983.20  180.38
   1   7   3  951.50   71.19
  -1   7  -3  994.90  181.08
   1   7   3 1048.30   77.49
   3  -7   3  359.46  113.39
   3  -7   3  267.17   25.20
   3  -7   3  268.37   25.70
  -3   7  -3  277.07   93.49
  -3   7  -3  263.07   26.20
   3   7   3  271.47   28.10
   3   7   3  284.47  107.79
  -5  -7  -3  212.68   73.39
   5  -7   3  174.18   79.39
   5  -7   3  153.78   15.10
  -5   7  -3  125.89   68.89
   5   7   3  113.09   12.80
   5   7   3  116.69   19.60
  -5   7  -3  120.19   18.70
   5   7   3  109.39   54.69
   7  -7   3  572.04  144.29
   7  -7   3  559.84   42.50
   7   7   3  541.95   48.70
  -7   7  -3  585.34   48.50
   7   7   3  584.14   43.70
  -7   7  -3  584.64  144.59
   9   7   3   68.79   15.40
  -9   7  -3   79.29   15.20
  10  -8  -3  204.88   20.10
 -10  -8   3  206.48   28.20
 -10   8   3  245.78   29.30
 -10   8   3  172.98   90.09
 -10   8   3  237.58   90.49
  10   8  -3  258.27   27.00
  10   8  -3  184.48   25.00
  -8  -8   3  164.08   23.70
  -8  -8   3  158.98   83.39
   8  -8  -3  173.18   18.60
   8   8  -3  192.68   75.89
  -8   8   3  191.28   87.29
  -8   8   3  203.28   92.29
   8   8  -3  196.48   23.60
  -8   8   3  201.28   40.50
   8   8  -3  168.18   20.80
  -6  -8   3  295.37   35.60
  -6  -8   3  192.18  139.79
  -6   8   3  340.17   36.80
  -6   8   3  562.84  150.58
   6   8  -3  363.06  110.59
  -6   8   3  419.96   34.90
  -6   8   3  405.96  126.99
   6   8  -3  413.26   37.80
   6   8  -3  363.26   34.60
   4  -8  -3   24.10    8.60
  -4  -8   3   -2.10   15.00
  -4  -8   3   17.00    7.90
   4   8  -3   11.90    6.80
   4   8  -3   -0.40   11.60
  -4   8   3   16.80    8.90
  -4   8   3   58.29   50.39
  -4   8   3   25.50    7.80
   4   8  -3   17.50    8.70
  -2  -8   3  699.53   57.79
  -2  -8   3  619.54  159.78
   2  -8  -3  717.53  159.38
  -2   8   3  627.54   56.59
   2   8  -3  661.13   57.89
   2   8  -3  673.73  153.88
   2   8  -3  639.84   54.69
  -2   8   3  690.33  183.98
  -2   8   3  728.43   53.99
   0  -8   3  599.54   46.60
   0  -8   3  586.14  152.88
   0  -8  -3  490.65  127.79
   0   8   3  725.73  164.88
   0   8   3  455.65   45.00
   0   8  -3  637.64  149.79
   0   8  -3  454.45   42.90
   0   8  -3  475.65   46.80
   0   8   3  520.05   41.00
   2  -8   3  223.38   23.70
  -2  -8  -3  108.69   62.19
   2  -8   3  119.69   72.99
   2   8   3  226.88   37.60
  -2   8  -3  226.38   24.30
  -2   8  -3  289.97  102.09
   2   8   3  237.78   21.40
   2   8   3  230.48   93.49
   4  -8   3 1036.20  210.98
  -4   8  -3  929.91   76.09
   4   8   3  914.91   77.79
   4   8   3 1064.39   72.19
   6   8   3    0.30    5.80
  -3  -9   3  137.69   82.69
  -3   9   3  152.98   24.40
   3   9  -3  273.47  104.29
  -3   9   3   74.79   61.99
  -3   9   3  101.79   15.40
  -3   9   3  141.49   17.10
   3   9  -3  108.99   21.40
  -1  -9   3  121.69   21.80
  -1   9   3  178.68   19.10
   1   9  -3  142.79   25.40
  -1   9   3  219.08   25.90
   1   9  -3  211.88   90.49
   1   9  -3  158.48   20.70
  20   0  -4  190.28   26.10
 -20   0   4  211.18   18.20
  18   0  -4   37.80   12.00
 -18   0   4   33.90   25.10
  18   0  -4    6.80   13.40
 -18   0   4   26.30    5.90
 -16   0   4 1199.68  102.99
  16   0  -4 1340.87  103.99
  16   0  -4 1393.86  163.98
 -16   0   4 1365.46  153.28
 -16   0   4 1560.24   98.09
 -14   0   4  685.93   49.99
 -14   0   4  630.04   54.39
  14   0  -4  677.23   56.89
 -14   0   4  917.81  126.09
  14   0  -4  917.71  139.59
 -12   0   4  382.56   28.60
 -12   0   4  343.07   72.99
  12   0  -4  336.87   31.80
  10   0  -4 1741.03  168.48
 -10   0   4 1684.03  162.78
   8   0  -4 1526.55  144.99
  -8   0   4 1372.46  136.79
   6   0  -4 2916.71  238.98
   4   0  -4  346.27   26.40
  -4   0   4  319.47   26.00
   4   0  -4  369.56   59.09
   4   0  -4  355.36   26.80
  -4   0   4  470.45   52.89
  -4   0   4  377.76   26.80
   2   0  -4  383.56   51.29
   2   0  -4  506.55   35.40
   2   0   4 1396.16  105.69
  -2   0  -4 1317.07  104.09
  -6   0  -4  382.66   31.70
  -6   0  -4  366.56   29.50
  -6   0  -4  403.56   29.50
  -8   0  -4 1161.88   84.39
  -8   0  -4 1111.49   80.09
 -10   0  -4  645.44   45.90
 -10   0  -4  657.73   51.69
 -10   0  -4  562.14   47.10
 -12   0  -4    3.70    2.80
 -12   0  -4    6.30    4.30
 -12   0  -4   23.00    9.20
 -14   0  -4   53.09    8.00
 -14   0  -4   45.90   10.80
 -19  -1   4  697.83   58.89
  19   1  -4  856.71   67.19
 -19   1   4  811.62   54.89
 -17  -1   4  641.44   52.99
  17  -1  -4  698.53   59.29
  17  -1  -4  802.62  157.98
 -17  -1   4  688.23  119.09
 -17   1   4  770.52   51.19
 -17   1   4  725.53   69.29
  17   1  -4  631.74   57.89
  17   1  -4  730.43  141.89
 -17   1   4  635.64  116.79
 -15  -1   4  710.83   57.89
  15  -1  -4  563.24  118.59
  15  -1  -4  732.93   58.29
 -15  -1   4  645.04   54.09
 -15  -1   4  740.63  119.69
 -15  -1   4  650.13   52.89
 -15   1   4  800.72  124.59
  15   1  -4  775.62  125.89
 -15   1   4  769.52   58.19
 -13  -1   4 6889.21  497.15
  13  -1  -4 5965.20  502.85
 -13   1   4 6994.60  499.95
  13   1  -4 5554.44  488.05
  11  -1  -4  294.07   28.00
 -11  -1   4  375.96   29.70
  11  -1  -4  375.86   83.29
 -11  -1   4  329.77   70.39
 -11  -1   4  330.27   26.70
  11  -1  -4  350.26   25.50
 -11  -1   4  285.47   26.00
 -11   1   4  354.86   28.90
  11   1  -4  296.17   28.40
 -11   1   4  264.47   64.29
  11   1  -4  310.97   70.09
 -11   1   4  271.37   23.70
   9  -1  -4 6603.24  487.05
  -9  -1   4 5855.01  470.65
   9   1  -4 5946.90  471.45
  -9   1   4 6638.24  477.25
  -7  -1   4 1391.56  130.79
   7  -1  -4 1239.28  132.89
  -7   1   4 1371.06  130.09
   7   1  -4 1207.28  125.59
  -5  -1   4  996.50   93.99
   5  -1  -4  806.52  118.89
  -5   1   4  825.12   86.79
   5   1  -4  740.93   57.29
   5   1  -4  909.91   89.79
   3  -1  -4  658.13   71.79
  -3  -1   4  600.74   67.59
   3   1  -4  554.94   41.80
  -3   1   4  567.74   41.40
  -3   1   4  609.74   65.29
   3   1  -4  731.03   70.99
   3   1  -4  539.15   42.00
   1  -1  -4  520.05   41.70
   1  -1  -4  426.16   57.99
  -1   1   4  660.33   62.09
   1   1  -4  666.83   42.50
   1   1  -4  575.74   62.19
   1  -1   4  602.94   74.19
  -1   1  -4  799.32   75.39
   1   1   4  886.01   57.99
   1   1   4  714.23   67.69
  -3   1  -4 4252.87  308.47
  -5  -1  -4 1064.69   72.29
  -5  -1  -4  914.71   70.99
  -5   1  -4 1002.70   69.99
  -5   1  -4 1031.00   73.59
  -5   1  -4  965.10   85.09
  -7  -1  -4 2214.48  139.39
  -7   1  -4 1854.71  149.19
  -7   1  -4 1902.01  147.59
  -7   1  -4 1802.32  138.99
  -9  -1  -4  232.18   21.10
  -9  -1  -4  224.88   19.70
  -9  -1  -4  250.37   23.50
  -9   1  -4  206.28   21.30
  -9   1  -4  210.98   19.50
  -9   1  -4  218.18   23.10
  -9   1  -4  215.38   17.90
 -11  -1  -4  657.73   51.29
 -11  -1  -4  661.13   53.39
 -11  -1  -4  650.13   56.29
 -11   1  -4  710.83   49.30
 -11   1  -4  792.12   57.99
 -11   1  -4  658.83   51.99
 -13  -1  -4 1212.58   87.79
 -13   1  -4 1027.20   76.29
 -20  -2   4  375.66   34.70
 -20   2   4  400.06  103.39
  20   2  -4  422.86   40.60
  18  -2  -4   -2.60    4.40
 -18  -2   4   10.40   15.50
  18   2  -4    8.60    7.40
 -18   2   4   13.30   21.90
 -18   2   4   -3.60    9.10
  18   2  -4    7.30   13.10
 -16  -2   4 1153.18   90.09
  16  -2  -4 1292.77   94.99
 -16  -2   4 1132.69  141.19
  16   2  -4  967.60  155.18
 -16   2   4 1162.58  145.29
 -16   2   4 1340.07   94.99
  16   2  -4 1179.58   93.39
  14  -2  -4 1573.24  108.09
 -14  -2   4 1542.95  105.29
 -14  -2   4 1445.66  107.39
 -14  -2   4 1639.14  165.38
  14  -2  -4 1769.72  185.88
 -14  -2   4 1422.86  104.69
  14   2  -4 1384.46  157.18
 -14   2   4 1183.58  151.08
 -14   2   4 1311.27  106.09
  14   2  -4 1322.07  106.39
  12  -2  -4  962.80   71.59
  12  -2  -4 1030.80   77.29
  12  -2  -4 1039.70  157.28
 -12  -2   4  986.20   75.79
 -12  -2   4 1213.78  130.89
 -12  -2   4  978.00   75.19
 -12   2   4 1044.00   77.09
  12   2  -4 1072.69  123.09
  12   2  -4 1094.99   78.19
  10  -2  -4  846.32  142.89
 -10  -2   4 1179.58   79.29
 -10  -2   4 1079.49  124.29
 -10  -2   4 1077.89   79.89
  10  -2  -4 1062.69   80.19
 -10   2   4 1091.59  123.79
  10   2  -4 1141.09  123.79
  10   2  -4 1045.50   80.49
  -8  -2   4 3093.69  260.57
   8  -2  -4 3197.68  271.97
   8   2  -4 3057.69  255.77
  -8   2   4 2821.92  254.47
  -6  -2   4 6388.66  456.65
   6   2  -4 5449.65  443.26
  -6   2   4 5989.10  449.46
  -4  -2   4 3473.55  292.97
  -4   2   4 3484.35  288.07
   4   2  -4 4055.89  294.07
  -2  -2   4 1035.70  110.69
  -2   2   4 1153.48  106.59
   2   2  -4  978.80  103.89
   0  -2   4 3198.08  282.67
   0   2   4 3768.92  274.27
   0   2   4 3619.84  278.07
   0   2  -4 3702.13  280.87
   2  -2   4  153.68   42.50
  -2  -2  -4  210.38   16.40
   2  -2   4  194.28   16.40
  -2  -2  -4  217.58   18.30
   2   2   4  191.58   38.90
   2   2   4  209.38   17.80
   2   2   4  223.48   42.70
  -2   2  -4  204.98   15.90
  -2   2  -4  198.18   44.60
  -2   2  -4  216.58   17.70
   4   2   4 2389.16  180.98
  -4   2  -4 2640.74  203.98
   4   2   4 2331.87  178.78
   6  -2   4 3073.89  227.58
  -6   2  -4 2599.44  240.48
  -6   2  -4 2585.04  188.88
  -8  -2  -4   28.30    7.30
  -8  -2  -4   26.10    6.60
  -8  -2  -4   34.40    8.00
  -8   2  -4   17.50   13.60
  -8   2  -4   20.40    4.30
  -8   2  -4   21.40    7.10
  -8   2  -4   17.30   13.00
   8   2   4   29.60    6.60
 -10  -2  -4  887.41   66.09
 -10  -2  -4  855.31   68.49
 -10  -2  -4  834.02   66.99
 -10   2  -4  899.41   62.09
 -10   2  -4  855.01   64.59
 -10   2  -4  945.11   92.29
 -10   2  -4  960.90   91.89
 -10   2  -4  953.20   70.79
 -12  -2  -4  372.36   31.40
 -12  -2  -4  293.07   27.90
 -12  -2  -4  304.07   31.60
 -12   2  -4  347.87   41.50
 -12   2  -4  330.97   28.10
 -14  -2  -4  246.18   27.90
 -14  -2  -4  186.98   20.70
 -14   2  -4  244.98   22.90
 -19  -3   4  732.23   60.39
 -19   3   4  745.33  153.68
  19   3  -4  841.52   82.69
 -19   3   4  704.93   61.99
  17  -3  -4  229.48   28.10
 -17  -3   4  284.77   78.09
 -17  -3   4  220.78   25.50
 -17   3   4  302.87   28.70
 -17   3   4  416.16  106.29
 -17   3   4  290.77   80.29
  17   3  -4  330.47   84.99
 -15  -3   4  519.25   58.99
 -15  -3   4  547.45   44.50
  15  -3  -4  540.85   46.60
 -15  -3   4  538.95   45.10
 -15  -3   4  562.54  110.19
  15   3  -4  639.84  115.39
  15   3  -4  583.04   47.20
 -15   3   4  452.95   44.70
 -15   3   4  627.94  128.09
 -15   3   4  517.65  109.29
 -15   3   4  450.55   43.60
  13  -3  -4  697.33   54.59
  13  -3  -4  687.53   46.80
 -13  -3   4  781.72  130.59
 -13  -3   4  641.44   53.99
 -13  -3   4  645.84   53.29
 -13  -3   4  661.33   52.29
 -13   3   4  603.04   52.19
 -13   3   4  635.44   53.29
 -13   3   4  530.35  107.99
 -13   3   4  602.24  125.59
  13   3  -4  833.82  128.09
 -11  -3   4  419.46   35.80
 -11  -3   4  394.16   33.80
  11  -3  -4  385.96   34.90
  11  -3  -4  387.36   29.60
 -11  -3   4  564.94  107.19
 -11  -3   4  400.86   35.50
 -11   3   4  492.25  103.89
  11   3  -4  474.75   91.89
  11   3  -4  389.56   35.20
 -11   3   4  429.76   30.30
 -11   3   4  394.76   34.30
 -11   3   4  498.05   97.29
  -9  -3   4 1285.17  154.58
  -9  -3   4 1512.65  108.19
  -9  -3   4 1489.55  105.99
   9   3  -4 1474.65  107.79
  -9   3   4 1445.96  157.78
   9   3  -4 1565.04  156.88
  -9   3   4 1549.84  167.68
  -7  -3   4 6541.65  508.75
  -7   3   4 6879.81  507.95
  -7   3   4 6317.27  508.65
   7   3  -4 6334.47  496.25
   5  -3  -4  753.02   51.89
  -5  -3   4  904.41  129.19
  -5  -3   4  759.72   54.89
  -5  -3   4  714.83   52.09
   5   3  -4  606.04   99.69
  -5   3   4  687.13   53.29
  -5   3   4  779.12  119.99
   5   3  -4  702.13   51.39
  -5   3   4  758.42  114.89
  -5   3   4  630.84   50.99
   5   3  -4  695.63   54.39
  -5   3   4  775.12   52.99
  -3  -3   4 9999.00  702.23
  -3   3   4 9941.21  689.43
   3   3  -4 8405.76  681.83
  -3   3   4 9271.17  692.93
  -1  -3   4  322.77   75.19
  -1  -3   4  433.96   31.50
  -1  -3   4  480.35   33.90
   1  -3  -4  398.56   33.10
   1   3  -4  476.75   35.00
  -1   3   4  377.16   33.30
  -1   3   4  364.26   74.49
   1   3  -4  365.16   73.89
  -1   3   4  417.96   74.49
   1  -3   4 2245.68  218.18
   1   3   4 2558.84  206.78
   1   3   4 2484.45  212.08
  -1   3  -4 2340.57  213.78
  -3  -3  -4  701.23   50.39
  -3   3  -4  716.83  108.39
   3   3   4  949.11   91.39
  -3   3  -4  741.23   53.19
  -3   3  -4  693.93   51.39
   3   3   4  669.43   80.89
   3   3   4  711.43   53.69
  -5  -3  -4  313.37   27.80
  -5  -3  -4  289.17   25.50
   5  -3   4  445.96   83.19
  -5  -3  -4  330.07   28.00
   5   3   4  323.27   27.30
  -5   3  -4  390.86   30.20
   5   3   4  317.77   52.89
  -5   3  -4  306.77   25.60
   5   3   4  464.15   51.59
  -5   3  -4  313.27   25.80
  -5   3  -4  326.27   67.89
  -7  -3  -4 1055.19   77.89
  -7  -3  -4 1065.39   77.59
   7   3   4 1040.00   77.09
   7   3   4 1151.18   89.59
  -7   3  -4  943.51  114.79
  -7   3  -4  999.90   79.29
   7   3   4 1024.60   89.49
  -9  -3  -4 1036.10   82.09
  -9  -3  -4  974.20   81.19
  -9   3  -4 1041.30  120.59
   9   3   4 1236.58   82.29
  -9   3  -4 1104.19   80.29
   9   3   4 1138.99   80.29
  -9   3  -4 1204.78  126.19
 -11  -3  -4   47.00   11.10
 -11  -3  -4   85.89   15.00
 -11   3  -4   42.90   23.80
 -11   3  -4  131.99   43.30
  11   3   4   60.49   11.10
 -13  -3  -4  753.42   67.29
 -13   3  -4  818.52   63.99
 -13   3  -4  895.11   65.49
 -18  -4   4  397.36   38.30
  18   4  -4  381.56   38.70
 -18   4   4  394.66   38.90
 -18   4   4  345.37  107.69
 -16  -4   4  904.41   72.89
 -16  -4   4  868.81  152.38
 -16   4   4  877.71  151.88
  16   4  -4  859.41  145.79
  16   4  -4  903.41   73.49
 -16   4   4 1008.40  186.08
 -16   4   4  907.91   72.89
 -14  -4   4  214.48   23.20
 -14  -4   4  176.48   23.50
 -14  -4   4  212.38   23.90
 -14  -4   4  282.17   81.89
  14   4  -4  206.08   64.39
 -14   4   4  190.78   22.50
 -14   4   4  187.68   22.60
 -14   4   4  217.78   70.39
  14   4  -4  237.08   24.90
 -14   4   4  166.88   71.59
 -12  -4   4  991.20  167.18
 -12  -4   4 1177.68   89.79
  12  -4  -4 1107.79   81.39
 -12  -4   4 1147.99   88.09
 -12  -4   4 1132.29   88.99
  12   4  -4 1095.49  138.69
  12   4  -4 1188.78  102.29
 -12   4   4 1260.17   89.09
 -12   4   4 1272.47   88.89
 -12   4   4 1243.98  151.68
 -12   4   4 1288.57  197.18
 -10  -4   4  452.35  106.29
 -10  -4   4  596.04   49.60
 -10  -4   4  576.44   50.39
  10  -4  -4  591.44   45.20
 -10   4   4  745.93  136.49
  10   4  -4  723.53   49.60
 -10   4   4  634.64  116.39
  10   4  -4  564.54  104.79
 -10   4   4  694.33   51.39
  10   4  -4  632.94   51.39
  -8  -4   4  120.19   48.70
  -8  -4   4  169.38   19.40
  -8  -4   4  164.78   17.60
   8  -4  -4  190.58   15.60
  -8  -4   4  168.58   18.70
   8   4  -4  231.78   62.59
   8   4  -4  167.88   18.80
   8   4  -4  169.58   16.80
  -8   4   4  164.88   59.19
  -8   4   4  142.19   55.19
  -8   4   4  192.78   17.70
  -8   4   4  173.68   18.70
  -6  -4   4 1242.18  146.79
  -6  -4   4 1272.17   85.19
   6   4  -4 1052.49   80.19
  -6   4   4 1118.19   82.99
  -6   4   4 1127.19  136.29
  -6   4   4 1119.09  170.08
   6   4  -4 1079.19   83.49
   6   4  -4 1094.09  130.89
  -4  -4   4 1857.11  140.29
  -4  -4   4 2136.79  210.28
  -4   4   4 2351.26  214.68
  -4   4   4 1900.01  195.18
   4   4  -4 2172.78  201.28
  -2  -4   4  217.38   67.39
  -2  -4   4  255.77   24.20
   2  -4  -4  309.97   24.80
   2  -4  -4  224.08   23.10
  -2   4   4  353.96   77.79
   2   4  -4  382.96   82.29
  -2   4   4  285.97   24.80
   2   4  -4  301.17   22.50
  -2   4   4  265.77   20.10
  -2   4   4  143.69   53.19
   0  -4   4 3108.99  257.97
   0   4  -4 2232.88  229.38
   0   4   4 2363.76  231.58
   2  -4   4   45.00   30.70
  -2   4  -4   34.50   25.40
   2   4   4   62.79   32.40
   2   4   4   52.79    9.70
  -2   4  -4   52.89    8.30
   4  -4   4 1103.89  163.68
  -4  -4  -4 1227.48  118.49
  -4  -4  -4  980.50   71.59
  -4  -4  -4 1028.60   76.59
  -4  -4  -4  987.40   76.59
   4   4   4 1237.18  122.59
  -4   4  -4 1001.20   73.69
  -4   4  -4  959.20  145.59
   4   4   4 1066.19   76.09
  -6  -4  -4  419.66   35.90
  -6  -4  -4  385.86   35.60
   6  -4   4  395.46   30.40
  -6  -4  -4  380.26   32.20
  -6   4  -4  500.25   38.40
  -6   4  -4  526.75   99.89
   6   4   4  689.63   73.79
   8  -4   4   45.30    4.40
  -8  -4  -4   46.20    9.00
  -8   4  -4   30.80   24.70
  -8   4  -4   26.50    7.50
   8   4   4   15.00   13.20
   8   4   4   37.00    9.50
   8   4   4   43.50   19.90
  -8   4  -4   49.70   12.50
   8   4   4   26.80    6.60
 -10  -4  -4 1200.08   87.29
  10   4   4  936.91   85.19
  10   4   4  950.60   83.59
 -10   4  -4 1183.68  136.69
 -10   4  -4 1159.68   78.19
 -10   4  -4 1003.20  171.98
  10   4   4  961.80   75.79
  10   4   4  983.70   78.39
 -12  -4  -4  280.17   30.00
  12   4   4  324.77   31.30
 -12   4  -4  362.66   30.80
 -12   4  -4  481.55   94.29
 -17  -5   4  161.98   23.00
 -17   5   4  192.08   89.39
  17   5  -4  166.58   23.20
 -17   5   4  201.18   24.90
 -15  -5   4  245.08   28.30
 -15  -5   4  322.37   98.19
  15   5  -4  261.57   28.40
 -15   5   4  363.76   99.39
 -15   5   4  222.88   27.20
  15   5  -4  376.36   94.09
 -15   5   4  209.18   86.79
 -13  -5   4  919.91  162.98
 -13  -5   4  843.92   68.09
  13  -5  -4  808.02   57.69
 -13   5   4  906.01  176.58
 -13   5   4  860.71   67.29
 -13   5   4  833.02  154.98
  13   5  -4  860.71  146.69
  13   5  -4  829.82   66.79
 -13   5   4  778.72   65.59
 -11  -5   4  224.58   76.89
  11  -5  -4  189.78   16.30
 -11  -5   4  177.48   21.70
 -11  -5   4  180.08   22.60
 -11  -5   4  184.38   21.50
 -11   5   4  246.58   87.79
  11   5  -4  184.28   22.00
  11   5  -4  220.38   21.00
 -11   5   4  305.87   86.79
 -11   5   4  192.68   22.20
 -11   5   4  220.58   21.70
  11   5  -4  262.57   74.79
  -9  -5   4  237.48   24.90
  -9  -5   4  260.67   85.49
  -9  -5   4  217.88   23.30
   9  -5  -4  226.98   20.00
  -9  -5   4  227.58   25.40
  -9   5   4  255.07   25.00
   9   5  -4  272.57   25.80
  -9   5   4  305.87   90.29
   9   5  -4  244.78   25.00
   9   5  -4  204.48   66.19
  -9   5   4  242.58   23.20
  -7  -5   4 1270.67  190.48
  -7  -5   4 1080.39   80.79
   7  -5  -4 1016.90   77.09
   7  -5  -4 1070.79   74.99
   7   5  -4  949.31  154.38
  -7   5   4 1035.60  165.58
  -7   5   4 1036.40   79.19
   7   5  -4 1034.80   79.09
  -7   5   4  972.70  171.08
  -7   5   4 1062.09   75.99
   7   5  -4  960.10   75.49
   5  -5  -4  427.96   32.30
  -5  -5   4  363.06   34.50
   5  -5  -4  373.26   33.00
  -5  -5   4  424.56  103.89
  -5  -5   4  434.36   33.50
   5   5  -4  382.16   34.80
  -5   5   4  405.06   95.79
   5   5  -4  379.76   31.70
  -5   5   4  285.77   86.49
  -5   5   4  365.56   30.60
   5   5  -4  470.85  103.49
  -5   5   4  382.46   34.20
  -3  -5   4 6259.77  496.85
  -3   5   4 5876.01  478.25
   3   5  -4 5350.56  470.85
  -1  -5   4  598.24   44.80
  -1  -5   4  527.95   41.70
   1  -5  -4  468.45   43.10
   1  -5  -4  573.94   44.90
  -1  -5   4  483.85  110.09
  -1   5   4  586.94   39.40
  -1   5   4  603.24  121.99
   1   5  -4  563.44   42.20
  -1   5   4  500.25   44.00
   1   5  -4  512.65  110.59
  -1  -5  -4 1143.69   87.29
  -1  -5  -4 1080.29   86.69
   1  -5   4 1435.16  169.08
   1  -5   4 1195.38   83.99
  -1   5  -4 1174.08   84.69
   1   5   4 1229.68  148.89
  -1   5  -4 1296.17  154.88
   1   5   4 1245.78   87.79
  -3  -5  -4 1102.89  123.09
   3  -5   4  977.10  164.78
  -3  -5  -4  909.11   68.09
  -3  -5  -4  941.41   67.99
  -3   5  -4  778.12   63.99
   3   5   4  885.41   66.89
   3   5   4  790.52  135.79
  -3   5  -4  942.81  153.78
   3   5   4  850.01   60.59
   5  -5   4  223.48   73.09
  -5  -5  -4  338.97   74.69
   5  -5   4  288.77   23.60
  -5  -5  -4  305.87   32.60
  -5  -5  -4  360.06   30.80
   5   5   4  263.37   66.79
   5   5   4  288.67   27.90
   5   5   4  307.17   23.20
  -5   5  -4  275.47   25.80
  -5   5  -4  368.86   90.99
   7  -5   4 1188.98  182.38
   7  -5   4 1147.29   79.59
  -7  -5  -4 1094.59   81.29
   7   5   4 1148.59  125.09
   7   5   4 1239.28   85.99
  -7   5  -4  989.90  166.88
   7   5   4 1196.78   80.79
  -7   5  -4 1009.30   82.79
  -9  -5  -4  850.31   69.39
  -9   5  -4 1041.30  165.48
   9   5   4  983.80  102.99
  -9   5  -4  976.40  155.18
   9   5   4  905.51   72.59
  -9   5  -4 1081.19   72.19
   9   5   4  914.91   68.69
 -11  -5  -4   93.59   13.20
  11   5   4   74.69   25.00
  11   5   4  101.89   17.70
 -11   5  -4   77.69   14.30
  11   5   4  116.49   27.70
 -11   5  -4   91.49   50.49
  11   5   4   96.79   12.40
 -16  -6   4  935.71   73.79
  16   6  -4  769.12   69.79
 -16   6   4  901.01  193.48
 -14  -6   4  705.93   63.19
  14  -6  -4  706.03   51.29
  14   6  -4  841.32   63.79
 -14   6   4  758.72  166.98
 -14   6   4 1005.80  178.18
 -14   6   4  712.93   62.69
  12  -6  -4 1004.80   70.29
 -12  -6   4 1259.27  218.18
 -12  -6   4  925.81   79.39
 -12   6   4 1022.60  199.48
 -12   6   4  930.91  175.48
 -12   6   4 1075.99   77.99
  12   6  -4 1039.90   79.29
  12   6  -4  805.42  152.78
 -12   6   4  946.01   78.49
  12   6  -4  947.41   75.69
 -10  -6   4 1354.06  105.79
  10  -6  -4 1310.97   97.89
 -10  -6   4 1108.69  202.08
 -10  -6   4 1542.45  104.79
 -10   6   4 1385.86  220.48
 -10   6   4 1435.96  103.09
  10   6  -4 1351.26  101.59
  10   6  -4 1413.06  105.09
 -10   6   4 1744.83  255.67
 -10   6   4 1314.97  104.49
  10   6  -4 1420.26  174.08
   8  -6  -4   50.59    8.80
  -8  -6   4   40.10   10.50
  -8  -6   4   67.59   45.60
  -8  -6   4   47.60   11.00
   8  -6  -4   27.60    8.10
   8   6  -4   32.10    9.60
  -8   6   4   49.40   40.70
  -8   6   4   41.70   11.20
   8   6  -4   60.49   38.20
  -8   6   4   43.50    9.60
   8   6  -4   53.59   10.80
  -6  -6   4  590.84   53.49
  -6  -6   4  766.72  156.58
   6  -6  -4  650.63   52.09
  -6  -6   4  626.04   51.89
   6  -6  -4  581.24   49.40
  -6   6   4  699.53   54.49
   6   6  -4  648.24  130.79
  -6   6   4  872.61  160.38
   6   6  -4  685.33   51.19
  -6   6   4  545.95  133.19
   6   6  -4  715.03   55.49
   4  -6  -4  713.33   57.19
  -4  -6   4  603.34  139.69
   4  -6  -4  733.03   58.69
  -4  -6   4  760.02   57.89
   4   6  -4  740.53   56.89
   4   6  -4  664.83   61.99
  -4   6   4  847.02  157.08
  -4   6   4  810.92   55.49
  -4   6   4  840.52  164.08
  -2  -6   4  322.37   31.80
  -2  -6   4  383.66   35.10
  -2  -6   4  430.76  115.99
   2  -6  -4  361.56   33.70
  -2   6   4  271.47   88.39
   2   6  -4  387.26   32.60
  -2   6   4  412.76   35.70
  -2   6   4  421.16   30.40
   2   6  -4  440.66   37.60
   2   6  -4  503.55  115.99
   0  -6  -4 1119.69  175.08
   0  -6   4 1123.19   83.59
   0  -6  -4 1013.00   85.49
   0  -6   4 1204.88  203.18
   0  -6  -4 1058.79   86.39
   0  -6   4 1148.79   85.79
   0   6   4 1202.48   80.69
   0   6   4 1226.58  192.08
   0   6  -4 1077.99  179.88
   0   6   4 1180.08   80.39
   0   6  -4 1178.18   84.19
   0   6   4 1272.97   87.69
   2  -6   4  246.08   89.49
   2  -6   4  174.88   18.90
  -2  -6  -4  143.69   53.69
  -2  -6  -4  170.68   20.70
   2  -6   4  171.18   17.90
  -2  -6  -4  162.88   20.70
  -2   6  -4  216.68   19.80
   2   6   4  207.58   21.60
  -2   6  -4  326.07   94.69
   2   6   4  205.78   15.50
   2   6   4  198.38   70.19
  -4  -6  -4  625.64  117.79
   4  -6   4  584.44   47.20
   4  -6   4  663.53  144.99
  -4   6  -4  568.34   48.90
  -4   6  -4  729.13  144.09
   4   6   4  665.93   44.90
   4   6   4  669.43   52.29
   4   6   4  749.73  133.79
   6  -6   4  774.92   58.29
   6  -6   4  907.61  173.08
  -6  -6  -4  904.51  139.99
   6   6   4  860.71   65.09
   6   6   4  791.92  131.29
   8  -6   4  306.37   94.79
   8  -6   4  158.88   14.00
   8   6   4  235.08   70.69
  -8   6  -4  271.97   85.89
   8   6   4  189.88   22.10
  -8   6  -4  223.68   21.30
  13  -7  -4  564.94   39.90
 -13  -7   4  656.93   53.89
  13   7  -4  479.15   46.00
 -13   7   4  591.84  142.29
 -13   7   4  718.73  184.58
  13   7  -4  490.85   48.10
 -13   7   4  493.75   49.60
  11  -7  -4   64.89    8.90
 -11  -7   4   44.10   14.80
 -11  -7   4   32.20   37.60
 -11   7   4   75.99   16.10
 -11   7   4   79.09   52.59
  11   7  -4  141.39   65.29
 -11   7   4  221.58   99.09
  11   7  -4   62.19   14.30
  11   7  -4   83.79   15.20
  -9  -7   4 2099.49  285.67
  -9   7   4 1453.85  238.28
   9   7  -4 1397.86  237.98
   9   7  -4 1493.05  111.19
  -9   7   4 1440.06  111.79
  -9   7   4 1543.15  108.99
   9   7  -4 1352.36  107.49
  -9   7   4 1620.14  265.67
   7  -7  -4  332.37   26.70
  -7  -7   4  273.77   28.50
  -7  -7   4  281.77   98.89
  -7  -7   4  225.08   28.50
  -7   7   4  244.58   88.49
  -7   7   4  211.58   90.69
  -7   7   4  271.27   26.10
   7   7  -4  285.87   27.00
   7   7  -4  360.86  102.99
  -7   7   4  279.07   29.90
   7   7  -4  252.37   28.80
  -5  -7   4  905.21  185.68
  -5  -7   4  712.43   64.29
  -5  -7   4  733.63   62.39
   5  -7  -4  721.73   60.99
  -5   7   4  849.32   60.69
   5   7  -4  896.31   66.69
  -5   7   4 1012.00  187.38
  -5   7   4  835.12  174.38
   5   7  -4  840.52   62.29
  -5   7   4  809.42   65.49
   5   7  -4  620.84  141.99
  -3  -7   4  345.37   29.50
  -3  -7   4  323.57   31.20
   3  -7  -4  293.47   34.70
  -3  -7   4  368.36  112.49
   3   7  -4  292.47   31.30
   3   7  -4  333.97   28.80
  -3   7   4  389.26  113.09
   3   7  -4  434.86  116.49
  -3   7   4  286.97   26.30
  -3   7   4  286.47   25.70
  -3   7   4  263.67   29.70
  -1  -7   4   71.09   51.89
  -1  -7   4   83.99   13.70
   1  -7  -4   87.39   14.90
   1  -7  -4   89.49   15.90
  -1  -7   4   83.39   14.90
  -1   7   4   76.79    9.40
   1   7  -4   70.69   16.30
  -1   7   4   26.20   28.90
   1   7  -4   87.89   14.60
  -1   7   4   80.39   15.30
  -1   7   4   73.29    9.50
   1  -7   4  520.75   43.70
   1  -7   4  566.14  143.19
  -1  -7  -4  435.86  124.99
   1  -7   4  507.05   41.40
  -1   7  -4  430.26  115.49
   3  -7   4  747.13   58.49
   3  -7   4  949.01  189.18
   3  -7   4  793.82   58.39
  -3  -7  -4  765.52  146.39
  -3   7  -4  858.61  166.98
   3   7   4  712.53   54.19
   3   7   4  794.82   62.59
   3   7   4  861.41  163.88
   5  -7   4   -4.10   13.30
   5  -7   4    2.60    3.30
  -5   7  -4    1.50   15.20
   5   7   4    5.10    5.60
   5   7   4    4.90    2.50
  -5   7  -4    7.10    5.10
   7  -7   4  487.15  133.79
   7  -7   4  425.26   33.80
  -7   7  -4  467.75   39.90
   7   7   4  479.35   41.80
  -7   7  -4  494.85  126.09
 -10  -8   4  801.22   79.99
  10  -8  -4  989.60   73.69
  10   8  -4 1112.39   79.49
 -10   8   4  859.71  198.88
 -10   8   4 1118.69   84.19
 -10   8   4  851.11  192.88
  -8  -8   4    2.90    5.40
  -8  -8   4   14.10   25.80
   8  -8  -4    4.90    4.90
  -8   8   4   23.60   41.10
  -8   8   4    6.60    5.80
   8   8  -4    4.40   19.80
  -8   8   4    5.40    7.80
  -8   8   4   18.40   30.10
   8   8  -4    6.90    6.60
   8   8  -4   10.00    6.60
  -6  -8   4  601.34  161.68
   6   8  -4  689.63   58.39
  -6   8   4  652.83   53.09
  -6   8   4  588.54  158.48
  -6   8   4  657.13   63.89
   6   8  -4  593.24  143.69
  -6   8   4  695.03  166.18
   6   8  -4  654.13   54.09
  -4  -8   4  373.36   32.40
  -4  -8   4  283.77   31.90
   4  -8  -4  367.86   34.30
  -4  -8   4  255.87  103.39
   4   8  -4  349.96  106.99
  -4   8   4  255.67  103.29
  -4   8   4  275.07   31.70
   4   8  -4  292.97   32.80
   4   8  -4  324.77   30.30
  -4   8   4  265.97   26.90
  -2  -8   4  184.28   23.50
  -2  -8   4  293.87  110.99
   2   8  -4  290.17  101.59
   2   8  -4  206.68   26.10
  -2   8   4  230.28   20.00
  -2   8   4  233.38   96.29
  -2   8   4  195.98   19.70
   2   8  -4  181.78   21.60
  -2   8   4  198.78   24.80
   0  -8   4 1402.26  243.38
   0   8   4 1217.08  105.59
   0   8  -4 1245.28   99.29
   0   8   4 1207.08   88.79
   0   8   4 1333.37   89.19
   0   8   4 1750.12  260.27
   0   8  -4 1166.38   92.99
   0   8  -4 1187.48  219.48
   2  -8   4  151.08   18.00
   2  -8   4  140.29   17.90
   2  -8   4  140.49   78.19
   2   8   4  129.19   21.40
  -2   8  -4  137.19   18.00
  -2   8  -4  105.59   60.79
   2   8   4  161.48   14.00
   2   8   4  143.99   13.90
   4  -8   4  635.44  170.48
  -4   8  -4  891.61   70.79
  -4   8  -4  693.63  166.68
   4   8   4  968.60   74.79
 -20   0   5  420.36   32.30
  20   0  -5  378.76   40.80
  18   0  -5  584.44  122.09
 -18   0   5  412.86   33.30
  18   0  -5  428.86   40.70
 -18   0   5  503.95  103.99
 -16   0   5   21.50    8.10
  16   0  -5   42.30   31.00
 -16   0   5   31.60   24.60
 -16   0   5   42.50    7.60
  16   0  -5   29.30    9.20
 -14   0   5  738.53   59.79
 -14   0   5  762.62   55.29
  14   0  -5  771.72  133.59
 -14   0   5  971.40  136.39
  14   0  -5  704.43   70.59
 -12   0   5   58.19   30.20
  12   0  -5   70.09   35.30
  12   0  -5   78.59   14.10
 -12   0   5   90.79   10.10
  12   0  -5   88.49   11.00
 -12   0   5  115.49   13.90
 -10   0   5 8240.88  612.74
  10   0  -5 8193.18  619.54
   8   0  -5 9542.45  703.33
  -8   0   5 9575.34  696.63
   6   0  -5  160.48   14.20
   6   0  -5  159.58   15.00
  -6   0   5  158.08   13.80
  -6   0   5  235.58   49.99
   6   0  -5  118.69   38.50
  -4   0   5  537.65   64.89
   4   0  -5  545.75   39.40
   4   0  -5  518.45   39.50
  -4   0   5  531.65   39.20
   4   0  -5  553.64   80.69
   2   0  -5 1064.89  101.79
   0   0  -5 5124.89  365.16
   0   0   5 4912.31  362.26
  -4   0  -5  864.11   59.09
  -4   0  -5  818.32   61.19
  -4   0  -5  809.22   59.49
   4   0   5  820.22   60.69
  -6   0  -5 1097.89   73.99
  -6   0  -5  971.70   73.59
  -8   0  -5   23.50    6.00
  -8   0  -5   30.40    8.00
  -8   0  -5   31.00    6.40
 -10   0  -5  375.86   36.70
 -10   0  -5  459.15   35.90
 -10   0  -5  393.76   33.50
 -12   0  -5 1135.59   79.19
 -12   0  -5 1067.29   81.89
  19  -1  -5  380.86   38.10
 -19  -1   5  287.17   79.59
 -19  -1   5  358.86   30.80
  19  -1  -5  510.35  121.19
 -19   1   5  355.66   27.30
 -19   1   5  442.36  100.99
  19   1  -5  327.87   36.20
  19   1  -5  528.55  115.39
 -17  -1   5  244.38   27.50
  17  -1  -5  147.69   61.39
 -17  -1   5  199.48   65.19
 -17  -1   5  224.38   24.00
  17  -1  -5  180.28   25.40
 -17   1   5  271.87   20.10
  17   1  -5  273.07   27.70
 -17   1   5  363.26   83.99
  17   1  -5  169.98   59.59
  15  -1  -5  809.12  146.79
 -15  -1   5  781.92   63.89
  15  -1  -5  877.31   67.69
 -15  -1   5  869.41  135.39
 -15  -1   5  905.21   67.99
 -15  -1   5  952.90   64.19
 -15   1   5  811.32   60.39
 -15   1   5  835.82  133.19
  15   1  -5  727.33  129.39
  15   1  -5  808.02   66.99
 -15   1   5  801.62   66.59
  13  -1  -5 1023.70   79.29
  13  -1  -5 1063.29   75.29
  13  -1  -5  894.01  151.18
 -13  -1   5 1078.09   76.49
 -13  -1   5 1210.18   80.79
 -13  -1   5 1114.29  129.49
 -13  -1   5  946.51   75.99
 -13   1   5 1059.19   73.89
 -13   1   5 1108.49  130.19
  13   1  -5 1025.80   79.69
  13   1  -5 1048.40  129.69
 -13   1   5  938.21   78.09
  11  -1  -5 1898.11  189.48
 -11  -1   5 1885.21  178.68
 -11   1   5 1688.03  125.59
 -11   1   5 1743.93  174.48
  11   1  -5 1900.61  181.88
  -9  -1   5 4232.98  365.26
   9  -1  -5 4774.42  382.16
  -9   1   5 5006.00  373.56
   9   1  -5 4627.74  370.76
  -7  -1   5 6179.38  489.25
   7  -1  -5 7441.56  508.25
   7   1  -5 6535.45  492.95
  -7   1   5 6154.08  488.05
  -5  -1   5 2019.10  188.28
   5  -1  -5 2039.50  193.88
  -5   1   5 2637.64  196.38
   5   1  -5 2190.58  191.78
   3  -1  -5 1069.09  106.69
  -3  -1   5 1050.59  104.19
   3   1  -5 1002.90   72.99
  -3   1   5 1058.29  100.59
   3   1  -5  945.41   99.79
   1  -1  -5 2677.53  233.78
   1   1  -5 3399.86  239.08
  -1   1   5 3008.90  230.58
  -1  -1  -5   99.69    9.70
  -1  -1  -5  116.39   26.10
  -1  -1  -5   98.69    9.20
   1  -1   5   97.69    9.90
   1  -1   5  113.79   30.80
  -1   1  -5  103.29    7.70
   1   1   5  119.99   23.60
   1   1   5  103.39    9.50
   1   1   5  103.49   11.20
  -1   1  -5  100.19   26.20
  -1   1  -5   90.59    9.90
   3  -1   5 3418.46  241.48
  -3   1  -5 2703.03  233.98
   3   1   5 3060.29  212.98
   3   1   5 3145.79  213.98
  -5  -1  -5 1278.17   95.29
  -5  -1  -5 1275.87   95.19
  -5  -1  -5 1353.56   96.39
  -5   1  -5 1466.45  109.39
  -5   1  -5 1447.16   98.29
  -7   1  -5  573.24   44.80
  -7   1  -5  546.25   39.70
  -7   1  -5  537.75   43.30
  -7   1  -5  511.65   43.80
  -7   1  -5  512.15   39.70
  -9  -1  -5  480.15   40.30
  -9  -1  -5  509.25   39.60
  -9  -1  -5  522.85   43.30
  -9   1  -5  484.45   38.80
  -9   1  -5  473.75   43.30
  -9   1  -5  559.24   38.30
 -11  -1  -5    9.70    4.50
 -11  -1  -5    9.30    5.30
 -11  -1  -5   16.40    7.20
 -11   1  -5    7.20    6.40
 -11   1  -5    6.40    3.10
 -11   1  -5    6.40    4.20
 -13  -1  -5  271.97   29.20
 -13   1  -5  303.37   23.20
 -13   1  -5  276.87   26.60
 -20  -2   5  826.62   66.49
  20  -2  -5  899.41   74.39
 -20   2   5  766.12  156.08
  20   2  -5  877.31   72.99
 -18  -2   5  537.35  109.59
  18  -2  -5  448.96   43.80
 -18  -2   5  537.85   41.00
  18   2  -5  467.45   43.40
 -18   2   5  425.46   32.60
 -18   2   5  449.95  102.99
  18   2  -5  406.36  100.59
  16  -2  -5 1035.50   81.29
  16  -2  -5  904.31  166.38
 -16  -2   5  941.21   77.69
 -16  -2   5  790.52  140.59
 -16  -2   5  905.31   76.69
 -16  -2   5 1124.99   82.09
 -16   2   5 1140.69   72.29
  16   2  -5 1033.10   81.19
 -16   2   5 1196.38  169.18
  16   2  -5 1056.99  160.28
 -16   2   5 1037.10   80.69
 -14  -2   5 2941.41  206.38
  14  -2  -5 2525.55  276.57
 -14  -2   5 2936.91  203.88
 -14  -2   5 2800.82  268.07
 -14   2   5 2802.82  267.57
  14   2  -5 3313.67  279.07
  12  -2  -5  314.67   97.29
  12  -2  -5  277.67   23.40
 -12  -2   5  333.77   27.50
 -12  -2   5  282.57   26.10
  12  -2  -5  282.67   27.50
  12   2  -5  215.38   62.89
 -12   2   5  409.66   84.49
 -12   2   5  307.07   23.30
  12   2  -5  310.57   28.70
 -12   2   5  290.07   27.40
  10  -2  -5 2915.81  261.97
 -10  -2   5 2741.93  246.38
  10   2  -5 2519.85  238.38
 -10   2   5 2658.23  241.58
  -8  -2   5  759.12   54.79
   8  -2  -5  856.81  133.49
  -8  -2   5  813.32  122.09
  -8  -2   5  853.01   57.19
   8   2  -5  683.53   56.79
   8   2  -5  690.53   56.99
  -8   2   5  727.43   55.29
   8   2  -5  723.03  111.29
  -8   2   5  785.72   55.79
  -8   2   5  674.53  107.39
  -6  -2   5 2637.04  228.88
   6  -2  -5 2943.71  239.88
  -6   2   5 2588.04  236.68
   6   2  -5 2181.08  214.28
   4  -2  -5 6172.98  443.16
  -4  -2   5 5884.41  439.16
   4   2  -5 5078.09  424.26
   2  -2  -5 3607.34  290.37
  -2  -2   5 3864.91  298.27
   2   2  -5 3421.06  284.17
   0   2   5 2125.79  190.08
   0   2   5 2550.74  201.68
   0   2  -5 2625.44  204.48
   2  -2   5 2982.30  250.27
   2   2   5 2915.81  232.38
  -2   2  -5 2666.23  236.78
   2   2   5 3393.96  229.18
  -4  -2  -5  381.76   29.10
   4  -2   5  604.84  114.49
  -4  -2  -5  352.36   27.70
  -4  -2  -5  348.57   28.50
   4   2   5  442.26   35.40
  -4   2  -5  323.37   26.10
   4   2   5  343.47   28.10
   4   2   5  344.77   35.00
  -4   2  -5  335.97   29.80
  -4   2  -5  318.07   27.40
  -4   2  -5  433.26   64.89
  -6   2  -5 2486.75  192.38
  -6   2  -5 2242.78  164.08
  -8  -2  -5  286.37   27.80
  -8  -2  -5  338.67   30.50
  -8   2  -5  356.46   26.80
  -8   2  -5  347.17   57.09
  -8   2  -5  332.77   53.89
  -8   2  -5  361.76   32.20
  -8   2  -5  327.47   26.30
 -10  -2  -5  702.83   54.79
 -10  -2  -5  689.83   53.09
 -10  -2  -5  745.73   56.69
 -10   2  -5  628.64   68.49
 -10   2  -5  681.13   51.69
 -10   2  -5  663.83   49.70
 -10   2  -5  685.33   67.39
 -12  -2  -5  710.43   59.89
 -12  -2  -5  719.43   54.69
 -12   2  -5  683.33   53.79
 -19  -3   5  222.68   25.00
  19  -3  -5  244.08   29.20
 -19   3   5  303.07   98.19
 -19   3   5  242.38   27.60
  19   3  -5  222.38   39.70
  17  -3  -5 1944.91  140.79
 -17  -3   5 1633.94  199.78
 -17  -3   5 1676.73  135.89
 -17   3   5 1804.52  206.28
 -17   3   5 1928.71  224.78
  17   3  -5 2003.00  211.88
  17   3  -5 2038.90  140.79
 -17   3   5 1928.31  138.49
 -15  -3   5  121.89   15.20
 -15  -3   5  109.69   21.00
  15  -3  -5  105.59   17.70
  15  -3  -5  105.19   10.10
 -15  -3   5  150.48   55.89
 -15  -3   5  115.29   17.80
  15   3  -5   67.29   37.10
 -15   3   5  103.69    9.60
 -15   3   5   91.69   17.20
 -15   3   5   86.49   15.50
  15   3  -5   79.79   15.70
 -15   3   5   52.29   37.50
 -15   3   5   60.19   35.80
  13  -3  -5 1338.97  102.49
 -13  -3   5 1339.67  100.19
 -13  -3   5 1228.48  100.39
 -13  -3   5 1330.47   98.89
 -13  -3   5 1322.27  160.28
 -13   3   5 1284.57   99.39
 -13   3   5 1426.86  160.88
  13   3  -5 1550.24  102.79
 -13   3   5 1384.36  100.59
  13   3  -5 1435.26  159.38
 -11  -3   5  884.21   62.29
  11  -3  -5  752.12   60.09
  11  -3  -5  736.03   55.49
 -11  -3   5  796.22   59.19
 -11  -3   5  806.62   61.19
  11   3  -5  780.32  127.09
  11   3  -5  782.62   61.49
 -11   3   5  726.83   59.39
 -11   3   5  777.42   56.29
 -11   3   5  661.83  120.69
  -9  -3   5  423.46   93.79
   9  -3  -5  445.86   29.60
  -9  -3   5  388.16   33.20
   9  -3  -5  395.46   31.90
  -9   3   5  363.96   31.70
  -9   3   5  347.57   29.50
  -9   3   5  307.27   75.89
   9   3  -5  371.86   33.40
  -9   3   5  342.77   31.00
   9   3  -5  371.86   80.99
  -7  -3   5 2977.00  272.27
   7   3  -5 3170.48  265.07
  -7   3   5 2904.81  263.17
   5  -3  -5 1178.08   80.39
  -5  -3   5  836.12  138.99
  -5   3   5 1053.99  128.89
  -5   3   5 1077.89   80.19
   5   3  -5  859.31  115.09
  -5   3   5 1195.18  143.29
   5   3  -5 1185.68   82.79
  -3  -3   5 3029.60  274.87
  -3   3   5 2995.80  268.87
  -3   3   5 3203.88  264.17
   3   3  -5 3269.87  267.67
   1  -3  -5 1053.19   70.59
   1  -3  -5 1029.40   72.79
  -1  -3   5  863.91   68.79
  -1  -3   5  717.73  124.89
  -1   3   5  936.21   69.99
   1   3  -5  997.10   71.39
  -1   3   5  893.91  109.09
   1   3  -5  939.71  109.29
  -1  -3  -5  349.67   29.80
   1  -3   5  335.97   76.39
   1  -3   5  373.36   28.00
   1   3   5  600.94   81.49
  -1   3  -5  353.66   30.00
   1   3   5  339.47   68.29
  -1   3  -5  356.46   26.70
  -1   3  -5  310.67   67.49
   1   3   5  360.76   29.60
  -3  -3  -5  593.94   38.60
  -3  -3  -5  461.55   41.80
  -3  -3  -5  620.44   43.10
   3  -3   5  552.24   99.79
   3  -3   5  606.64   39.80
   3   3   5  523.05   79.79
   3   3   5  503.65   41.50
  -3   3  -5  491.45   39.00
   3   3   5  631.04   67.79
  -3   3  -5  442.76   82.79
  -3   3  -5  466.35   41.10
  -5  -3  -5  918.61   75.59
  -5  -3  -5 1086.29   76.19
  -5  -3  -5 1030.50   73.59
   5  -3   5 1103.59  124.49
   5   3   5 1053.09   75.49
  -5   3  -5  958.50  112.69
  -5   3  -5 1043.10   74.49
   5   3   5  968.00   90.69
  -5   3  -5 1100.09   73.49
   5   3   5 1192.48   97.19
  -5   3  -5  921.41   76.79
  -7  -3  -5  253.07   21.10
  -7  -3  -5  250.07   22.00
   7  -3   5  251.57   59.89
  -7   3  -5  188.18   18.20
  -7   3  -5  180.48   18.50
  -7   3  -5  171.28   48.80
  -7   3  -5  263.57   33.30
  -9  -3  -5 1943.01  131.39
  -9   3  -5 1724.73  128.29
  -9   3  -5 1916.51  172.58
  -9   3  -5 1668.93  169.58
 -11  -3  -5  146.39   19.50
 -11  -3  -5  223.28   21.10
 -11   3  -5  196.28   19.30
 -11   3  -5  233.58   50.29
 -11   3  -5  209.78   47.70
 -11   3  -5  155.48   17.00
 -18  -4   5   29.20    9.90
  18  -4  -5   33.10   12.00
 -18   4   5   17.50    8.40
 -18   4   5   10.10   21.00
  18   4  -5   27.30   10.60
  16  -4  -5 2349.26  167.98
 -16  -4   5 2358.86  167.38
 -16  -4   5 2203.28  245.48
  16   4  -5 2555.24  246.48
 -16   4   5 1687.53  275.67
 -16   4   5 2240.98  260.57
 -16   4   5 2272.67  166.98
 -14  -4   5  857.31  153.38
  14  -4  -5  704.83   49.99
 -14  -4   5  732.33   57.09
  14  -4  -5  662.63   56.99
 -14   4   5  480.85  111.69
 -14   4   5  753.32  149.79
  14   4  -5  716.13   58.49
 -14   4   5  712.73   57.29
  14   4  -5  534.65  113.59
 -14   4   5  666.23   60.89
 -12  -4   5  136.29   16.20
 -12  -4   5  125.29   16.90
 -12  -4   5  140.19   58.79
  12  -4  -5  125.49   11.70
 -12  -4   5  128.89   17.40
  12  -4  -5  117.79   15.80
 -12   4   5  104.19   49.40
  12   4  -5  114.89   48.50
 -12   4   5  120.39   15.60
 -12   4   5  119.49   16.10
 -12   4   5  123.19   57.79
  12   4  -5  135.59   17.70
 -10  -4   5   26.70    8.10
 -10  -4   5   16.20   21.90
 -10  -4   5   25.90    6.60
 -10   4   5    0.20    3.00
 -10   4   5    1.10    3.20
  10   4  -5    7.90    5.30
 -10   4   5   17.00   24.60
 -10   4   5   -3.20    5.30
  10   4  -5   -2.00    5.40
  -8  -4   5  412.56   95.39
   8   4  -5  315.27   76.69
  -8   4   5  221.78   21.80
   8   4  -5  219.28   22.90
  -8   4   5  316.97   80.89
   8   4  -5  224.38   19.80
  -8   4   5  267.57   77.89
  -8   4   5  202.38   19.60
   6  -4  -5   19.20    6.20
  -6  -4   5   11.60   16.30
   6   4  -5   27.20   21.30
  -6   4   5   30.70    5.70
   6   4  -5   27.90    8.10
  -6   4   5   17.70    5.70
  -6   4   5   30.40   25.10
  -6   4   5   63.49   35.90
   6   4  -5   33.50    6.50
  -4  -4   5 2230.28  227.68
  -4   4   5 2412.06  238.28
  -4   4   5 2230.78  223.58
   4   4  -5 2035.40  209.38
  -2  -4   5  754.32   54.79
  -2  -4   5  752.32   57.39
   2  -4  -5  866.31   58.39
  -2  -4   5  677.33  129.29
   2  -4  -5  851.71   57.59
   2   4  -5  711.23   54.29
  -2   4   5  700.13  117.59
  -2   4   5  727.53  127.19
   2   4  -5  827.62  131.69
  -2   4   5  642.94   56.99
   0  -4  -5 1345.57   96.09
   0  -4   5 1402.56  161.88
   0   4  -5 1290.77   92.29
   0   4   5 1327.77   95.59
   0   4   5 1264.87  147.09
  -2  -4  -5 1746.33  127.19
   2  -4   5 1759.62  193.48
  -2  -4  -5 1852.11  128.09
   2   4   5 2098.39  178.28
  -2   4  -5 2221.18  196.68
   2   4   5 1658.43  126.59
   2   4   5 1626.94  172.88
  -4  -4  -5  108.99   14.70
  -4  -4  -5  117.29   10.10
  -4  -4  -5   92.09   13.60
   4  -4   5  140.09   12.00
  -4   4  -5  129.49   12.50
   4   4   5  178.58   49.40
  -4   4  -5  127.29   47.80
   4   4   5   72.49   28.50
   4   4   5  117.99   14.30
  -6  -4  -5  848.92   74.59
   6  -4   5 1037.60  156.28
  -6  -4  -5  958.50   75.79
  -6  -4  -5 1047.60   71.69
   6  -4   5 1101.49   70.49
   6   4   5  868.51   97.49
  -6   4  -5 1062.79   72.59
  -6   4  -5  865.91  136.99
   6   4   5 1059.29  102.59
   6   4   5 1024.10   74.89
  -6   4  -5  907.91   76.49
   8  -4   5  514.45   34.60
  -8  -4  -5  469.65   38.20
   8   4   5  475.45   49.20
  -8   4  -5  411.26   37.50
   8   4   5  457.05   75.89
  -8   4  -5  510.95   97.39
   8   4   5  494.45   40.50
 -10  -4  -5  120.39   14.80
 -10   4  -5   97.29   42.70
 -10   4  -5  107.99   14.20
  10   4   5  114.79   15.80
 -17  -5   5  598.24   52.89
  17   5  -5  575.94   52.99
 -17   5   5  569.64   52.49
 -17   5   5  625.64  155.38
 -15  -5   5   32.80   10.70
 -15  -5   5    0.20   13.20
  15  -5  -5   33.20    5.00
 -15   5   5   52.99   42.60
  15   5  -5   44.10   12.20
 -15   5   5   41.80   12.20
 -15   5   5   91.29   58.69
  15   5  -5   79.19   48.00
 -13  -5   5 1071.79  184.08
 -13  -5   5  880.91   79.09
 -13  -5   5 1110.39   80.89
  13  -5  -5 1025.70   71.49
 -13   5   5  935.81   78.19
 -13   5   5 1154.38  199.18
 -13   5   5  945.91  168.28
  13   5  -5 1004.30  166.98
 -13   5   5  984.80   79.39
  13   5  -5 1127.69   81.19
 -11  -5   5 1346.47  112.79
 -11  -5   5 1103.99  200.48
  11  -5  -5 1403.56  105.99
 -11   5   5 1651.03  111.59
 -11   5   5 1594.64  242.88
 -11   5   5 1951.20  203.08
 -11   5   5 1698.03  114.09
  11   5  -5 1525.45  109.79
  11   5  -5 1503.85  176.48
  -9  -5   5   30.30    7.80
  -9  -5   5   47.10   11.70
  -9  -5   5   56.69   41.80
  -9   5   5   29.20    7.40
  -9   5   5   64.69   45.80
  -9   5   5   38.30   10.30
   9   5  -5   22.50    9.70
  -9   5   5   30.60   28.30
   9   5  -5   35.90    8.10
   9   5  -5   50.09   34.20
  -7  -5   5 2237.58  151.08
  -7  -5   5 1796.72  225.58
  -7   5   5 2082.19  154.38
  -7   5   5 2562.64  238.68
   7   5  -5 2076.29  153.58
  -7   5   5 2027.20  234.68
  -5  -5   5  922.81   69.59
   5  -5  -5  870.51   67.59
  -5  -5   5 1427.56  201.28
  -5  -5   5  902.01   66.79
   5   5  -5  873.51   69.89
  -5   5   5  775.42  153.48
  -5   5   5  958.20  159.08
   5   5  -5  804.22   64.89
  -5   5   5  857.61   68.59
  -5   5   5  978.90   64.39
   5   5  -5 1075.39  164.78
  -3  -5   5 1824.02  126.69
   3  -5  -5 1809.32  129.29
   3  -5  -5 1773.32  127.89
  -3  -5   5 1736.63  129.29
  -3  -5   5 1910.21  213.08
   3   5  -5 1902.31  131.99
   3   5  -5 1711.33  193.08
  -3   5   5 1799.92  129.89
  -3   5   5 1575.34  195.88
  -1  -5   5 1531.75  105.39
   1  -5  -5 1362.16  104.79
  -1  -5   5 1477.85  102.59
   1  -5  -5 1324.77  105.29
  -1  -5   5 1282.27  206.18
   1   5  -5 1406.76  168.58
   1   5  -5 1485.85  102.69
  -1   5   5 1435.06  173.28
  -1   5   5 1281.67  159.38
  -1   5   5 1581.54  106.39
   1  -5   5  886.91   65.19
  -1  -5  -5  885.31   67.29
   1  -5   5  938.31   63.59
  -1  -5  -5  809.32   66.99
   1   5   5  884.41  145.89
   1   5   5  950.20   67.99
  -1   5  -5  791.92   63.49
  -1   5  -5  943.31  152.98
   3  -5   5  981.70   69.09
   3  -5   5 1063.59  173.88
  -3  -5  -5  874.21   72.99
   3   5   5 1180.38  129.89
   3   5   5  957.10  142.59
  -3   5  -5  926.01  152.58
  -3   5  -5  961.80   69.69
  -5  -5  -5  540.35   47.50
   5  -5   5  593.94  125.89
   5  -5   5  574.54   41.60
   5   5   5  615.44   47.00
  -5   5  -5  492.85   43.10
  -5   5  -5  616.84   49.40
  -5   5  -5  560.14  115.59
   5   5   5  487.05   93.49
   5   5   5  546.75   95.79
  -7  -5  -5  108.49   20.70
   7  -5   5  102.19   50.09
  -7  -5  -5   67.29    8.50
   7  -5   5   69.39    7.70
   7   5   5   94.29   15.40
   7   5   5   69.99   29.90
  -7   5  -5   75.09   41.90
  -7   5  -5   69.99   11.70
  -9  -5  -5  827.32   62.69
   9   5   5  858.31   85.39
   9   5   5  905.11   90.19
   9   5   5  849.41   66.59
  -9   5  -5  714.03  134.89
  -9   5  -5  834.52   64.09
  16   6  -5  335.07   36.00
 -16   6   5  330.27  122.09
  14  -6  -5  759.12   54.19
 -14  -6   5  727.43   64.59
 -14  -6   5 1115.49  194.48
  14   6  -5  742.13   63.79
  14   6  -5  994.90  168.58
 -14   6   5  724.03  153.58
 -14   6   5  719.63  171.58
  12  -6  -5   24.20    5.60
 -12  -6   5   84.79   62.39
 -12  -6   5   25.00   10.40
 -12  -6   5   46.30   13.00
 -12   6   5   93.09   52.19
 -12   6   5   31.20   13.40
  12   6  -5   31.60   10.90
 -12   6   5   24.50    9.10
  12   6  -5   30.40    9.40
  10  -6  -5 1802.52  123.29
 -10  -6   5 1429.76  239.48
 -10  -6   5 1753.02  130.69
 -10  -6   5 1625.64  127.69
  10   6  -5 2137.19  218.08
  10   6  -5 1831.32  126.39
 -10   6   5 2095.79  227.68
 -10   6   5 1759.42  129.69
  10   6  -5 1648.64  129.29
 -10   6   5 2106.89  244.28
 -10   6   5 1705.43  126.09
  -8  -6   5  269.97   25.00
  -8  -6   5  255.77   92.69
   8  -6  -5  270.17   22.40
   8  -6  -5  234.28   24.00
  -8  -6   5  238.28   26.40
   8   6  -5  211.18   22.10
   8   6  -5  241.28   76.79
  -8   6   5  254.77   92.89
  -8   6   5  202.08   21.60
  -8   6   5  279.77   90.39
   8   6  -5  255.77   26.90
  -8   6   5  194.68   24.20
   6  -6  -5  754.62   58.79
  -6  -6   5  856.61  168.38
  -6  -6   5  662.33   61.49
  -6  -6   5  865.51   60.89
  -6   6   5  860.71  157.98
  -6   6   5  774.92   62.49
   6   6  -5  782.02   58.69
  -6   6   5  779.02   57.69
  -6   6   5  780.62  160.88
   6   6  -5  722.83  144.39
  -4  -6   5 1913.61  130.79
   4  -6  -5 1744.23  127.39
  -4  -6   5 1969.60  127.69
  -4  -6   5 1379.96  235.08
   4  -6  -5 1849.61  131.49
  -4   6   5 1893.41  130.99
   4   6  -5 1658.63  130.39
  -4   6   5 1788.02  219.78
  -4   6   5 1529.05  233.98
   4   6  -5 1562.44  198.38
  -4   6   5 1699.23  123.79
   4   6  -5 1662.73  125.89
  -2  -6   5  255.27   90.99
   2  -6  -5  179.38   28.80
   2  -6  -5  225.78   21.90
  -2  -6   5  152.18   21.40
   2   6  -5  199.38   19.10
  -2   6   5  205.48   22.30
   2   6  -5  222.18   78.09
  -2   6   5  236.88   77.89
  -2   6   5  198.18   15.90
  -2   6   5  258.77   91.09
   2   6  -5  195.78   23.60
  -2   6   5  200.98   16.10
   0  -6   5 1043.10   75.29
   0  -6   5 1096.39   77.99
   0  -6  -5 1023.60   78.79
   0  -6  -5  953.00   78.89
   0  -6   5 1098.39  196.08
   0   6   5 1098.09  181.98
   0   6  -5 1053.39   75.89
   0   6   5 1035.10  174.78
   0   6  -5  973.40  169.68
   0   6   5 1016.10   79.19
  -2  -6  -5  746.93   57.59
   2  -6   5  655.23   52.69
   2  -6   5  958.70  182.38
  -2  -6  -5  746.93   56.99
  -2   6  -5  663.53   52.59
   2   6   5  746.63  141.29
   2   6   5  655.23   55.49
  -2   6  -5  539.55  124.29
   4  -6   5   49.40   37.10
   4  -6   5   63.99   10.00
   4   6   5   67.09   12.80
   4   6   5   31.60   28.20
   4   6   5   51.29   33.50
  -4   6  -5   87.89   48.50
  -4   6  -5   87.89   13.00
   6  -6   5  898.61  172.98
   6  -6   5  819.12   64.59
   6   6   5 1380.76  141.29
  -6   6  -5  678.73  143.29
   6   6   5  979.10   71.89
   6   6   5 1236.48  137.99
   8  -6   5  269.77   19.70
   8   6   5  235.48   27.20
  -8   6  -5  218.88   76.69
   8   6   5  214.38   60.79
  13  -7  -5  180.38   18.10
 -13  -7   5  259.47   29.80
 -13   7   5  269.27   94.99
  13   7  -5  251.67   28.10
 -13   7   5  207.48   26.80
 -13   7   5  151.68   75.99
  13   7  -5  214.38   24.10
  11  -7  -5  988.80   73.89
 -11  -7   5 1303.67  230.48
  11   7  -5 1013.50   82.19
 -11   7   5 1165.68  205.98
 -11   7   5 1179.88  228.98
  11   7  -5 1008.20   77.99
  11   7  -5 1360.16  206.08
 -11   7   5  993.60   81.99
  -9  -7   5    2.10   15.90
  -9  -7   5   14.50    7.90
   9   7  -5   48.40   41.30
  -9   7   5   28.50   10.00
   9   7  -5   35.80   11.50
  -9   7   5   16.10   27.70
   9   7  -5   36.00    9.50
  -9   7   5   35.10    9.00
  -9   7   5   18.80   30.80
  -7  -7   5 1397.66  242.18
  -7  -7   5 1397.16   97.59
   7  -7  -5 1121.59   92.49
  -7   7   5 1200.58   97.59
   7   7  -5 1258.97  207.28
  -7   7   5 1583.04  270.57
  -7   7   5 1173.18  225.28
   7   7  -5 1254.27   93.49
  -7   7   5 1373.66   93.59
   7   7  -5 1273.77   98.79
  -5  -7   5  141.29   16.30
  -5  -7   5  157.58   77.69
   5  -7  -5  133.99   24.40
  -5  -7   5  131.59   18.50
  -5   7   5  126.99   64.59
   5   7  -5   61.19   43.40
   5   7  -5  114.79   20.20
  -5   7   5  107.39   12.80
   5   7  -5  109.59   14.60
  -5   7   5  200.18   86.19
  -5   7   5   96.89   18.10
  -3  -7   5  347.97   34.30
  -3  -7   5  362.96   37.00
  -3  -7   5  288.77  117.29
   3  -7  -5  476.25   38.00
   3   7  -5  396.66   39.70
   3   7  -5  416.26   35.70
   3   7  -5  444.76  116.99
  -3   7   5  403.86   31.70
  -3   7   5  541.65  137.09
  -3   7   5  422.06   38.90
  -3   7   5  444.86   32.60
  -3   7   5  622.84  140.59
  -1  -7   5  932.11   73.09
  -1  -7   5 1052.09   76.49
  -1  -7   5  928.71  194.98
   1   7  -5 1004.90   80.59
  -1   7   5  998.10   68.79
  -1   7   5  942.41   76.99
  -1   7   5  962.50  208.88
  -1   7   5  894.11  176.68
   1   7  -5 1456.15  215.98
  -1   7   5  960.80   68.89
   1  -7   5  185.28   20.80
   1  -7   5  110.89   66.89
   1  -7   5  198.98   19.70
   1   7   5  197.18   23.50
  -1   7  -5  216.28   21.10
   1   7   5  200.68   79.09
   1   7   5  194.08   71.89
  -1   7  -5  218.68   82.19
   3  -7   5  665.33  161.28
   3  -7   5  741.63   59.09
   3   7   5  742.53   63.59
  -3   7  -5  555.44  141.19
  -3   7  -5  896.91   61.59
   3   7   5  636.74  143.09
   5  -7   5   46.50   48.60
   5  -7   5   98.59   11.70
  -5   7  -5  208.28   77.99
   5   7   5  171.08   68.69
   5   7   5  102.19   17.40
  -5   7  -5  120.89   14.90
  10  -8  -5 1096.99   74.99
 -10  -8   5  889.61   81.19
 -10   8   5  854.61  202.38
 -10   8   5  639.44  168.68
 -10   8   5 1077.19   78.39
  10   8  -5  890.71   84.09
  -8  -8   5  257.67   32.30
  -8  -8   5  510.75  148.59
   8   8  -5  346.57   35.10
  -8   8   5  321.47   34.30
  -8   8   5  303.37   29.20
  -8   8   5  183.38   84.99
  -8   8   5  432.46  131.99
   8   8  -5  304.07   29.90
  -6  -8   5  106.19   71.09
  -6  -8   5  115.19   21.10
   6  -8  -5  157.78   19.60
   6   8  -5  122.89   21.10
   6   8  -5   58.79   47.60
  -6   8   5   46.30   39.60
   6   8  -5  100.09   16.60
  -6   8   5  129.99   22.60
  -6   8   5  137.09   15.40
  -4  -8   5  570.54   54.69
  -4  -8   5  757.92  185.68
  -4   8   5  688.93   49.90
  -4   8   5  747.63  172.28
  -4   8   5  656.93   59.59
   4   8  -5  613.34   52.39
   4   8  -5  648.44   58.09
  -4   8   5  667.13   50.19
   4   8  -5  861.61  178.68
  -2  -8   5  178.28   22.80
  -2  -8   5  259.87   23.90
  -2  -8   5  212.38   99.19
  -2   8   5  237.38   97.59
   2   8  -5  169.18   25.10
  -2   8   5  217.78   18.40
   2   8  -5  196.88   21.70
   2   8  -5  156.68   76.69
  -2   8   5  189.08   17.50
  -2   8   5   84.79   61.29
  -2   8   5  191.48   24.50
   0  -8   5  557.14  150.28
   0   8  -5  467.85  128.49
   0   8  -5  487.55   40.20
   0   8   5  444.46   43.00
   0   8   5  383.26  122.39
   0   8   5  456.15   33.40
   0   8   5  451.15   33.30
   2  -8   5  501.05  144.09
   2  -8   5  601.74   48.20
  -2   8  -5  781.32  172.18
   2   8   5  551.84   51.19
   2   8   5  591.44  141.49
  -2   8  -5  572.94   47.80
 -20   0   6  661.83   49.99
  18   0  -6 1639.74  119.39
 -18   0   6 1507.15  110.49
 -16   0   6   -2.70    7.40
  16   0  -6   18.10    7.70
 -16   0   6   11.50    4.40
  16   0  -6   24.40   23.90
  14   0  -6 1907.71  138.39
 -14   0   6 1988.80  141.49
 -14   0   6 1964.20  199.38
  14   0  -6 2022.40  210.88
  12   0  -6  534.05   43.30
  12   0  -6  476.45   98.99
 -12   0   6  470.85   93.29
  12   0  -6  467.25   40.00
 -12   0   6  487.75   38.70
 -12   0   6  570.14   42.90
 -10   0   6 2346.87  215.48
  10   0  -6 2317.97  222.18
  -8   0   6 6707.53  486.75
   8   0  -6 5983.50  488.05
   6   0  -6  795.52   55.89
   6   0  -6  732.33   56.19
   6   0  -6  679.23  107.09
  -6   0   6  755.62   55.49
  -6   0   6  801.72   91.19
  -4   0   6  354.76   29.50
  -4   0   6  373.46   64.39
   4   0  -6  409.46   30.30
   4   0  -6  443.16   73.99
   4   0  -6  394.26   32.20
  -2   0   6  482.85   35.30
   2   0  -6  437.26   35.20
   2   0  -6  455.75   71.89
   0   0   6  247.68   18.00
   0   0  -6  178.18   39.40
   0   0   6  236.48   43.40
   0   0  -6  246.88   18.20
  -4   0  -6 1632.94  105.89
  -4   0  -6 1356.66  106.69
   4   0   6 1508.65  106.99
  -6   0  -6 2725.73  190.98
  -8   0  -6  900.01   68.89
  -8   0  -6 1030.60   69.99
  -8   0  -6  927.51   73.19
 -10   0  -6   38.70    7.60
 -10   0  -6   49.90    9.40
 -10   0  -6   47.20   11.70
 -12   0  -6  664.33   56.89
 -12   0  -6  702.43   51.79
  21  -1  -6  455.35   45.50
  21   1  -6  442.36   44.60
 -21   1   6  433.86   33.30
  19  -1  -6  255.47   87.59
 -19  -1   6  264.97   77.29
  19  -1  -6  153.38   23.50
 -19  -1   6  193.28   19.50
  19   1  -6  323.57   90.79
 -19   1   6  183.58   16.60
  19   1  -6  194.98   24.70
 -19   1   6  237.98   75.79
 -17  -1   6  220.98   69.09
 -17  -1   6  321.27   30.00
  17  -1  -6  298.87   29.00
 -17  -1   6  245.78   22.80
  17  -1  -6  265.07   85.59
 -17   1   6  261.57   27.40
 -17   1   6  215.48   20.20
  17   1  -6  208.98   72.89
  17   1  -6  185.48   25.40
 -17   1   6  192.18   64.79
  15  -1  -6  788.52   54.79
 -15  -1   6  808.82  132.29
 -15  -1   6  700.43   58.39
 -15  -1   6  769.82   54.89
  15  -1  -6  722.33   58.79
 -15  -1   6  704.03   55.29
  15  -1  -6  682.43  139.49
 -15   1   6  633.04   56.89
 -15   1   6  717.83   52.29
  15   1  -6  651.53   58.19
 -15   1   6  616.24  115.19
  15   1  -6  665.33  126.99
 -13  -1   6   22.30    7.60
  13  -1  -6   23.00    5.90
 -13  -1   6   21.90    6.10
  13  -1  -6   21.60    7.50
  13  -1  -6   32.80   28.50
  13   1  -6   66.29   37.50
 -13   1   6   48.50   30.50
 -13   1   6   32.90    6.20
 -13   1   6   33.70    8.70
  13   1  -6   27.50    8.00
  11  -1  -6 3520.25  304.97
 -11  -1   6 3553.04  292.37
  11   1  -6 3095.79  287.87
 -11   1   6 3081.89  281.67
  -9  -1   6 1160.98  134.59
   9  -1  -6 1198.38  143.69
   9   1  -6 1358.36  142.29
  -9   1   6 1460.25  141.99
   9   1  -6 1186.88   91.29
  -9   1   6 1330.97   91.49
   9   1  -6 1273.97   92.69
   7  -1  -6 1429.06  164.28
  -7  -1   6 1790.52  167.18
  -7   1   6 1750.32  163.58
   7   1  -6 1856.81  169.88
  -5  -1   6 4174.28  327.07
   5  -1  -6 4401.76  336.97
  -5   1   6 3642.14  317.17
   5   1  -6 4321.67  330.37
  -3  -1   6  360.16   28.50
   3  -1  -6  386.66   27.90
   3  -1  -6  348.37   27.40
   3  -1  -6  334.67   28.50
  -3  -1   6  401.56   69.99
   3  -1  -6  524.55   80.89
  -3   1   6  384.16   27.90
   3   1  -6  238.28   54.29
  -3   1   6  384.56   29.50
   3   1  -6  384.56   30.20
   1  -1  -6 2036.40  177.98
  -1  -1   6 2345.17  184.78
   1   1  -6 1746.73  171.08
  -1   1   6 2311.77  173.38
  -1  -1  -6  378.26   30.40
  -1  -1  -6  471.45   32.60
   1  -1   6  389.96   31.40
   1  -1   6  421.46   66.49
  -1  -1  -6  410.36   30.90
  -1   1  -6  331.77   54.99
  -1   1  -6  425.06   31.90
   1   1   6  381.96   32.80
   3  -1   6 1012.00   89.19
   3  -1   6  752.32   58.49
  -3  -1  -6  789.32   58.79
  -3  -1  -6  723.53   58.59
  -3  -1  -6  791.22   58.19
   3   1   6  886.71   61.29
  -3   1  -6  779.02   76.19
  -3   1  -6  764.12   58.29
   3   1   6  835.92   61.29
  -3   1  -6  848.92   60.99
   3   1   6  867.41   62.29
  -5   1  -6 2239.08  173.58
  -5   1  -6 2400.66  165.18
  -7  -1  -6  297.97   27.10
  -7  -1  -6  308.67   29.10
  -7  -1  -6  330.47   27.80
  -7   1  -6  334.47   26.10
  -7   1  -6  359.36   31.20
  -9  -1  -6  545.65   45.90
  -9  -1  -6  510.15   42.90
  -9  -1  -6  582.84   42.70
  -9   1  -6  526.95   41.50
  -9   1  -6  510.55   40.70
  -9   1  -6  577.84   47.40
 -11  -1  -6  511.55   41.70
 -11   1  -6  528.95   42.10
 -11   1  -6  545.95   40.30
 -20  -2   6  236.08   25.10
  20  -2  -6  236.98   30.40
  20   2  -6  260.87   30.00
 -20   2   6  266.57   19.60
  18  -2  -6  702.03  152.48
 -18  -2   6  580.84  124.49
 -18  -2   6  649.24   56.19
  18  -2  -6  662.63   60.59
  18   2  -6  843.02   63.09
  18   2  -6  649.34  132.19
 -18   2   6  851.21  146.99
 -18   2   6  733.73   51.49
  16  -2  -6   24.90   10.00
  16  -2  -6   30.20   31.30
 -16  -2   6   32.80    8.70
 -16  -2   6   48.60   34.00
 -16  -2   6   28.20    9.70
  16  -2  -6   41.50    7.90
 -16  -2   6   32.70    9.30
  16   2  -6   15.50   18.90
  16   2  -6   24.00    9.20
 -16   2   6   50.19   32.80
 -16   2   6   20.60    7.70
 -16   2   6   21.30    4.90
 -14  -2   6 1930.01  214.78
  14  -2  -6 2096.89  234.38
 -14  -2   6 2159.18  153.18
 -14  -2   6 2165.38  156.08
 -14   2   6 2128.39  154.98
  14   2  -6 2285.07  226.18
  14   2  -6 2250.67  157.08
 -14   2   6 2125.69  217.68
  12  -2  -6 1484.65   95.19
  12  -2  -6 1218.48  188.28
 -12  -2   6 1345.67   97.69
 -12  -2   6 1179.48  175.08
  12  -2  -6 1393.26   99.09
 -12   2   6 1278.87  149.79
  12   2  -6 1185.08   98.89
 -12   2   6 1356.76   98.29
  12   2  -6 1096.29  166.78
  10  -2  -6 2062.59  213.98
 -10  -2   6 2100.19  204.18
  10   2  -6 2005.90  197.38
 -10   2   6 1888.81  193.08
   8  -2  -6 2399.96  221.08
  -8  -2   6 2004.80  201.68
   8   2  -6 1981.70  196.18
  -8   2   6 2151.78  198.38
  -6  -2   6  324.07   72.99
  -6  -2   6  359.36   32.30
   6  -2  -6  395.06   30.70
  -6  -2   6  357.26   29.10
  -6  -2   6  417.36   32.00
   6  -2  -6  448.56   90.49
   6   2  -6  389.76   33.20
  -6   2   6  392.96   75.39
  -6   2   6  421.26   30.20
   6   2  -6  415.86   79.39
  -6   2   6  429.46   31.80
  -4  -2   6 2537.05  222.28
   4  -2  -6 2257.07  218.38
  -4   2   6 2597.34  212.18
   4   2  -6 2397.96  213.58
   2  -2  -6 1213.88  119.99
  -2  -2   6 1136.59  121.19
   2   2  -6 1157.88  113.99
  -2   2   6  991.50   76.59
   0  -2  -6  464.95   32.60
   0  -2  -6  440.16   32.40
   0  -2   6  422.16   34.40
   0   2   6  492.15   35.40
   0   2  -6  455.75   36.30
   0   2  -6  423.76   71.99
   0   2   6  470.05   37.60
   0   2   6  610.14   62.99
   0   2   6  524.65   77.69
   2   2   6 1860.21  149.99
  -2   2  -6 1631.74  152.98
  -4  -2  -6  400.26   36.10
   4  -2   6  541.05   82.79
  -4  -2  -6  402.66   35.20
  -4   2  -6  491.25   33.90
  -4   2  -6  476.05   38.60
  -4   2  -6  488.45   33.40
  -4   2  -6  491.25   36.40
  -4   2  -6  525.95   82.09
   6  -2   6  911.01   89.89
  -6  -2  -6  795.42   58.19
  -6  -2  -6  812.22   58.29
   6  -2   6  851.31   56.69
  -6   2  -6  646.24   75.49
  -6   2  -6  772.62   56.69
  -6   2  -6  649.74   59.59
   6   2   6  714.43   56.99
  -8  -2  -6  599.84   47.80
  -8  -2  -6  612.64   49.60
  -8  -2  -6  601.84   48.50
  -8   2  -6  624.54   62.19
  -8   2  -6  557.74   45.10
  -8   2  -6  725.93   53.49
  -8   2  -6  621.54   46.20
  -8   2  -6  590.84   65.49
 -10  -2  -6    9.90    5.60
 -10  -2  -6    9.10    5.60
 -10  -2  -6    8.00    4.80
 -10   2  -6    7.30    3.40
 -10   2  -6    4.60    3.30
 -19  -3   6   87.69   15.60
  19  -3  -6   93.09   23.90
  19   3  -6   71.59   19.50
 -19   3   6   92.29   56.39
 -19   3   6   85.49   16.60
  17  -3  -6 1197.38   89.39
 -17  -3   6 1314.17  193.98
 -17  -3   6 1134.89   85.59
 -17   3   6 1057.39   86.19
  17   3  -6 1053.79   88.29
  17   3  -6 1253.27  188.98
 -17   3   6 1122.39   79.49
 -15  -3   6 1073.69   89.29
 -15  -3   6 1208.08  186.08
 -15  -3   6 1336.47   91.49
  15  -3  -6 1296.77   93.19
 -15   3   6 1189.88   91.49
 -15   3   6 1181.98  177.88
 -15   3   6 1289.67   91.59
 -15   3   6 1118.19   84.39
  15   3  -6 1120.99   92.29
  15   3  -6 1373.36  159.88
  13  -3  -6  103.99   15.10
 -13  -3   6  116.39   15.40
 -13  -3   6  122.99   16.40
  13  -3  -6   90.59   48.50
 -13  -3   6  107.09   49.90
 -13  -3   6  104.29   13.80
  13  -3  -6  108.99   11.50
  13   3  -6  142.79   17.70
 -13   3   6  189.08   65.29
  13   3  -6   77.29   40.80
 -13   3   6  109.29   11.70
 -13   3   6  134.89   15.90
 -13   3   6  120.39   15.40
 -11  -3   6 1767.12  118.29
 -11  -3   6 1754.62  118.99
  11  -3  -6 1671.13  116.99
  11  -3  -6 1627.24  194.28
 -11  -3   6 1640.24  184.58
 -11   3   6 1522.35  116.09
  11   3  -6 1196.98  161.98
  11   3  -6 1513.75  118.29
 -11   3   6 1485.75  170.88
   9  -3  -6  384.66   30.80
   9  -3  -6  343.37   90.99
   9  -3  -6  343.07   28.60
  -9  -3   6  360.76   31.90
  -9  -3   6  386.16   90.39
  -9   3   6  358.26   81.29
  -9   3   6  363.06   31.10
  -9   3   6  370.36   29.70
  -9   3   6  374.26   30.20
   9   3  -6  363.86   32.70
   9   3  -6  322.67   75.39
  -7  -3   6 1380.06  104.39
   7  -3  -6 1580.04  172.68
  -7  -3   6 1381.46  101.69
  -7  -3   6 1497.95  165.48
   7   3  -6 1445.26  154.48
   7   3  -6 1593.34  106.79
  -7   3   6 1381.66  152.68
  -5  -3   6 3478.45  324.47
  -5   3   6 4431.06  324.07
   5   3  -6 3495.35  311.17
  -3  -3   6 2418.86  213.78
   3   3  -6 1848.22  187.68
  -3   3   6 1858.51  192.68
  -3   3   6 2119.19  188.98
  -1  -3   6 4473.85  412.26
   1   3  -6 5959.10  414.16
  -1   3   6 4815.22  407.16
  -1   3   6 5446.85  399.66
  -1  -3  -6  913.21   69.39
   1  -3   6  962.00   66.99
  -1   3  -6  906.81   69.39
   1   3   6  928.51  105.99
   1   3   6  906.01   68.29
  -1   3  -6  888.81  106.69
   1   3   6 1264.37  112.19
   3  -3   6   45.60    6.80
   3  -3   6   59.09   33.30
  -3  -3  -6   34.70    8.00
  -3  -3  -6   28.20    4.20
  -3  -3  -6   28.70    7.10
   3   3   6   27.00   15.90
   3   3   6   20.30   13.50
  -5  -3  -6  349.67   27.80
  -5  -3  -6  415.76   31.70
   5  -3   6  476.95   89.99
  -5  -3  -6  381.46   30.70
  -5   3  -6  299.17   31.00
  -5   3  -6  402.36   29.90
   5   3   6  319.67   37.20
   5   3   6  297.67   35.20
  -5   3  -6  366.76   71.09
  -5   3  -6  297.97   26.50
   5   3   6  330.57   29.40
  -7  -3  -6  186.48   19.80
   7  -3   6  178.18   16.40
  -7  -3  -6  175.08   19.80
  -7  -3  -6  183.48   18.50
  -7   3  -6  187.18   17.10
   7   3   6  199.28   19.60
  -7   3  -6  186.78   16.20
  -7   3  -6  241.38   24.40
  -7   3  -6  185.38   47.50
  -7   3  -6  174.78   17.50
  -9  -3  -6  652.23   46.60
  -9  -3  -6  513.25   43.90
  -9   3  -6  579.54   42.10
  -9   3  -6  466.55   40.00
  -9   3  -6  566.44   87.19
  -9   3  -6  489.35   39.70
  -9   3  -6  654.43   74.89
 -11  -3  -6  789.82   63.59
 -11   3  -6  825.72   60.49
 -11   3  -6  702.83   78.49
 -11   3  -6  970.00   97.59
 -11   3  -6  759.52   58.99
  18  -4  -6 1079.59   86.59
 -18  -4   6 1075.89   84.29
 -18   4   6 1190.58  214.78
  18   4  -6 1053.19   86.89
 -18   4   6 1070.29   85.59
 -16  -4   6  155.78   19.40
 -16  -4   6   69.99   46.00
  16  -4  -6  105.19   11.30
  16  -4  -6  109.49   18.70
 -16   4   6  116.49   52.69
  16   4  -6  105.69   52.89
 -16   4   6  159.58   20.20
  16   4  -6  125.49   21.70
 -16   4   6  168.28   75.19
 -16   4   6   96.59   17.80
  14  -4  -6  920.01   61.59
 -14  -4   6  863.51   67.49
 -14  -4   6  758.02   67.09
 -14  -4   6  990.90   70.79
 -14  -4   6  774.82  154.88
  14  -4  -6  814.72   67.39
  14   4  -6  752.32  142.19
 -14   4   6  826.12  150.48
 -14   4   6  773.52   66.69
 -14   4   6  560.44  138.19
 -14   4   6  887.21   67.89
  14   4  -6  829.52   68.99
  12  -4  -6  245.88   20.90
 -12  -4   6  258.97   26.50
 -12  -4   6  295.07   90.59
  12  -4  -6  250.57   25.00
 -12  -4   6  242.48   24.50
 -12  -4   6  244.18   26.10
  12   4  -6  341.07   84.19
 -12   4   6  484.45  114.89
 -12   4   6  471.65  104.19
  10  -4  -6  309.87   25.20
 -10  -4   6  286.37   27.00
 -10   4   6  226.88   22.70
  10   4  -6  189.38   61.59
 -10   4   6  264.07   24.20
 -10   4   6  192.58   64.49
  10   4  -6  245.38   26.50
 -10   4   6  269.67   84.39
   8  -4  -6 2103.49  133.59
  -8  -4   6 1597.74  199.18
  -8  -4   6 1915.11  135.29
   8   4  -6 1770.82  135.29
   8   4  -6 1752.72  190.78
  -8   4   6 1490.55  185.78
  -8   4   6 1839.42  208.28
   6  -4  -6  593.64   40.70
  -6  -4   6  567.54  118.79
  -6  -4   6  482.55   39.20
  -6  -4   6  554.64   43.10
   6  -4  -6  603.74   42.10
  -6   4   6  510.95   42.10
  -6   4   6  401.56  100.59
  -6   4   6  470.35   41.00
  -6   4   6  473.35   38.00
  -6   4   6  516.85  102.49
   6   4  -6  484.35   38.40
   6   4  -6  538.35  103.19
   6   4  -6  499.35   43.50
  -4  -4   6 2879.61  266.87
  -4   4   6 2669.93  257.97
  -4   4   6 2436.96  237.98
   4   4  -6 2526.35  241.88
  -2   4   6 2385.66  243.88
  -2   4   6 3279.97  275.67
   2   4  -6 3007.00  262.57
   0  -4  -6  364.76   30.90
   0  -4   6  448.36  102.99
   0  -4  -6  367.26   31.40
   0  -4   6  384.56   29.60
   0   4   6  297.97   66.69
   0   4   6  313.97   30.30
   0   4  -6  349.17   27.10
   0   4   6  367.06   83.69
   0   4  -6  401.56   35.80
   0   4  -6  316.27   76.79
  -2  -4  -6 1840.92  140.19
   2  -4   6 2246.28  220.18
  -2  -4  -6 2080.09  141.69
  -2   4  -6 2021.20  198.58
   2   4   6 1917.61  189.38
  -4  -4  -6   15.30    6.60
  -4  -4  -6   23.40    7.30
   4  -4   6   12.90   19.90
   4   4   6   25.40   16.50
  -4   4  -6   19.50   18.10
   4   4   6   24.20    7.00
   4   4   6   25.30   17.50
  -4   4  -6   33.60    6.00
   6  -4   6  523.05  112.29
  -6  -4  -6  493.85   40.50
  -6  -4  -6  534.85   47.70
   6  -4   6  574.74   40.70
  -6   4  -6  516.95   98.79
   6   4   6  559.04   45.00
   6   4   6  571.44   61.49
   6   4   6  513.65   60.69
  -6   4  -6  586.04   42.00
  -8  -4  -6  283.37   25.20
   8   4   6  252.17   26.90
  -8   4  -6  331.17   25.90
  -8   4  -6  230.78   62.69
 -10  -4  -6   23.20    6.80
 -10   4  -6   16.20    5.30
 -10   4  -6   20.30   18.10
 -10   4  -6   12.50    5.60
 -17  -5   6  825.52   70.29
 -17   5   6  815.72  177.58
  17   5  -6  940.31   73.19
 -17   5   6  792.42   70.29
 -15  -5   6  899.21  173.38
  15  -5  -6  640.54   50.09
 -15  -5   6  694.13   59.19
  15   5  -6  735.43   60.59
 -15   5   6  622.74   57.89
 -15   5   6  817.32   60.29
  15   5  -6  589.44  128.09
 -15   5   6  656.03  158.68
 -15   5   6  617.94  133.59
  13  -5  -6   53.09    8.40
 -13  -5   6  121.49   62.59
 -13  -5   6   46.60   12.50
 -13  -5   6   71.59   13.70
 -13  -5   6   64.99   14.30
  13   5  -6   45.10   33.50
 -13   5   6   90.19   50.69
 -13   5   6   67.29   13.80
 -13   5   6   94.59   56.89
 -13   5   6   73.39   13.20
  13   5  -6   53.99   12.80
 -11  -5   6  625.84  140.99
 -11  -5   6  671.23   54.99
 -11  -5   6  699.13   57.69
 -11  -5   6  767.22   58.89
  11  -5  -6  736.83   51.49
 -11   5   6  605.74  129.39
  11   5  -6  716.23   58.59
  11   5  -6  672.63  131.19
 -11   5   6  567.14  136.89
 -11   5   6  628.04   55.59
  11   5  -6  650.43   52.89
 -11   5   6  659.53   54.19
  -9  -5   6  475.05  119.09
  -9  -5   6  280.77   28.10
   9  -5  -6  315.47   26.90
  -9  -5   6  316.77   31.40
  -9   5   6  308.67   93.49
  -9   5   6  258.87   79.29
   9   5  -6  398.46   97.79
  -9   5   6  355.96   31.10
   9   5  -6  315.67   27.50
   9   5  -6  323.07   32.00
  -9   5   6  351.46   31.50
  -7  -5   6  854.01   61.99
   7  -5  -6  731.63   62.09
  -7  -5   6  765.32   64.29
  -7  -5   6  921.91  171.68
   7  -5  -6  900.11   61.69
  -7   5   6  861.21   60.29
   7   5  -6  824.22  142.19
   7   5  -6  762.92   65.09
  -7   5   6  923.91  167.28
  -7   5   6  756.02  139.29
  -7   5   6  866.11   64.69
   7   5  -6  777.12   60.29
   5  -5  -6 2445.06  172.18
   5  -5  -6 2538.05  171.08
  -5  -5   6 2173.68  252.87
  -5   5   6 2384.56  243.98
   5   5  -6 2391.66  242.98
  -5   5   6 2359.86  256.57
   5   5  -6 2412.36  175.28
   3  -5  -6   41.30    9.40
  -3  -5   6   51.69   38.10
   3  -5  -6   47.70   10.20
  -3  -5   6   52.89    8.30
  -3  -5   6   38.40    9.00
   3   5  -6   50.79    8.00
   3   5  -6   81.49   41.00
   3   5  -6   39.00   10.20
  -3   5   6   47.50   36.70
  -3   5   6   57.69   33.40
   1  -5  -6 1923.81  139.89
  -1  -5   6 2193.48  232.68
  -1  -5   6 2104.99  136.49
   1  -5  -6 2086.79  141.39
  -1   5   6 1614.34  202.28
  -1   5   6 1708.13  194.58
   1   5  -6 1742.43  201.98
  -1   5   6 1869.71  140.19
   1  -5   6  686.23  139.09
  -1  -5  -6  566.94   49.80
   1  -5   6  600.44   47.10
   1   5   6  648.84  112.09
  -1   5  -6  688.33  125.69
   1   5   6  704.13  124.59
  -1   5  -6  583.14   45.50
   1   5   6  716.93   50.99
  -3  -5  -6  392.06   34.20
   3  -5   6  413.46  107.99
   3  -5   6  336.37   29.40
  -3   5  -6  398.86   30.30
   3   5   6  373.86   84.29
  -3   5  -6  399.36   93.49
   3   5   6  449.16   84.49
  -5  -5  -6 1165.68   82.09
   5  -5   6  921.31   73.79
  -5   5  -6 1133.19  168.68
   5   5   6 1001.00  149.69
   5   5   6 1085.19   79.39
   5   5   6  707.53  117.89
  -5   5  -6 1120.59   76.09
   7  -5   6   17.70    4.20
   7  -5   6    6.20   16.50
  -7   5  -6    9.40    4.80
   7   5   6   16.10   13.70
   7   5   6   12.20    7.10
  -7   5  -6   -1.20    9.00
  -9  -5  -6  393.36   31.00
  -9   5  -6  363.06   32.30
  -9   5  -6  514.55  106.49
 -16  -6   6   65.39   15.80
  16  -6  -6   66.59    8.00
 -16   6   6   62.19   16.60
  14  -6  -6  546.95   41.60
 -14  -6   6  731.43  166.58
 -14   6   6  602.14  161.28
  14   6  -6  642.34  136.89
  14   6  -6  513.45   48.90
 -14   6   6  479.05   49.30
 -14   6   6  565.94  148.79
 -12  -6   6  537.35  145.79
 -12  -6   6  571.74   55.39
 -12  -6   6  744.23   55.79
  12  -6  -6  612.44   48.70
  12   6  -6  715.03   53.09
  12   6  -6  715.53   58.09
  12   6  -6  557.34  128.59
 -12   6   6  481.05  121.59
 -12   6   6  597.64  153.18
 -12   6   6  643.84   55.99
 -12   6   6  612.54   52.99
  10  -6  -6  312.37   25.50
 -10  -6   6  275.67   96.29
 -10  -6   6  308.27   31.20
 -10  -6   6  290.87   28.20
  10   6  -6  262.57   26.00
  10   6  -6  276.27   30.30
 -10   6   6  273.07   97.59
 -10   6   6  275.67   26.50
 -10   6   6  316.87   92.69
  10   6  -6  298.37   86.09
 -10   6   6  252.07   28.90
  -8  -6   6  641.54   51.09
  -8  -6   6  641.84  150.88
  -8  -6   6  622.64   47.90
   8  -6  -6  551.64   45.10
  -8   6   6  558.94  130.99
  -8   6   6  413.56  120.89
   8   6  -6  617.84   51.49
  -8   6   6  477.65   48.00
   8   6  -6  480.85  114.49
   6  -6  -6   89.99   13.30
  -6  -6   6   95.49   17.60
  -6  -6   6  119.29   14.60
  -6  -6   6  158.98   78.49
   6  -6  -6   95.99   16.70
  -6   6   6  187.98   72.49
   6   6  -6   98.09   17.40
  -6   6   6  142.09   12.90
   6   6  -6  178.58   69.39
  -6   6   6  130.59   17.40
  -6   6   6  142.69   69.19
   6   6  -6  122.89   13.50
  -4  -6   6  533.25   44.30
  -4  -6   6  676.93   49.40
   4  -6  -6  569.34   47.50
  -4  -6   6  525.65  134.89
   4  -6  -6  561.94   46.10
  -4   6   6  574.24   41.20
  -4   6   6  612.54  142.99
  -4   6   6  556.54   41.20
   4   6  -6  521.05   49.20
  -4   6   6  536.85  122.09
   4   6  -6  659.83  136.99
  -4   6   6  563.94   48.40
   4   6  -6  555.64   43.90
   2  -6  -6  910.21   75.39
  -2  -6   6  932.01   75.69
  -2  -6   6  882.91   72.49
   2  -6  -6 1064.79   77.79
  -2  -6   6  899.71  183.88
  -2   6   6 1180.48  194.58
  -2   6   6  987.30  167.98
   2   6  -6 1067.79   81.09
   2   6  -6 1042.30  178.28
   2   6  -6 1088.89   73.59
  -2   6   6 1102.09   78.09
   0  -6   6   44.60    9.30
   0  -6  -6   45.70   10.90
   0  -6   6   30.40   31.00
   0  -6   6   44.50   10.30
   0   6   6   28.80    9.50
   0   6   6   -0.40    7.90
   0   6  -6   21.20    6.00
   0   6   6   19.80   24.90
   0   6  -6   21.20   21.60
  -2  -6  -6  621.14   48.20
   2  -6   6  412.36  117.79
   2  -6   6  549.74   42.20
  -2   6  -6  643.64  134.09
  -2   6  -6  475.55   40.80
   2   6   6  535.05   45.60
   2   6   6  549.85  112.29
   2   6   6  332.77   90.79
   4  -6   6  181.48   17.50
   4  -6   6  202.18   80.49
   4   6   6  211.48   22.80
  -4   6  -6  221.38   76.29
   4   6   6  153.68   55.99
  -4   6  -6  198.58   19.00
   4   6   6  146.59   52.49
   6  -6   6  517.45   41.40
   6  -6   6  405.36  111.69
   6   6   6  568.44  101.49
   6   6   6  627.94   48.80
  -6   6  -6  572.84   44.60
  -6   6  -6  669.73  133.29
  13  -7  -6    5.40    3.70
 -13  -7   6    4.90    7.90
  13   7  -6    8.50    7.70
 -13   7   6   -2.30   15.50
 -13   7   6   15.40   33.20
  13   7  -6    5.20    6.90
 -13   7   6   10.10    7.30
 -13   7   6    1.70    7.30
 -11  -7   6  877.31  201.08
  11  -7  -6  946.71   79.39
 -11   7   6 1171.58   84.09
 -11   7   6 1462.05  255.57
  11   7  -6 1532.15  227.08
  11   7  -6 1228.78   89.79
 -11   7   6 1063.49  200.88
  11   7  -6 1066.79   82.69
  -9  -7   6  693.43  171.08
  -9  -7   6  614.04   58.09
   9  -7  -6  675.63   53.39
   9   7  -6  632.44  146.09
  -9   7   6  638.24   58.49
  -9   7   6  701.63  175.08
   9   7  -6  663.23   54.49
  -9   7   6  805.32   55.49
  -9   7   6  865.91  172.68
  -7  -7   6  605.14   51.49
   7  -7  -6  571.94   50.49
  -7  -7   6  605.94  155.88
  -7  -7   6  625.44   54.59
  -7   7   6  651.13   55.19
  -7   7   6  723.33  152.68
   7   7  -6  649.83   50.29
   7   7  -6  794.32  157.98
  -7   7   6  662.73  160.78
   7   7  -6  683.53   56.99
  -5  -7   6  560.04   47.60
  -5  -7   6  544.85  144.09
  -5  -7   6  580.24   44.60
   5   7  -6  555.84   49.70
   5   7  -6  523.05   42.90
  -5   7   6  487.75   40.00
  -5   7   6  741.43  156.68
  -5   7   6  492.85   47.00
  -5   7   6  637.74  158.98
   5   7  -6  549.15  130.09
  -3  -7   6   48.20   10.10
  -3  -7   6   36.50   10.10
  -3  -7   6   48.20   43.40
   3   7  -6   58.09   15.10
  -3   7   6   75.69   52.09
   3   7  -6   60.49   10.80
  -3   7   6   45.60    5.70
  -3   7   6   52.89    5.80
  -3   7   6   63.59   14.80
   3   7  -6    2.80   15.50
  -1  -7   6  487.75   40.20
  -1  -7   6  549.65  147.29
   1   7  -6  482.35   37.70
  -1   7   6  402.76  108.99
  -1   7   6  592.14  141.99
   1   7  -6  394.26  111.69
   1   7  -6  390.66   43.10
  -1   7   6  421.46   41.00
   1  -7   6  877.71  184.28
   1  -7   6  646.94   49.80
   1  -7   6  659.93   51.99
   1   7   6  590.74  133.39
   1   7   6  510.35  129.59
  -1   7  -6  723.53  153.78
   1   7   6  621.84   54.79
  -1   7  -6  678.33   51.29
   3  -7   6  118.19   65.79
  -3   7  -6  150.78   67.89
   3   7   6  115.09   22.80
  -3   7  -6  137.09   15.50
   3   7   6  165.58   64.59
  -5   7  -6  655.33  143.59
  -5   7  -6  668.63   51.49
   5   7   6  628.34   55.09
  10  -8  -6  157.88   18.50
 -10  -8   6  196.48   25.90
 -10  -8   6  328.77  144.59
  10   8  -6  181.08   94.69
 -10   8   6  134.59   76.29
  10   8  -6  130.49   26.10
 -10   8   6  175.28   20.50
  10   8  -6  143.29   19.50
 -10   8   6  197.48   26.20
  -8  -8   6  707.93  207.88
  -8  -8   6  421.66   42.60
  -8   8   6  414.56   37.00
   8   8  -6  608.54  142.59
   8   8  -6  435.16   44.50
  -8   8   6  494.35   44.90
  -8   8   6  536.95  149.69
  -8   8   6  535.15  155.48
   8   8  -6  426.96   38.60
  -6  -8   6   23.60   10.80
  -6  -8   6   40.20   10.80
  -6  -8   6   43.60   46.80
   6   8  -6   18.00   31.40
  -6   8   6   57.99   54.19
   6   8  -6   26.90    8.50
  -6   8   6   19.30    9.40
   6   8  -6   26.20   11.20
  -4  -8   6  228.48  110.59
  -4  -8   6  322.57   28.00
  -4   8   6  319.97  116.19
   4   8  -6  287.67  102.29
  -4   8   6  251.37   22.30
   4   8  -6  246.18   34.20
  -4   8   6  247.98   29.50
  -4   8   6  286.77   22.60
  -4   8   6  319.67  111.99
   4   8  -6  249.97   25.90
  -2  -8   6  566.64  160.18
  -2  -8   6  595.04   56.39
  -2   8   6 1191.58  208.88
   2   8  -6  681.23   62.39
   2   8  -6  679.83  160.18
   2   8  -6  799.92   56.49
  -2   8   6  699.73   60.09
   0  -8   6    8.40    5.20
   0  -8   6    1.50    4.50
   0  -8   6   32.10   50.59
   0   8   6    1.00    6.10
   0   8   6    8.60   22.80
   0   8  -6    1.00    6.00
   0   8  -6    1.40    4.10
   0   8  -6   21.90   31.80
 -20   0   7   77.89   10.80
 -18   0   7 1576.44  183.38
  18   0  -7 1512.75  115.09
  18   0  -7 1677.23  201.28
 -18   0   7 1496.25  107.99
 -16   0   7  761.52   53.99
  16   0  -7  703.23  141.79
 -16   0   7  662.03  124.89
  16   0  -7  695.23   59.19
 -16   0   7  640.24   69.79
 -14   0   7  642.44   56.79
  14   0  -7  746.83  138.49
 -14   0   7  815.92  133.49
  14   0  -7  717.93   55.69
 -14   0   7  739.23   53.69
  14   0  -7  754.52   59.79
 -12   0   7   99.89   43.10
 -12   0   7   63.59   10.00
  12   0  -7   79.69   40.40
  12   0  -7   69.69   13.10
  10   0  -7  346.57   81.69
  10   0  -7  346.17   29.50
  10   0  -7  380.06   31.50
 -10   0   7  344.17   28.40
 -10   0   7  344.07   32.60
 -10   0   7  476.85   89.79
   8   0  -7 1255.37  137.39
  -8   0   7  970.30  119.79
  -8   0   7 1194.58   82.69
   8   0  -7 1106.99   82.09
   6   0  -7 4304.77  387.26
  -6   0   7 4887.41  366.66
  -4   0   7    5.20    9.60
  -4   0   7    2.10    2.40
   4   0  -7    1.20    2.10
  -4   0   7    5.30    2.10
   4   0  -7    2.70    3.00
   4   0  -7   -1.40    2.70
  -2   0   7 2594.54  203.68
   2   0  -7 2245.08  203.08
   0   0  -7 1889.61  161.58
  -2   0  -7  679.63   55.39
  -2   0  -7  738.23   55.39
  -2   0  -7  771.82   73.89
  -2   0  -7  759.92   53.39
   2   0   7  957.30   79.69
   2   0   7  769.12   56.59
  -6   0  -7   14.50    5.00
  -6   0  -7   15.00    6.00
  -6   0  -7   14.90    4.60
  -8   0  -7  681.23   51.39
  -8   0  -7  707.33   51.49
  -8   0  -7  629.74   54.79
 -10   0  -7  265.77   23.10
 -10   0  -7  243.88   23.50
 -21  -1   7  768.52   57.69
 -21   1   7  731.93   54.79
  21   1  -7  730.03   65.49
 -19  -1   7  937.01  162.78
 -19  -1   7  988.20   69.59
  19  -1  -7  737.23   69.89
  19  -1  -7  789.52  163.78
 -19   1   7  889.11   62.99
  19   1  -7  787.12   70.69
  19   1  -7 1146.89  184.28
 -19   1   7  894.31  154.98
  17  -1  -7   31.90   10.90
  17  -1  -7   47.60   39.90
 -17  -1   7   21.80    7.30
 -17  -1   7   41.50   11.90
 -17  -1   7   28.10    7.50
 -17  -1   7   68.59   39.70
 -17   1   7   36.50    7.30
 -17   1   7   29.50   28.00
 -17   1   7   40.30   11.10
  17   1  -7   32.10    9.90
  17   1  -7   21.50   25.80
 -15  -1   7 1313.47   91.19
  15  -1  -7 1115.59   89.69
  15  -1  -7 1213.38  193.48
  15  -1  -7 1248.08   93.89
 -15  -1   7 1150.38   93.09
 -15  -1   7 1241.48   90.29
 -15  -1   7 1411.46  160.48
  15   1  -7 1275.17   95.39
 -15   1   7 1187.08   88.29
  15   1  -7 1255.87  188.38
 -15   1   7 1363.76  156.58
 -15   1   7 1375.16   94.49
  13  -1  -7  418.66   33.80
 -13  -1   7  399.26   36.20
 -13  -1   7  453.85   34.60
 -13  -1   7  375.76   87.49
  13  -1  -7  413.06   36.60
  13   1  -7  393.56   92.69
 -13   1   7  428.86   32.90
 -13   1   7  492.95   97.19
  13   1  -7  384.06   36.80
 -13   1   7  388.56   35.60
  11  -1  -7 2191.88  208.88
 -11  -1   7 2002.30  190.78
  11   1  -7 1760.42  187.68
 -11   1   7 1779.22  180.88
  11   1  -7 1684.23  127.09
   9  -1  -7 2129.59  230.88
  -9  -1   7 2927.71  238.58
   9   1  -7 2431.36  230.08
  -9   1   7 2454.15  224.18
  -7  -1   7   14.00   15.80
  -7  -1   7    1.80    2.30
   7  -1  -7    2.70    2.60
  -7  -1   7    2.60    2.90
   7  -1  -7   -0.60    3.70
   7  -1  -7    2.40    2.30
  -7   1   7   17.00   18.10
  -7   1   7    5.10    3.30
  -7   1   7    3.20    2.20
   7   1  -7    0.30    2.50
   7   1  -7    2.40    3.00
   7   1  -7    2.10    7.60
  -7   1   7    1.40    2.00
  -5  -1   7 2240.68  181.18
   5  -1  -7 1512.25  168.38
  -5   1   7 1773.32  163.98
   5   1  -7 1679.73  166.98
  -3  -1   7  315.77   26.00
   3  -1  -7  295.67   25.20
   3  -1  -7  390.76   29.10
   3  -1  -7  309.47   24.60
   3  -1  -7  371.26   72.89
  -3  -1   7  339.47   67.09
   3   1  -7  418.26   70.29
  -1  -1   7 3363.36  270.27
   1  -1  -7 3201.78  266.27
   1   1  -7 3392.96  265.47
  -1  -1  -7 1733.93  161.28
   1  -1   7 2332.67  181.18
   1   1   7 2047.00  159.38
  -1   1  -7 1936.11  166.48
  -3  -1  -7 1052.59   69.69
   3  -1   7 1225.88  102.79
  -3  -1  -7  894.41   68.69
  -3  -1  -7 1002.80   68.39
   3   1   7  893.81   69.09
  -3   1  -7  841.72   69.69
  -3   1  -7  959.10   65.69
  -3   1  -7  873.31   86.69
   3   1   7  922.01   70.99
  -5  -1  -7  593.34   45.70
   5  -1   7  525.25   46.10
  -5   1  -7  665.83   55.89
  -5   1  -7  671.23   46.50
  -7  -1  -7 1039.80   78.29
  -7  -1  -7 1121.49   76.49
  -7  -1  -7 1074.39   76.19
  -7   1  -7  964.10   73.79
  -7   1  -7 1019.60   75.09
  -7   1  -7 1001.80   79.49
  -9  -1  -7   15.40    6.00
  -9  -1  -7   20.90    7.60
  -9  -1  -7    9.50    4.80
  -9   1  -7   22.00    5.90
  -9   1  -7   18.20    7.80
  -9   1  -7   21.20    5.70
 -20  -2   7   37.70    9.70
  20  -2  -7   44.00   13.90
 -20   2   7   47.80    7.30
  20   2  -7   36.90   12.30
 -18  -2   7  434.76   41.00
 -18  -2   7  513.25  120.49
  18  -2  -7  450.15  185.28
  18  -2  -7  448.96   45.50
 -18   2   7  543.55   38.20
  18   2  -7  514.25  118.49
  18   2  -7  551.24   47.90
 -16  -2   7  796.92  145.09
 -16  -2   7  919.01   67.29
 -16  -2   7  768.32   65.39
  16  -2  -7  831.42  164.18
  16  -2  -7  872.01   66.39
 -16  -2   7  817.12   63.29
  16  -2  -7  888.21   61.09
  16   2  -7  774.62  145.69
 -16   2   7  751.72   58.59
  16   2  -7  744.03   65.89
 -16   2   7  692.43   67.59
 -16   2   7  718.03  135.59
 -14  -2   7  250.57   74.39
 -14  -2   7  224.88   22.60
 -14  -2   7  220.88   24.60
 -14  -2   7  224.18   23.10
  14  -2  -7  219.28   24.90
  14  -2  -7  217.08   20.90
  14  -2  -7  287.67   88.39
  14   2  -7  242.58   71.99
 -14   2   7  357.66   87.59
 -14   2   7  258.17   21.00
 -14   2   7  254.37   24.60
  14   2  -7  267.47   26.70
 -12  -2   7 3408.86  284.17
 -12  -2   7 2735.03  201.78
  12  -2  -7 3018.10  291.67
 -12   2   7 2530.35  258.17
  12   2  -7 2949.00  202.48
 -10  -2   7  365.56   85.19
  10  -2  -7  238.28   23.30
  10  -2  -7  279.37   22.40
 -10  -2   7  284.17   24.20
 -10  -2   7  293.17   22.80
  10  -2  -7  343.87   88.99
 -10   2   7  234.98   22.80
 -10   2   7  242.08   65.49
 -10   2   7  230.98   21.90
 -10   2   7  296.27   23.90
  10   2  -7  265.57   71.59
  10   2  -7  233.58   25.00
  10   2  -7  234.18   24.60
   8  -2  -7 1524.15  103.59
   8  -2  -7 1045.10  176.18
  -8  -2   7 1396.16  158.18
   8   2  -7 1318.97  150.88
   8   2  -7 1516.35  106.59
  -8   2   7 1317.17  148.39
  -6  -2   7 1714.03  184.48
  -6   2   7 2176.28  185.58
   6   2  -7 1802.22  180.48
   4  -2  -7  976.30   65.79
   4  -2  -7  845.92  129.69
  -4  -2   7 1119.79  120.59
  -4   2   7  914.81  102.59
  -4   2   7  837.92   66.99
   4   2  -7  866.81   68.39
  -4   2   7  944.61   66.19
   4   2  -7  837.72  103.19
   2  -2  -7 1873.51  189.28
  -2  -2   7 2093.59  198.78
  -2   2   7 2450.75  188.68
   2   2  -7 1995.30  186.58
   0  -2   7  948.61   68.79
   0  -2   7 1212.08  123.39
   0  -2  -7  865.41   68.89
   0   2  -7  872.21  100.19
   0   2   7 1002.30   68.99
   0   2  -7 1041.80   71.29
   0   2   7  885.11  129.69
   0   2   7  922.81   71.89
  -2  -2  -7  892.61   70.79
  -2  -2  -7  890.41   68.49
   2  -2   7 1093.99   70.69
  -2  -2  -7  876.11   70.29
  -2   2  -7  873.71   98.19
   2   2   7 1021.30   95.59
  -2   2  -7 1061.39   71.99
   2   2   7 1044.00   74.29
  -4  -2  -7 1422.56  102.99
   4  -2   7 1244.48  136.39
  -4  -2  -7 1399.16  101.79
  -4  -2  -7 1432.26  103.09
   4  -2   7 1376.66  101.59
  -4   2  -7 1484.45  102.89
   4   2   7 1566.74  102.29
  -4   2  -7 1498.85  131.69
  -4   2  -7 1405.56  105.09
   6  -2   7  180.58   16.90
  -6  -2  -7  176.48   17.90
  -6  -2  -7  167.78   17.80
  -6  -2  -7  170.48   17.70
  -6   2  -7  161.38   14.30
  -6   2  -7  169.68   14.80
  -6   2  -7  156.68   20.00
  -6   2  -7  155.48   16.40
  -6   2  -7  144.09   32.40
  -8  -2  -7  533.65   41.30
  -8  -2  -7  495.95   42.00
  -8   2  -7  462.25   37.30
  -8   2  -7  492.95   47.20
  -8   2  -7  525.45   39.30
  -8   2  -7  432.46   43.90
 -10  -2  -7  495.25   40.70
 -10   2  -7  399.76   34.20
 -10   2  -7  437.96   34.90
  19  -3  -7  338.07   38.10
 -19  -3   7  368.26   35.40
 -19   3   7  696.33  193.38
 -19   3   7  386.36   29.30
 -19   3   7  410.46   38.70
  17  -3  -7  634.64   47.50
 -17  -3   7  647.44   52.19
  17  -3  -7  658.63  151.98
  17  -3  -7  611.14   54.39
 -17   3   7  609.14   52.69
  17   3  -7  608.64   55.19
 -17   3   7  739.03  139.39
 -17   3   7  604.64   46.10
  15  -3  -7 1145.49  198.88
  15  -3  -7 1058.19   76.99
 -15  -3   7 1053.59   82.59
 -15  -3   7 1144.49   82.09
 -15  -3   7 1093.39  180.88
 -15  -3   7 1082.19   83.79
  15  -3  -7 1143.29   83.59
  15   3  -7 1089.79  176.38
  15   3  -7 1079.29   84.39
 -15   3   7 1058.79   76.59
 -15   3   7 1042.20   81.49
 -15   3   7  929.21  159.98
 -15   3   7  952.40   80.99
 -13  -3   7  489.25   43.50
  13  -3  -7  577.94  135.59
  13  -3  -7  572.24   46.50
 -13  -3   7  579.34  120.99
 -13  -3   7  546.35   45.90
 -13  -3   7  467.05   45.80
  13  -3  -7  494.05   41.60
 -13   3   7  621.94  119.69
 -13   3   7  592.54   42.70
 -13   3   7  600.44   46.10
  13   3  -7  600.84  119.99
  13   3  -7  603.74   48.90
 -13   3   7  620.84   46.40
 -11  -3   7  597.94   48.60
 -11  -3   7  593.44  123.29
  11  -3  -7  577.34   44.20
  11  -3  -7  775.92  148.89
 -11  -3   7  507.65   46.80
  11  -3  -7  585.14   47.00
  11   3  -7  606.74  127.89
 -11   3   7  669.33   47.80
  11   3  -7  565.54   49.20
 -11   3   7  543.15  108.89
 -11   3   7  593.74   45.10
   9  -3  -7 2848.22  307.67
  -9  -3   7 3860.01  321.07
  -9   3   7 3449.85  297.37
   9   3  -7 3278.07  296.07
   7  -3  -7  226.58   21.30
  -7  -3   7  242.88   70.59
  -7  -3   7  220.58   22.80
   7  -3  -7  203.48   68.79
   7  -3  -7  226.78   21.80
  -7   3   7  264.47   23.30
  -7   3   7  235.98   22.60
   7   3  -7  316.17   26.70
   7   3  -7  239.28   24.70
   7   3  -7  221.58   61.89
  -7   3   7  280.17   20.90
  -7   3   7  312.97   73.59
  -5  -3   7 1954.70  205.88
  -5   3   7 1889.81  188.48
   5   3  -7 2200.78  199.18
  -3  -3   7 1554.44  109.39
  -3  -3   7 1259.67  160.68
   3  -3  -7 1741.73  110.49
   3   3  -7 1560.34  113.09
  -3   3   7 1543.55  153.18
   3   3  -7 1365.86  111.39
   3   3  -7 1822.32  166.98
  -3   3   7 1340.17  157.78
   1  -3  -7  559.24   41.80
  -1  -3   7  478.15   37.00
  -1  -3   7  636.74  111.89
  -1   3   7  609.24   87.39
   1   3  -7  716.93  105.39
  -1   3   7  455.45   88.19
   1   3  -7  439.46   39.30
  -1   3   7  443.56   40.10
  -1   3   7  461.55   37.80
  -1  -3  -7 2020.30  160.08
   1  -3   7 2584.34  231.18
  -1   3  -7 2401.16  209.68
   1   3   7 2727.43  199.28
   1   3   7 2431.16  207.68
   3  -3   7  120.79   11.70
   3  -3   7  180.78   54.99
  -3  -3  -7  119.49    9.60
  -3  -3  -7  121.99   13.80
  -3  -3  -7  109.59   13.30
  -3   3  -7   85.39    8.10
  -3   3  -7   91.99    8.60
   3   3   7  109.89   30.80
  -3   3  -7  125.09   40.60
   3   3   7  117.19   28.00
   3   3   7   88.19   11.70
  -3   3  -7   80.49   12.10
  -5  -3  -7 1357.76  104.69
  -5  -3  -7 1559.44  112.09
   5  -3   7 1546.55  159.08
  -5  -3  -7 1394.26  107.89
   5  -3   7 1394.46  104.69
  -5   3  -7 1520.95  107.29
   5   3   7 1511.15  106.99
  -5   3  -7 1359.46  142.59
  -5   3  -7 1636.24  102.89
  -5   3  -7 1577.24  111.19
  -7  -3  -7  500.35   40.60
   7  -3   7  443.76   36.20
  -7   3  -7  447.96   34.90
  -7   3  -7  482.45   76.89
  -7   3  -7  429.96   37.30
   7   3   7  482.05   38.90
  -7   3  -7  516.55   36.30
  -9  -3  -7   29.70    8.00
  -9  -3  -7   39.10   10.20
  -9   3  -7   28.30    6.10
  -9   3  -7   32.50    7.00
  -9   3  -7   30.60    6.70
  -9   3  -7   22.50   19.20
  -9   3  -7   49.50   22.70
  18  -4  -7 1004.90   64.59
  18  -4  -7  805.32   72.59
 -18  -4   7  852.11   71.09
  18   4  -7  822.22   74.69
 -18   4   7  848.52   72.59
 -18   4   7 1132.59  181.38
 -18   4   7 1075.79  202.38
 -16  -4   7  558.34   44.80
  16  -4  -7  503.35   44.70
  16  -4  -7  455.25   37.00
  16   4  -7  450.25   44.70
 -16   4   7  422.66   42.30
 -16   4   7  563.94   45.10
 -16   4   7  546.55  136.49
 -16   4   7  416.36  107.99
 -16   4   7  452.45   37.10
 -14  -4   7  545.45   47.30
 -14  -4   7  588.44   48.30
 -14  -4   7  635.14   49.99
 -14  -4   7  451.85  116.89
  14  -4  -7  470.25   45.90
 -14   4   7  560.34   46.60
  14   4  -7  434.16  106.69
 -14   4   7  540.25  132.49
 -14   4   7  512.75   42.30
 -14   4   7  482.85  108.59
 -14   4   7  572.34   47.40
  14   4  -7  559.94   49.40
 -12  -4   7 1413.56  111.79
 -12  -4   7 1495.75  111.59
  12  -4  -7 1453.25  106.09
 -12  -4   7 1774.32  202.78
 -12  -4   7 1484.25  109.29
  12  -4  -7 1554.94  110.49
  12   4  -7 1586.84  181.18
 -12   4   7 1459.05  229.28
  12   4  -7 1551.84  113.49
 -12   4   7 1518.85  107.79
 -12   4   7 1507.75  110.99
 -12   4   7 1545.85  109.69
 -12   4   7 1310.27  218.68
 -10  -4   7  159.18   65.09
 -10  -4   7  188.88   20.70
 -10  -4   7  187.98   21.10
  10  -4  -7  188.28   17.10
  10  -4  -7  189.68   18.50
 -10   4   7  165.78   17.80
 -10   4   7  180.88   19.80
  10   4  -7  170.38   60.69
 -10   4   7  168.78   17.60
  10   4  -7  140.79   19.80
 -10   4   7  134.89   51.89
 -10   4   7  224.68   74.79
  -8  -4   7 1740.93  194.88
  -8  -4   7 1493.25  106.69
   8  -4  -7 1351.36  107.49
  -8  -4   7 1480.65  109.99
  -8   4   7 1513.35  170.88
   8   4  -7 1476.75  111.69
  -8   4   7 1551.04  108.99
  -8   4   7 1605.34  252.27
  -8   4   7 1617.24  106.39
  -8   4   7 1492.05  109.39
   8   4  -7 1534.35  171.18
  -6  -4   7  550.14  119.09
  -6  -4   7  662.73   50.59
   6  -4  -7  611.44   48.70
  -6  -4   7  684.03   47.00
   6  -4  -7  601.74   47.90
   6   4  -7  573.34   45.40
  -6   4   7  731.93  123.29
   6   4  -7  565.74  111.29
  -6   4   7  609.64   49.99
  -6   4   7  570.34  121.89
   6   4  -7  623.54   52.09
  -6   4   7  651.63   45.30
  -6   4   7  621.24   49.90
  -4  -4   7  325.57   27.80
  -4  -4   7  321.97   89.09
   4  -4  -7  278.87   27.00
  -4  -4   7  290.37   23.90
   4  -4  -7  276.47   26.40
  -4   4   7  259.07   68.69
  -4   4   7  349.07   28.70
  -4   4   7  315.57   86.99
   4   4  -7  368.26   82.69
   4   4  -7  328.37   30.20
   4   4  -7  323.67   24.80
  -4   4   7  311.67   28.90
  -2  -4   7 1325.57  191.58
  -2  -4   7 1145.59   86.89
   2  -4  -7 1212.78   91.69
  -2  -4   7 1416.36   91.79
   2  -4  -7 1193.18   91.29
  -2   4   7 1269.67   91.99
   2   4  -7 1263.47  146.09
  -2   4   7 1087.19  171.18
   2   4  -7 1383.66   95.29
   0  -4  -7  839.62   64.89
   0  -4  -7  851.81   65.29
   0  -4   7  816.22   62.69
   0  -4   7  908.01  153.98
   0   4   7  849.72  103.29
   0   4  -7  883.21   59.79
   0   4  -7  774.62  127.49
   0   4   7  882.91   65.19
   0   4   7  956.30  142.79
  -2  -4  -7  469.45   41.00
   2  -4   7  467.25   37.70
  -2  -4  -7  455.85   46.40
  -2   4  -7  537.25   35.80
  -2   4  -7  498.15   41.50
   2   4   7  502.75   93.49
   2   4   7  397.46   73.19
  -2   4  -7  568.84  102.79
   2   4   7  496.95   40.90
   4  -4   7  569.44   45.80
  -4  -4  -7  549.74   49.60
   4  -4   7  407.26   99.19
   4   4   7  771.12   76.79
   4   4   7  709.13   80.69
  -4   4  -7  649.04  108.49
   4   4   7  718.93   49.90
   6  -4   7  592.64   46.20
   6  -4   7  733.03  124.89
  -6  -4  -7  603.14   45.40
   6   4   7  674.33   54.69
  -6   4  -7  692.33  123.19
   6   4   7  622.24   50.09
   6   4   7  679.73   55.99
  -8  -4  -7  531.65   38.90
   8  -4   7  485.05   36.60
  -8   4  -7  455.15   37.50
   8   4   7  463.85   41.10
  -8   4  -7  566.34   96.19
  -8   4  -7  483.65   36.80
  17  -5  -7   45.70    7.50
 -17  -5   7   44.70   13.30
 -17   5   7   51.09   13.40
 -17   5   7  140.79   75.19
 -17   5   7   61.79   43.40
  17   5  -7   66.19   27.00
 -15  -5   7  923.01  183.18
  15  -5  -7  752.12   60.29
 -15  -5   7  790.62   65.19
  15   5  -7  789.72   66.59
 -15   5   7  799.32  154.08
 -15   5   7  781.52   65.19
 -15   5   7 1070.99  223.98
  15   5  -7  760.92  149.69
 -13  -5   7  396.46   36.70
  13  -5  -7  376.56   30.10
 -13  -5   7  361.76   34.30
 -13  -5   7  532.35  132.39
 -13   5   7  322.67   94.59
 -13   5   7  462.55  126.29
  13   5  -7  379.76   98.19
 -13   5   7  364.36   35.70
 -13   5   7  341.87   33.40
  13   5  -7  365.66   37.40
 -11  -5   7  676.13   50.99
 -11  -5   7  660.33  144.69
  11  -5  -7  683.93   48.00
  11   5  -7  640.44  130.89
 -11   5   7  405.66  119.69
 -11   5   7  639.14   52.29
 -11   5   7  506.05  167.08
 -11   5   7  555.94   49.00
  11   5  -7  567.94   52.89
   9  -5  -7 1234.48   81.39
  -9  -5   7 1070.29   81.39
  -9  -5   7 1315.07  233.68
  -9  -5   7 1187.58   85.79
  -9   5   7 1151.48  181.18
   9   5  -7 1058.49   79.99
  -9   5   7 1004.50   83.59
  -9   5   7  986.30  183.18
   9   5  -7 1040.30   85.79
   9   5  -7 1218.48  190.08
  -9   5   7 1125.29   80.69
  -7  -5   7   26.20    8.90
   7  -5  -7   20.90    6.40
  -7  -5   7   19.90    5.90
  -7  -5   7   14.30   23.20
   7  -5  -7   22.70    7.50
  -7   5   7   26.70    5.50
  -7   5   7   55.29   37.20
   7   5  -7   17.70    7.60
  -7   5   7   29.20    8.20
   7   5  -7   22.40    5.70
  -7   5   7   35.50   33.80
   7   5  -7   24.30   25.40
  -5  -5   7 2374.06  277.77
  -5  -5   7 2801.22  194.48
   5  -5  -7 2734.63  193.48
   5  -5  -7 2671.83  192.08
  -5   5   7 2883.81  270.37
   5   5  -7 2862.21  197.18
  -5   5   7 2831.92  287.57
   5   5  -7 2633.54  265.97
  -3  -5   7 1591.94  242.58
   3  -5  -7 1877.11  134.69
  -3  -5   7 1745.43  129.79
   3  -5  -7 1734.23  133.29
  -3  -5   7 1996.30  134.49
   3   5  -7 1914.11  138.29
  -3   5   7 1802.12  211.58
  -3   5   7 2070.79  135.99
  -3   5   7 1841.52  197.68
   3   5  -7 1776.82  200.58
   1  -5  -7  149.59   19.10
  -1  -5   7  194.18   18.10
  -1  -5   7  179.18   14.50
   1  -5  -7  178.78   19.20
  -1  -5   7  154.58   68.99
   1   5  -7  131.39   13.90
  -1   5   7  153.28   18.50
   1   5  -7  129.59   52.89
  -1   5   7  126.99   51.69
   1  -5   7  592.04   48.40
   1  -5   7  635.24  136.39
  -1  -5  -7  668.73   52.79
   1   5   7  655.93  124.29
   1   5   7  721.93   52.49
  -1   5  -7  684.13  128.49
  -1   5  -7  615.34   46.60
   1   5   7  517.85  101.49
  -3  -5  -7   47.60   11.60
   3  -5   7   39.60    7.90
   3  -5   7   78.19   44.70
   3   5   7   85.69   57.49
  -3   5  -7   31.30   27.20
   3   5   7   49.99   26.60
   3   5   7   77.99   13.40
  -3   5  -7   55.79    7.30
   5  -5   7  873.91  155.18
   5  -5   7  833.62   62.49
   5   5   7  968.90  106.09
   5   5   7 1125.49  106.99
  -5   5  -7  862.01   62.69
   5   5   7  832.02   66.59
  -5   5  -7  871.91  146.29
   7  -5   7  886.01  148.99
   7  -5   7  741.53   56.59
  -7   5  -7  915.41  200.58
  -7   5  -7  750.52   58.09
   7   5   7  861.91   76.49
   7   5   7  997.10   80.39
   7   5   7  782.52   62.49
 -16  -6   7  397.56   39.60
  16   6  -7  331.17   38.40
 -16   6   7  384.46  130.49
 -16   6   7  387.16   39.70
 -16   6   7  479.35  126.89
 -14  -6   7  231.08   96.09
 -14  -6   7   67.19   19.10
  14  -6  -7   91.49   10.90
 -14   6   7   80.09   48.00
 -14   6   7   77.69   58.59
  14   6  -7   74.69   16.80
  14   6  -7  172.98   69.89
 -14   6   7  107.09   18.10
 -12  -6   7 1153.38  221.08
 -12   6   7 1179.98   91.89
 -12   6   7 1155.08  218.88
 -12   6   7 1192.48   88.69
  12   6  -7 1177.98   93.59
 -12   6   7 1007.00  188.08
  12   6  -7 1035.80  186.38
 -10  -6   7   65.09   50.19
  10  -6  -7   84.19   11.40
 -10  -6   7   81.89   16.10
 -10  -6   7  100.79   16.10
 -10   6   7   55.09   13.40
  10   6  -7  136.09   59.89
 -10   6   7   64.99   11.70
 -10   6   7   61.49   43.30
  10   6  -7   59.29   14.70
 -10   6   7  104.59   66.79
  10   6  -7   81.89   12.70
  -8  -6   7  505.05   43.50
  -8  -6   7  460.75  130.19
   8  -6  -7  551.94   43.30
  -8  -6   7  454.25   45.50
   8   6  -7  561.74   49.20
  -8   6   7  700.73  143.39
  -8   6   7  529.25   46.90
  -8   6   7  367.56  117.69
   8   6  -7  528.15   42.20
  -8   6   7  581.84   42.10
   8   6  -7  563.64  126.19
  -6  -6   7  450.35   34.50
   6  -6  -7  481.45   37.60
   6  -6  -7  388.06   36.30
  -6  -6   7  375.46  113.49
  -6   6   7  307.47  102.79
  -6   6   7  444.86  110.09
  -6   6   7  379.56   36.90
   6   6  -7  373.36   32.20
   6   6  -7  407.56   39.30
  -6   6   7  358.36   30.10
   4  -6  -7  138.19   17.40
  -4  -6   7  120.39   16.10
  -4  -6   7  108.59   12.50
  -4  -6   7  111.19   58.89
   4  -6  -7  121.99   15.50
   4   6  -7  104.69   12.00
  -4   6   7  184.38   74.19
  -4   6   7   64.19   42.40
  -4   6   7   86.79   15.60
   4   6  -7  169.78   65.89
   4   6  -7   70.59   16.30
  -2  -6   7 1065.69   91.09
  -2  -6   7 1292.57  219.28
   2  -6  -7 1367.56   93.79
  -2   6   7 1114.99  181.38
  -2   6   7 1046.80  192.38
   2   6  -7 1308.87   88.89
   2   6  -7 1448.76  211.78
   2   6  -7 1123.99   96.39
  -2   6   7 1353.16   94.69
   0  -6   7  251.37   94.09
   0  -6   7  191.38   20.20
   0   6  -7  209.68   73.99
   0   6   7  203.98   22.80
   0   6   7  198.68   72.39
   0   6  -7  198.98   18.10
   2  -6   7  122.79   64.09
   2  -6   7  150.48   15.40
  -2   6  -7  128.89   59.69
   2   6   7  102.89   46.00
  -2   6  -7  126.59   13.80
   2   6   7  146.99   19.00
   2   6   7  136.39   57.19
   4  -6   7  646.44   46.80
   4  -6   7  705.73  148.19
   4   6   7  583.44   50.99
   4   6   7  489.75   97.59
  -4   6  -7  606.34   46.40
  -4   6  -7  610.54  127.39
  13  -7  -7  105.89   13.10
 -13  -7   7  110.59   21.00
 -13   7   7  207.68   98.49
  13   7  -7  137.39   25.60
 -13   7   7  101.89   63.29
  11  -7  -7  402.66   34.20
 -11  -7   7  420.66   40.70
 -11  -7   7  533.85  178.08
 -11   7   7  401.76   36.10
 -11   7   7  613.74  143.79
  11   7  -7  392.46   40.80
 -11   7   7  393.76  126.39
  11   7  -7  404.66   35.60
 -11   7   7  366.76   39.10
  11   7  -7  506.85  126.89
  -9  -7   7  915.51   71.99
  -9  -7   7  874.21  191.98
   9   7  -7  779.22  166.08
  -9   7   7  902.71   65.99
  -9   7   7  780.82  186.38
   9   7  -7  791.12   65.69
  -9   7   7 1085.79  199.48
   9   7  -7  837.22   72.49
  -9   7   7  874.81   71.69
  -7  -7   7   20.10   35.20
  -7  -7   7   11.40    5.60
  -7  -7   7    8.20    6.30
   7  -7  -7   12.30    6.50
  -7   7   7   -1.00   11.60
   7   7  -7   13.70   22.90
  -7   7   7   12.10    4.40
  -7   7   7   13.80    7.80
  -7   7   7   41.00   45.10
   7   7  -7   10.90    5.80
   7   7  -7   12.50    8.20
  -5  -7   7 1140.89   80.49
  -5  -7   7 1122.49  220.18
  -5  -7   7 1152.98   76.49
   5   7  -7  902.21   81.19
  -5   7   7  936.91   70.29
  -5   7   7  978.70   79.99
  -5   7   7  939.01   70.29
  -5   7   7  704.73  175.08
   5   7  -7 1157.48  199.08
   5   7  -7 1064.69   77.19
  -5   7   7 1014.60  185.78
  -3  -7   7   73.39   59.39
  -3  -7   7   82.29   15.40
  -3  -7   7  114.79   13.00
   3   7  -7   34.40   37.70
  -3   7   7   36.80   36.30
   3   7  -7   81.59   18.30
   3   7  -7   96.89   12.50
  -3   7   7   70.79   15.90
  -3   7   7  120.99   60.39
  -1  -7   7  123.59   13.90
  -1  -7   7  152.88   77.39
  -1  -7   7  163.48   18.40
   1   7  -7  111.59   22.00
  -1   7   7  211.48   85.89
  -1   7   7  118.19   20.80
   1   7  -7  141.69   15.20
  -1   7   7  120.79   58.39
   1   7  -7  107.29   60.69
   1  -7   7  427.66   34.80
   1  -7   7  473.15  141.59
  -1   7  -7  368.06   32.40
  -1   7  -7  370.06  104.59
   3  -7   7  193.58   20.20
   3  -7   7  258.47   99.19
  -3   7  -7  142.49   67.49
  -3   7  -7  241.28   21.20
   3   7   7  230.98   26.10
  -8  -8   7  190.18   25.40
  -8   8   7  264.07   29.70
  -8   8   7  264.27   99.69
   8   8  -7  191.28   27.00
  -8   8   7  139.09   83.99
   8   8  -7  197.68   22.10
  -6  -8   7   92.99   63.99
  -6  -8   7  302.57   27.70
  -6  -8   7  214.78   28.50
  -6   8   7  276.97   22.60
   6   8  -7  263.77   32.00
  -6   8   7  199.58   84.79
   6   8  -7  268.77   25.80
  -6   8   7  237.28   29.50
   6   8  -7  345.57  108.59
  -4  -8   7   13.20    7.30
  -4  -8   7   20.60   38.60
  -4   8   7   14.50    8.10
   4   8  -7    3.30   19.20
  -4   8   7   20.90   30.00
   4   8  -7   20.60   10.70
   4   8  -7   10.10    5.80
  -2  -8   7  626.44   44.30
  -2  -8   7  487.65  146.19
  -2  -8   7  456.75   45.50
   2   8  -7  558.74  141.89
  -2   8   7  613.14  151.08
   2   8  -7  499.75   43.30
   2   8  -7  567.34   53.39
 -20   0   8  219.78   21.30
 -20   0   8  347.77   95.19
  20   0  -8  167.18   78.49
 -18   0   8  222.18   72.39
  18   0  -8  158.28   22.50
  18   0  -8  225.68   81.89
 -18   0   8  184.28   18.30
 -16   0   8 1303.97   94.19
  16   0  -8 1302.57  100.09
 -16   0   8 1468.15  169.78
  16   0  -8 1136.49  194.08
  14   0  -8  125.89   15.00
  14   0  -8  172.98   65.19
  14   0  -8  120.29   30.00
 -14   0   8  126.29   52.29
 -14   0   8  107.39   12.70
 -14   0   8   97.59   14.30
 -12   0   8  419.56   92.49
 -12   0   8  445.26   38.20
  12   0  -8  419.76  100.99
  12   0  -8  466.15   41.70
 -12   0   8  516.95   41.30
  12   0  -8  567.84   41.20
  10   0  -8 1614.84  178.08
 -10   0   8 1564.54  112.19
 -10   0   8 1341.97  158.48
  10   0  -8 1604.94  112.39
   8   0  -8  632.74  113.69
  -8   0   8  628.44   43.70
  -8   0   8  868.21  120.79
  -8   0   8  589.64   45.70
   8   0  -8  549.15   46.30
  -8   0   8  582.44   45.10
  -6   0   8 4166.18  333.07
   6   0  -8 4023.90  341.07
  -4   0   8  472.45   78.19
   4   0  -8  441.26   83.39
  -4   0   8  368.76   30.90
   4   0  -8  381.56   31.30
  -4   0   8  383.76   27.90
   2   0  -8 3558.74  288.67
   0   0  -8 2380.16  195.68
   0   0  -8 1986.30  144.39
  -2   0  -8   81.99    8.30
   2   0   8  100.19   27.10
  -2   0  -8   83.49   24.80
  -2   0  -8   72.19   10.20
   2   0   8   86.89   13.40
  -4   0  -8  541.05   44.90
   4   0   8  595.84   47.10
  -4   0  -8  601.04   46.90
  -4   0  -8  590.84   43.10
  -6   0  -8  372.36   28.50
  -6   0  -8  340.67   29.60
  -6   0  -8  330.57   31.50
  -8   0  -8   64.79   15.80
  -8   0  -8   70.19   11.10
  -8   0  -8   67.29   10.70
  21  -1  -8  220.28   27.80
 -21  -1   8  181.08   19.70
 -21   1   8  174.58   17.60
  21   1  -8  168.48   27.70
  19  -1  -8 1136.39  213.38
 -19  -1   8 1565.74  185.38
  19  -1  -8 1340.67  104.59
 -19   1   8 1412.06   96.19
  19   1  -8 1098.79  199.18
 -19   1   8 1250.17  195.28
  19   1  -8 1259.27  103.79
  17  -1  -8  164.88   18.30
 -17  -1   8  204.08   20.10
 -17  -1   8  186.08   22.30
  17  -1  -8  134.59   20.20
 -17  -1   8  150.48   18.30
 -17  -1   8  116.09   57.39
  17  -1  -8  250.07   91.39
 -17   1   8  234.28   75.79
  17   1  -8  160.18   22.00
 -17   1   8  159.08   16.40
  17   1  -8  144.39   61.49
 -15  -1   8  751.52  132.99
  15  -1  -8  548.85   45.20
  15  -1  -8  652.13  139.29
  15  -1  -8  559.04   48.70
 -15  -1   8  586.04   45.20
 -15  -1   8  499.95   47.30
  15   1  -8  609.74   50.29
 -15   1   8  563.44   43.80
 -15   1   8  569.04   47.70
 -15   1   8  716.93  127.19
  15   1  -8  579.54   47.60
  15   1  -8  538.05  121.59
 -13  -1   8  892.81   73.49
  13  -1  -8  872.71   73.69
 -13  -1   8  981.60  155.68
  13  -1  -8 1102.89   72.69
  13  -1  -8  990.00  170.88
 -13  -1   8  967.90   71.49
  13   1  -8 1106.39   75.09
 -13   1   8 1033.20  154.48
 -13   1   8  966.60   70.69
 -13   1   8  917.71   73.19
  13   1  -8  890.61   74.69
 -11  -1   8   22.50    5.90
  11  -1  -8   31.80    6.80
  11  -1  -8   45.50   10.00
  11  -1  -8   44.90   34.20
 -11  -1   8   65.19   38.10
 -11  -1   8   29.00    8.20
  11   1  -8   30.50    8.50
 -11   1   8   66.29   37.40
  11   1  -8   13.30   16.90
  11   1  -8   29.30    8.20
 -11   1   8   46.20    9.00
 -11   1   8   35.90    7.50
  -9  -1   8 2431.86  228.88
   9  -1  -8 2238.18  236.48
   9   1  -8 2534.45  234.28
  -9   1   8 2426.26  223.98
   7  -1  -8 1936.51  197.08
  -7   1   8 1993.90  182.98
   7   1  -8 1742.63  183.18
   5  -1  -8  531.45   40.90
  -5  -1   8  542.25   41.30
   5  -1  -8  879.81  127.39
  -5  -1   8  540.95   37.70
  -5  -1   8  588.74   97.19
  -5  -1   8  530.95   37.80
  -5   1   8  627.04   94.99
   5   1  -8  472.05   42.30
  -5   1   8  561.74   40.20
   5   1  -8  427.66   84.79
   5   1  -8  570.24   43.10
   3  -1  -8 2769.52  252.67
  -3   1   8 3141.69  245.88
   3   1  -8 2945.51  249.97
   1  -1  -8  267.77   24.20
   1  -1  -8  324.37   64.19
  -1  -1   8  284.27   25.30
  -1  -1   8  288.87   62.29
   1  -1  -8  290.57   23.40
  -1   1   8  348.57   27.70
   1   1  -8  333.17   26.60
   1   1  -8  270.57   56.09
  -1  -1  -8  118.69   32.20
  -1  -1  -8  186.68   17.10
  -1  -1  -8  145.59   15.10
  -1  -1  -8  147.89   14.50
   1  -1   8  162.08   16.50
   1  -1   8  211.18   50.19
  -1   1  -8  175.38   46.20
  -1   1  -8  194.18   17.40
   1   1   8  247.48   41.90
  -3  -1  -8 1374.46   96.29
   3  -1   8 1042.70  119.09
  -3  -1  -8 1370.56   97.59
   3   1   8 1429.96  100.59
  -3   1  -8 1416.06   99.49
  -3   1  -8 1259.47  117.49
  -5  -1  -8   18.30    6.10
   5  -1   8   14.00    5.70
  -5  -1  -8   15.50    5.60
  -5   1  -8   13.40    6.50
  -5   1  -8   18.80    4.20
  -5   1  -8   13.90    5.20
  -7  -1  -8  586.44   49.30
  -7  -1  -8  613.24   47.50
  -7  -1  -8  647.84   47.40
  -7   1  -8  593.34   46.50
  -7   1  -8  571.74   44.80
  -9  -1  -8  782.82   61.89
  -9  -1  -8  624.34   50.99
  -9   1  -8  609.24   49.90
  -9   1  -8  654.13   49.60
 -20  -2   8  596.04   45.50
  20  -2  -8  438.96   54.79
  20   2  -8  487.55   49.40
 -20   2   8  538.75   40.70
  18  -2  -8  175.98   22.30
  18  -2  -8  209.08   83.69
 -18  -2   8  165.48   18.40
  18   2  -8  117.09   21.90
 -18   2   8  135.79   14.70
 -18   2   8  171.98   66.89
  18   2  -8   97.29   61.49
 -16  -2   8 1600.54  192.68
  16  -2  -8 1626.04  114.69
 -16  -2   8 1692.03  120.29
  16  -2  -8 1736.33  120.49
 -16  -2   8 1665.93  116.39
  16  -2  -8 2026.70  228.78
  16   2  -8 1618.54  234.08
  16   2  -8 1442.56  119.69
 -16   2   8 1440.96  179.38
 -16   2   8 1506.05  122.19
 -16   2   8 1510.55  112.99
 -14  -2   8  175.78   19.20
  14  -2  -8  237.58   82.99
  14  -2  -8  181.38   18.60
 -14  -2   8  170.68   65.99
 -14  -2   8  173.58   21.30
  14  -2  -8  191.38   21.80
  14   2  -8  200.98   23.30
 -14   2   8  210.58   18.80
 -14   2   8  210.38   66.99
 -14   2   8  197.48   20.50
 -14   2   8  201.88   21.30
  14   2  -8  157.68   62.59
 -12  -2   8 2134.19  147.89
  12  -2  -8 2015.50  230.18
 -12  -2   8 2154.68  220.08
  12  -2  -8 2316.47  147.49
  12   2  -8 2055.59  215.58
  12   2  -8 2003.40  148.59
 -12   2   8 2232.88  214.68
  12   2  -8 1872.41  147.09
 -12   2   8 1882.21  144.59
 -10  -2   8 1377.26  103.49
  10  -2  -8 1670.63  187.68
 -10  -2   8 1797.22  179.38
 -10  -2   8 1321.57  104.39
  10  -2  -8 1500.95  103.99
  10   2  -8 1323.67  105.39
 -10   2   8 1958.70  177.18
 -10   2   8 1468.35  102.99
  10   2  -8 1440.06  106.59
  10   2  -8 1442.16  163.28
 -10   2   8 1474.75  103.09
   8  -2  -8  829.52   62.49
   8  -2  -8  735.23   61.79
   8  -2  -8  956.80  159.58
  -8  -2   8  775.82  131.79
  -8  -2   8  803.32   64.29
  -8  -2   8  889.11   63.29
   8   2  -8  802.42  130.19
  -8   2   8  889.51  129.29
  -8   2   8  951.90   63.29
   8   2  -8  873.71   65.99
  -6  -2   8 2553.54  272.87
   6  -2  -8 2630.24  260.67
  -6   2   8 2725.73  244.38
   6   2  -8 2452.95  243.68
   6   2  -8 3046.60  197.28
   4  -2  -8  346.27   24.90
  -4  -2   8  279.97   26.10
   4  -2  -8  303.07   25.80
   4  -2  -8  272.17   70.99
  -4  -2   8  326.67   76.29
  -4   2   8  340.07   26.70
  -4   2   8  322.77   28.40
  -4   2   8  313.57   66.09
   4   2  -8  317.07   29.30
   4   2  -8  299.27   68.99
   4   2  -8  347.27   29.40
   2  -2  -8 1470.15  144.99
   2  -2  -8 1371.76   92.09
  -2   2   8 1300.97   95.09
  -2   2   8 1686.53  136.99
   2   2  -8 1132.29  129.59
   2   2  -8 1128.99   93.69
   0  -2  -8 1612.34  115.99
   0  -2   8 2163.48  182.58
   0   2   8 1547.45  118.19
   0   2   8 1631.94  153.88
   0   2  -8 1955.20  162.18
   0   2  -8 1563.54  116.79
  -2  -2  -8   99.39   12.40
   2  -2   8  101.59   39.00
   2  -2   8   93.69   11.40
  -2  -2  -8  103.99   11.80
  -2  -2  -8   82.39    9.70
   2   2   8  117.19   29.70
   2   2   8  100.89   16.30
  -2   2  -8   94.59   12.60
   2   2   8   98.99   10.90
   2   2   8   82.99   22.50
  -4  -2  -8 2069.99  136.89
   4  -2   8 1798.32  174.98
  -4  -2  -8 1870.91  137.09
  -4  -2  -8 1788.12  137.39
   4  -2   8 1957.30  136.69
  -4   2  -8 1881.31  137.39
  -4   2  -8 1986.40  140.49
  -4   2  -8 2361.96  172.38
  -6  -2  -8  796.92   61.89
  -6  -2  -8  775.02   61.59
  -6  -2  -8  873.71   66.29
   6  -2   8  807.22   60.99
  -6   2  -8  807.42   57.39
  -6   2  -8  761.32   76.19
  -6   2  -8  815.42   61.29
  -8  -2  -8  117.59   15.10
  -8  -2  -8  107.09   15.10
  -8  -2  -8  152.08   16.70
  -8   2  -8  122.69   12.20
  -8   2  -8  117.19   12.20
  -8   2  -8  109.69   13.80
 -19  -3   8  560.34   47.30
  19  -3  -8  496.35   49.90
  19  -3  -8  502.05   42.50
  19  -3  -8  712.73  166.48
  19   3  -8  689.33  159.88
 -19   3   8  594.84   42.10
 -19   3   8  522.35   49.40
  19   3  -8  594.14   69.49
 -19   3   8  639.44  134.69
  17  -3  -8  412.76   36.60
 -17  -3   8  349.87   36.80
 -17  -3   8  408.16  114.09
 -17  -3   8  469.35   38.60
  17  -3  -8  436.16   40.80
  17  -3  -8  369.76  118.99
 -17   3   8  357.56   97.19
 -17   3   8  399.56   33.40
  17   3  -8  388.76   41.00
 -17   3   8  428.86   39.20
  17   3  -8  528.05  137.49
 -17   3   8  514.45   41.30
  15  -3  -8  147.89   15.10
 -15  -3   8  217.08   77.39
 -15  -3   8  172.28   20.60
  15  -3  -8  134.29   18.50
 -15  -3   8  140.19   18.00
 -15  -3   8  171.18   17.60
  15  -3  -8  255.27   91.79
  15   3  -8  122.89   58.69
 -15   3   8   84.09   48.20
 -15   3   8  120.59   17.00
 -15   3   8  126.09   14.30
  15   3  -8  128.19   22.00
 -15   3   8  115.99   16.60
  13  -3  -8 1073.09  194.88
 -13  -3   8  962.50   76.79
 -13  -3   8 1530.55  214.08
  13  -3  -8  973.90   75.59
  13  -3  -8 1056.39   79.79
 -13  -3   8  938.11   78.69
 -13  -3   8  996.80   80.59
  13   3  -8 1108.89  172.98
 -13   3   8 1058.39   78.69
 -13   3   8 1196.58   79.89
 -13   3   8 1151.78   77.19
  11  -3  -8   73.19   11.70
  11  -3  -8   64.19   43.60
 -11  -3   8  138.69   59.49
  11  -3  -8   82.19   10.20
 -11  -3   8   69.39   10.70
 -11  -3   8   79.59   14.40
 -11  -3   8   51.89   12.30
 -11   3   8   70.09   11.60
 -11   3   8   73.49   11.60
 -11   3   8   92.29   45.70
  11   3  -8   70.79   39.90
 -11   3   8   56.69   11.20
  11   3  -8   47.70   11.60
  11   3  -8   48.30   11.70
  -9  -3   8 3412.86  291.47
   9  -3  -8 2483.05  275.47
  -9  -3   8 2556.24  196.88
  -9   3   8 2621.04  254.87
   9   3  -8 2712.33  260.97
   9   3  -8 3080.59  199.68
   7  -3  -8 1230.58   94.69
   7  -3  -8 1074.09  180.78
  -7  -3   8 1267.67   95.89
  -7  -3   8 1171.28  182.88
   7  -3  -8 1263.07   94.69
  -7   3   8 1394.16   96.29
   7   3  -8 1432.16  154.48
   7   3  -8 1476.15   99.99
  -7   3   8 1676.73  176.78
  -5  -3   8  387.16  109.19
   5  -3  -8  428.96   29.60
  -5  -3   8  423.26   29.80
   5  -3  -8  406.46   33.10
  -5  -3   8  408.76   33.60
   5  -3  -8  388.16   33.20
  -5   3   8  398.46   35.30
  -5   3   8  413.76   33.90
   5   3  -8  442.46   89.19
   5   3  -8  339.77   35.00
   5   3  -8  429.66   36.80
  -5   3   8  525.15   91.79
  -3  -3   8 1613.54  177.38
   3  -3  -8 1595.94  110.59
   3   3  -8 1530.95  113.69
  -3   3   8 1524.95  109.89
  -3   3   8 1609.94  113.29
   3   3  -8 1463.45  112.49
   3   3  -8 1485.35  158.78
  -3   3   8 1467.95  164.98
  -1  -3   8  308.87   82.59
  -1  -3   8  458.85   34.60
   1  -3  -8  441.26   35.70
   1  -3  -8  487.05   35.90
   1   3  -8  493.65   90.49
   1   3  -8  427.06   37.10
  -1   3   8  397.06   34.40
  -1   3   8  527.65   82.39
  -1   3   8  407.86   84.99
  -1   3   8  356.96   36.90
   1  -3   8 1488.65  167.68
   1  -3   8 1391.86  105.39
  -1  -3  -8 1398.06  107.09
   1   3   8 1555.54  138.29
   1   3   8 1641.74  107.19
  -1   3  -8 1223.38  144.19
  -1   3  -8 1613.54  109.59
  -3  -3  -8 1491.55  110.69
  -3  -3  -8 1518.05  105.19
   3  -3   8 1566.64  107.99
  -3  -3  -8 1394.26  109.49
   3  -3   8 1459.55  164.88
   3   3   8 1602.34  108.79
   3   3   8 1494.25  125.39
   3   3   8 1716.63  137.59
  -3   3  -8 1664.93  155.88
  -3   3  -8 1472.95  110.29
   5  -3   8  224.98   59.59
   5  -3   8  219.88   20.00
  -5  -3  -8  225.58   22.40
  -5  -3  -8  210.48   19.10
  -5   3  -8  199.88   16.60
  -5   3  -8  210.28   16.30
  -5   3  -8  223.88   53.39
   5   3   8  227.28   21.20
  -5   3  -8  188.98   20.90
  -5   3  -8  270.17   26.60
  -7  -3  -8  554.24   45.20
   7  -3   8  642.84   44.90
  -7   3  -8  545.95   41.50
  -7   3  -8  593.54   71.39
  -7   3  -8  558.14   45.50
  -7   3  -8  562.04   42.10
 -18  -4   8  243.58   26.40
  18  -4  -8  208.58   26.80
 -18  -4   8  340.67  120.19
  18  -4  -8  230.58   20.60
  18   4  -8  338.87  104.99
 -18   4   8  221.58   20.30
 -18   4   8  219.78   90.29
 -18   4   8  207.58   78.39
 -18   4   8  185.28   24.90
 -16  -4   8 1242.38  210.08
  16  -4  -8 1088.99   85.99
 -16  -4   8 1145.59   85.59
  16  -4  -8 1187.08   79.89
  16   4  -8 1100.69   88.19
 -16   4   8  954.40  191.78
 -16   4   8  955.50   83.89
  16   4  -8  958.90  193.28
 -16   4   8  714.83  150.18
 -16   4   8 1252.37   86.39
 -16   4   8  994.00   79.39
 -14  -4   8   14.90    7.80
 -14  -4   8   15.10   24.20
 -14  -4   8   16.50    6.60
  14  -4  -8   12.90    5.00
 -14  -4   8   13.10    7.00
  14  -4  -8   11.30    6.40
  14   4  -8   14.50   21.00
 -14   4   8   -3.10    8.00
  14   4  -8    4.40    5.40
 -14   4   8    9.70    4.80
 -14   4   8    9.00    6.20
 -14   4   8    9.00    5.80
 -12  -4   8 1596.44  225.38
 -12  -4   8 1110.29   85.09
 -12  -4   8 1284.17   89.19
  12  -4  -8 1065.69   85.79
 -12   4   8 1076.29   84.79
  12   4  -8 1129.79   90.29
  12   4  -8  994.00  171.88
 -12   4   8 1317.77   86.59
 -12   4   8 1144.99   87.39
 -12   4   8  875.71  155.88
  10  -4  -8  671.23   48.20
  10  -4  -8  651.43   47.20
 -10  -4   8  621.44   50.59
 -10  -4   8  618.24   47.20
 -10  -4   8  630.34  137.09
  10   4  -8  519.05   50.79
 -10   4   8  647.24  139.49
 -10   4   8  644.64   47.30
  10   4  -8  527.55  126.09
 -10   4   8  528.65   48.50
 -10   4   8  344.57   93.09
  -8  -4   8   73.49   47.30
   8  -4  -8   81.19   10.40
  -8  -4   8  104.09   14.50
   8  -4  -8   89.89   12.70
  -8  -4   8   98.89   11.40
   8  -4  -8   91.59   12.00
   8   4  -8   69.79   37.00
  -8   4   8  116.39   14.60
   8   4  -8  130.69   17.20
  -8   4   8  122.29   11.50
  -8   4   8  129.59   15.10
  -8   4   8  145.69   54.29
  -8   4   8  137.09   58.89
  -6  -4   8  292.57   30.50
   6  -4  -8  312.07   27.20
  -6  -4   8  440.06  111.19
  -6  -4   8  352.46   25.10
   6  -4  -8  264.27   26.60
  -6   4   8  419.66   91.09
   6   4  -8  240.58   70.89
  -6   4   8  305.77   22.80
   6   4  -8  312.47   30.80
  -6   4   8  332.57   93.39
  -6   4   8  297.27   29.30
  -6   4   8  316.97   28.50
   6   4  -8  273.67   29.90
   4  -4  -8  493.75   41.20
  -4  -4   8  537.65  120.19
  -4  -4   8  463.35   36.60
  -4  -4   8  484.45   40.90
   4  -4  -8  495.05   40.80
  -4   4   8  562.44  117.59
  -4   4   8  506.55   96.79
   4   4  -8  535.95   45.10
   4   4  -8  618.24  109.29
  -4   4   8  576.94   42.80
  -4   4   8  541.95   44.30
  -2  -4   8  286.17   82.99
  -2   4   8  126.09   15.70
  -2   4   8  154.28   49.60
   2   4  -8  152.98   18.60
   2   4  -8  142.79   10.90
  -2   4   8  210.08   67.39
   2   4  -8  143.69   52.29
   0  -4  -8 2163.68  159.28
   0  -4   8 2242.58  238.58
   0   4   8 2297.77  158.98
   0   4  -8 2245.18  161.78
   0   4  -8 2349.36  221.48
   0   4   8 2341.77  223.68
   2  -4   8  476.55   35.50
   2  -4   8  425.16  102.59
  -2  -4  -8  440.66   38.10
   2   4   8  457.65   37.40
   2   4   8  584.84   82.09
   2   4   8  355.66   75.89
  -2   4  -8  382.66   38.00
  -2   4  -8  546.25   99.89
   4  -4   8 1979.30  232.78
  -4  -4  -8 1831.12  139.49
   4  -4   8 1817.22  132.29
  -4   4  -8 1777.52  186.08
  -4   4  -8 1951.00  128.59
   4   4   8 1879.21  134.79
   4   4   8 1940.51  159.28
  -4   4  -8 1827.52  135.99
   4   4   8 1997.20  165.08
  -4   4  -8 1945.41  129.09
   6  -4   8  232.98   21.70
   6  -4   8  198.88   65.49
  -6  -4  -8  275.97   27.30
  -6   4  -8  234.68   23.90
  -6   4  -8  255.77   19.50
  -6   4  -8  258.57   63.99
   6   4   8  277.17   25.80
  17  -5  -8   47.70   12.60
  17  -5  -8   56.19    9.30
 -17   5   8   41.10   12.80
 -17   5   8   63.99   57.19
 -15  -5   8  408.16   41.50
  15  -5  -8  429.66   36.00
 -15  -5   8  491.15   44.20
  15   5  -8  471.45   45.10
  15   5  -8  420.96  123.19
 -15   5   8  509.55  121.69
 -15   5   8  425.36  127.69
 -15   5   8  491.15   43.30
  13  -5  -8 1412.76  102.39
 -13  -5   8 1449.65  108.49
 -13  -5   8 1132.59  216.38
 -13  -5   8 1431.06  106.39
 -13   5   8 1399.16  234.98
 -13   5   8 1363.66  209.88
  13   5  -8 1517.05  111.49
  13   5  -8 1297.87  206.38
 -13   5   8 1408.86  107.59
 -11  -5   8  202.78   24.10
 -11  -5   8  224.68   22.10
  11  -5  -8  245.38   21.20
 -11  -5   8  165.28   75.59
  11   5  -8  226.08   74.89
 -11   5   8  306.57  101.69
 -11   5   8  176.28   67.69
  11   5  -8  190.88   24.90
 -11   5   8  191.08   23.40
 -11   5   8  225.08   21.60
  -9  -5   8  641.54  172.38
  -9  -5   8  663.63   46.20
   9  -5  -8  593.34   45.70
  -9  -5   8  574.74   49.10
  -9   5   8  391.96  103.59
   9   5  -8  465.35  112.89
   9   5  -8  494.65   49.50
  -9   5   8  504.75   47.70
  -9   5   8  611.84  142.79
  -9   5   8  607.84   44.40
   7  -5  -8  576.94   46.30
  -7  -5   8  608.54  138.89
   7  -5  -8  508.45   46.40
  -7  -5   8  585.24   48.80
  -7  -5   8  512.85   44.10
  -7   5   8  677.13  146.89
   7   5  -8  650.53   52.19
  -7   5   8  485.85  111.99
  -7   5   8  645.94   49.60
   7   5  -8  749.13  134.19
   7   5  -8  587.84   43.50
  -7   5   8  592.34   42.40
  -5  -5   8  251.27   85.49
   5  -5  -8  152.08   19.50
   5  -5  -8  178.28   19.60
  -5  -5   8  200.28   21.20
  -5  -5   8  178.78   16.90
   5   5  -8  215.48   69.49
  -5   5   8  204.78   22.10
   5   5  -8  216.68   16.90
  -5   5   8  174.58   68.19
  -5   5   8  230.28   71.59
   5   5  -8  193.18   23.30
   3  -5  -8 2277.37  158.58
  -3  -5   8 2282.57  157.48
  -3  -5   8 1821.32  237.78
   3  -5  -8 2182.78  157.38
   3   5  -8 2244.48  162.58
  -3   5   8 2270.67  224.48
   3   5  -8 2059.19  225.98
  -3   5   8 2120.79  239.98
   1  -5  -8  118.99   16.70
  -1  -5   8  185.98   71.79
   1  -5  -8  177.08   18.80
  -1   5   8  129.79   17.30
  -1   5   8   70.29   42.20
   1   5  -8  158.48   12.60
   1   5  -8  114.49   51.89
  -1   5   8   94.59   40.40
   1  -5   8 1543.25  232.48
   1  -5   8 1627.74  115.69
   1   5   8 1748.03  119.39
   1   5   8 1910.51  176.18
   1   5   8 1260.47  273.67
  -1   5  -8 1871.01  193.38
  -1   5  -8 1495.55  111.89
   3  -5   8  914.81   65.29
   3   5   8  894.01   68.69
   3   5   8  768.32   99.69
  -3   5  -8 1090.69  157.88
   3   5   8  858.41  130.09
  -3   5  -8  862.21   63.29
   5  -5   8   52.89    8.90
   5   5   8   86.89   28.70
   5   5   8   56.09   12.40
   5   5   8   53.39   21.70
  -5   5  -8   32.20   28.00
 -16  -6   8  685.93   58.99
  16  -6  -8  701.73   50.49
  16   6  -8  582.04   58.99
 -16   6   8  536.15  131.99
 -16   6   8  528.75  152.88
 -14  -6   8   94.39   62.39
 -14  -6   8   98.89   19.30
  14  -6  -8   81.89   11.00
 -14   6   8   95.69   56.19
 -14   6   8   66.59   15.70
  14   6  -8  144.69   65.69
  14   6  -8   79.39   17.80
 -14   6   8   49.99   49.40
  12  -6  -8 1073.19   83.59
 -12  -6   8 1151.98  221.78
 -12  -6   8 1325.57   88.49
 -12  -6   8 1097.39   89.69
 -12   6   8 1476.05  254.37
 -12   6   8 1022.60   88.69
  12   6  -8 1116.99   91.79
 -12   6   8 1059.09  191.98
 -12   6   8 1250.07   86.79
  12   6  -8 1004.40  181.88
 -10  -6   8 1273.67   90.69
 -10  -6   8 1128.59   85.89
  10  -6  -8 1191.58   84.99
 -10  -6   8 1404.46  245.28
  10   6  -8  993.20  179.58
 -10   6   8 1250.77  229.68
 -10   6   8  799.62  168.68
  10   6  -8 1056.39   90.79
 -10   6   8 1262.67   84.79
  10   6  -8  990.00   83.29
 -10   6   8 1185.68   89.69
  -8  -6   8  151.98   75.59
   8  -6  -8  103.59   14.10
  -8  -6   8  113.99   18.60
  -8  -6   8  111.39   13.90
   8   6  -8  104.09   20.00
  -8   6   8  102.19   11.40
  -8   6   8  104.99   18.40
  -8   6   8  146.99   72.19
  -8   6   8  192.48   75.19
   8   6  -8  120.39   13.40
   8   6  -8   79.49   47.80
  -6  -6   8  780.42   67.29
  -6  -6   8 1111.49  206.58
  -6  -6   8  899.81   63.99
  -6   6   8  794.92  174.58
  -6   6   8  846.42   68.69
   6   6  -8  844.82   62.59
   6   6  -8 1141.99  181.78
   6   6  -8  880.81   71.79
  -6   6   8  678.03  140.29
   4  -6  -8  449.95   36.40
  -4  -6   8  336.37  109.99
  -4  -6   8  354.76   33.50
  -4  -6   8  323.47   29.20
   4   6  -8  491.65  113.09
  -4   6   8  375.06   35.10
  -4   6   8  349.57   94.99
   4   6  -8  369.86   29.20
   4   6  -8  357.06   37.40
  -2  -6   8  303.97  104.49
  -2  -6   8  253.97   21.80
   2  -6  -8  326.57   30.20
  -2  -6   8  242.98   25.40
  -2   6   8  289.67   28.40
  -2   6   8  236.08   83.49
   2   6  -8  355.86   97.39
   2   6  -8  265.27   22.00
   2   6  -8  247.08   30.30
  -2   6   8  272.07   80.09
   0  -6   8  506.35  134.99
   0  -6   8  337.47   30.60
   0   6  -8  405.86  102.69
   0   6   8  283.97   79.79
   0   6  -8  361.76   27.90
   0   6   8  583.94  130.09
   2  -6   8   94.99   63.99
   2  -6   8   54.69   10.00
  -2   6  -8   55.29    7.50
   2   6   8   33.30   29.20
  -2   6  -8   73.99   48.30
   2   6   8   61.79   13.80
   4  -6   8  331.37   25.70
   4  -6   8  240.68  126.79
  -4   6  -8  260.17   23.20
   4   6   8  286.87   66.49
  -4   6  -8  287.97   89.69
 -13  -7   8  608.54   52.99
 -13  -7   8  603.14  161.58
  13  -7  -8  532.25   47.50
 -13   7   8  648.44   54.29
  13   7  -8  488.95   52.29
 -13   7   8  502.35  137.59
 -13   7   8  535.35  161.18
  13   7  -8  365.86  117.99
 -11  -7   8   37.20   10.80
 -11  -7   8   37.60   12.50
  11  -7  -8   38.20    9.40
  11   7  -8   35.60   13.80
 -11   7   8   37.20    9.30
 -11   7   8   27.30   34.60
 -11   7   8   26.80   10.60
  11   7  -8   47.60   10.60
  -9  -7   8  454.95  140.09
  -9  -7   8  449.95   46.40
   9   7  -8  469.65   46.10
  -9   7   8  466.25   37.20
   9   7  -8  416.96  115.49
   9   7  -8  449.16   38.30
  -9   7   8  773.52  186.88
  -9   7   8  454.45   58.69
  -7  -7   8  457.35   37.50
  -7  -7   8  363.06  130.69
  -7  -7   8  417.36   40.70
   7   7  -8  501.55   37.00
  -7   7   8  417.96   32.90
  -7   7   8  454.45  138.89
  -7   7   8  358.76  105.59
   7   7  -8  441.06  120.19
  -7   7   8  410.86   41.50
   7   7  -8  402.56   43.20
  -5  -7   8  468.05  145.29
  -5  -7   8  385.76   40.70
  -5  -7   8  413.86   37.00
   5   7  -8  677.33  147.79
  -5   7   8  877.11  185.38
  -5   7   8  584.84   45.80
   5   7  -8  512.35   47.10
  -5   7   8  553.24  131.59
  -3  -7   8  394.76   34.70
  -3  -7   8  202.78   91.39
  -3  -7   8  435.16   39.20
  -3   7   8  451.95  115.99
   3   7  -8  447.66   49.99
   3   7  -8  331.57  100.89
   3   7  -8  519.45   36.10
  -3   7   8  431.06   41.10
  -1  -7   8   97.49   67.39
  -1  -7   8   38.40    9.90
  -1   7   8   51.69   39.00
   1   7  -8   24.70   33.00
   1   7  -8   27.90   11.60
  -1   7   8   17.40   12.80
   1   7  -8   23.70    6.20
   1  -7   8  247.98   23.10
   1  -7   8  347.07  118.69
  -1   7  -8  219.08   20.30
  -1   7  -8  152.98   65.79
   1   7   8  210.68   25.90
   1   7   8  357.26   96.49
 -20   0   9 1657.93  198.18
  20   0  -9 1351.56  114.69
  20   0  -9 1809.42  267.07
 -20   0   9 1514.45  106.49
 -18   0   9  770.52  146.09
  18   0  -9  658.33   59.79
  18   0  -9  748.13   57.89
  18   0  -9  560.54  139.49
 -16   0   9  760.52  138.59
  16   0  -9  601.44   51.09
 -16   0   9  577.34   45.20
 -16   0   9  515.05   59.19
  16   0  -9  552.84   47.40
  16   0  -9  560.74  130.09
 -14   0   9  493.55   42.80
  14   0  -9  528.45  123.69
  14   0  -9  535.15   48.90
 -14   0   9  603.34  135.99
  14   0  -9  613.64   46.10
 -14   0   9  551.74   46.00
 -12   0   9  722.33   51.39
 -12   0   9  635.94   52.39
  12   0  -9  646.94   52.29
  12   0  -9  640.34  126.09
 -12   0   9  672.43  122.29
  12   0  -9  639.24   53.79
  10   0  -9 2204.98  236.18
 -10   0   9 2565.04  233.58
   8   0  -9 1505.85  120.89
   8   0  -9 1726.53  184.58
  -8   0   9 1566.94  171.78
   8   0  -9 1908.31  121.99
  -6   0   9  637.64  105.49
   6   0  -9  750.92   51.69
  -6   0   9  623.94   49.90
   6   0  -9  547.15  105.29
   6   0  -9  615.34   50.59
   4   0  -9 1732.63  170.68
  -4   0   9 1663.63  119.19
  -2   0   9   35.40    8.00
  -2   0   9   44.00    4.20
   2   0  -9   45.10    9.00
   2   0  -9   18.80   17.10
   2   0  -9   25.70    6.80
  -2   0   9   30.90   21.60
   0   0  -9  460.45   77.49
   0   0  -9  545.95   38.70
   0   0   9  538.45   44.00
   0   0  -9  578.04   43.60
   0   0   9  521.45   80.69
  -2   0  -9  396.46   29.20
  -2   0  -9  410.06   60.29
  -2   0  -9  356.36   32.60
  -2   0  -9  434.16   33.40
   2   0   9  343.37   56.59
   2   0   9  381.96   34.00
  -4   0  -9  802.62   56.69
   4   0   9  869.91   62.49
  -4   0  -9  724.53   60.49
  -4   0  -9  742.93   59.09
  -6   0  -9 1471.25  109.59
  -6   0  -9 1592.64  112.89
  -6   0  -9 1521.25  107.79
  -8   0  -9   86.59   15.80
  -8   0  -9   77.89   10.50
 -21  -1   9  267.77   25.20
  21  -1  -9  273.37   32.10
 -21   1   9  220.98   22.70
  21   1  -9  275.67   32.40
 -19  -1   9  970.30  172.98
  19  -1  -9  903.31  184.18
  19  -1  -9  809.22   70.49
  19   1  -9 1033.70  187.68
  19   1  -9  840.22   71.39
 -19   1   9  963.20  186.18
 -17  -1   9 1166.88  185.98
  17  -1  -9  915.11   73.09
  17  -1  -9  886.01   76.09
  17  -1  -9  752.92  167.18
 -17  -1   9 1019.90   72.69
 -17   1   9 1061.09   71.79
  17   1  -9  944.81   78.09
  17   1  -9  945.51   75.19
 -17   1   9  793.02  152.78
  17   1  -9  678.43  151.58
  15  -1  -9   74.59   14.80
  15  -1  -9   80.19   13.30
  15  -1  -9  121.89   57.29
 -15  -1   9  123.29   54.29
 -15  -1   9   59.09   12.80
 -15   1   9   87.09   11.30
 -15   1   9  191.88   66.69
 -15   1   9   92.29   15.70
  15   1  -9   81.09   15.70
  15   1  -9   79.69   15.10
  15   1  -9   35.90   33.70
  13  -1  -9  627.64  136.39
 -13  -1   9  554.14   49.50
 -13  -1   9  423.16  104.09
 -13  -1   9  528.35   47.10
  13  -1  -9  612.64   50.99
  13  -1  -9  718.93   49.80
 -13   1   9  678.33   48.10
  13   1  -9  739.23  140.49
 -13   1   9  542.15  109.59
  13   1  -9  575.64   49.90
 -13   1   9  632.54   49.50
  11  -1  -9  664.03   53.29
 -11  -1   9  675.63   54.69
 -11  -1   9 1078.09  153.38
  11  -1  -9  928.71  158.58
 -11  -1   9  755.22   53.59
  11  -1  -9  709.43   55.19
  11   1  -9  625.24  125.19
  11   1  -9  727.93   56.79
  11   1  -9  607.44   54.29
 -11   1   9  690.13   52.89
 -11   1   9  677.03  117.89
 -11   1   9  697.23   52.49
   9  -1  -9  720.33  136.49
   9  -1  -9  584.64   46.00
  -9  -1   9  481.35   99.69
  -9  -1   9  650.13   46.10
   9  -1  -9  586.44   46.70
  -9  -1   9  587.64   46.80
   9   1  -9  671.93   48.80
  -9   1   9  522.55   44.00
  -9   1   9  584.44   46.00
  -9   1   9  668.93  112.89
   9   1  -9  500.15  106.09
  -9   1   9  532.05   44.90
   9   1  -9  610.94   48.50
  -7  -1   9 3047.50  276.77
   7   1  -9 3631.64  290.07
  -7   1   9 2820.52  265.47
  -5  -1   9  595.54  103.99
   5  -1  -9  641.84   49.99
   5  -1  -9  733.53  119.89
  -5  -1   9  656.93   45.90
  -5  -1   9  623.04   50.29
  -5   1   9  874.01   96.69
   5   1  -9  668.73   52.59
   5   1  -9  691.53  111.39
  -5   1   9  733.23   52.29
   3  -1  -9 1903.41  181.88
   3  -1  -9 1893.51  128.39
   3   1  -9 1861.61  175.18
  -3   1   9 1772.72  166.38
   3   1  -9 1695.83  128.99
  -1  -1   9 1421.36  139.19
   1  -1  -9 1213.18   89.19
  -1  -1   9 1284.97   90.49
   1  -1  -9 1100.19   87.19
   1  -1  -9 1408.66  144.59
   1  -1  -9 1210.78   90.29
  -1   1   9 1308.67   92.39
   1   1  -9 1317.67   91.49
   1   1  -9 1421.86  132.79
   1  -1   9  300.37   61.79
   1  -1   9  225.08   22.60
  -1  -1  -9  249.68   20.60
  -1  -1  -9  199.58   44.80
  -1  -1  -9  238.88   22.80
   1   1   9  248.98   45.50
   1   1   9  261.17   25.40
  -1   1  -9  236.58   22.90
  -1   1  -9  179.18   44.30
   1   1   9  264.77   20.00
   3  -1   9 1211.98  121.39
  -3  -1  -9 1233.48   93.39
   3  -1   9 1305.87   96.09
  -3   1  -9 1273.37   97.19
  -3   1  -9 1287.47  116.89
   3   1   9 1367.76   98.89
  -3   1  -9 1470.05   96.49
  -5  -1  -9  650.43   52.99
  -5  -1  -9  655.93   50.99
   5  -1   9  700.13   54.09
  -5   1  -9  672.23   48.30
  -5   1  -9  633.34   55.29
  -5   1  -9  708.93   52.49
  -7  -1  -9   80.29   11.20
  -7  -1  -9   94.49   13.20
  -7  -1  -9   70.39   13.50
 -20  -2   9  548.65   46.30
  20  -2  -9  570.24  154.88
  20  -2  -9  492.85   44.60
  20  -2  -9  628.34   62.69
 -20   2   9  653.23  137.79
  20   2  -9  505.75   51.69
 -20   2   9  603.04   43.70
 -18  -2   9   51.49   41.00
  18  -2  -9   53.49   45.30
 -18  -2   9   71.19   13.30
  18  -2  -9   69.09   16.10
  18  -2  -9   86.59   14.30
 -18   2   9   54.69   37.90
  18   2  -9   58.39   46.90
 -18   2   9   81.09   11.10
 -18   2   9   73.49   13.90
  18   2  -9   65.89   15.90
  16  -2  -9  381.86   35.10
 -16  -2   9  436.46   36.70
 -16  -2   9  483.15  115.59
 -16  -2   9  447.56   37.20
  16  -2  -9  356.66  112.59
  16  -2  -9  385.96   38.80
 -16   2   9  399.56   38.30
 -16   2   9  406.86   99.59
 -16   2   9  413.36   37.20
  16   2  -9  441.46   41.30
  16   2  -9  405.26  108.09
 -16   2   9  452.55   35.20
 -14  -2   9  891.01   75.89
 -14  -2   9  961.60   73.09
  14  -2  -9  893.31  176.58
  14  -2  -9  950.70   75.59
 -14  -2   9 1157.48  181.88
 -14  -2   9  890.01   73.59
  14  -2  -9  887.91   72.59
  14   2  -9 1137.59   79.89
 -14   2   9 1054.39  184.48
 -14   2   9  962.90   75.09
 -14   2   9 1077.39   73.39
  14   2  -9 1157.98   78.99
  14   2  -9  835.32  155.48
  12  -2  -9   72.09   11.40
 -12  -2   9   87.29   15.20
 -12  -2   9   70.29   40.30
 -12  -2   9   55.29   13.00
 -12  -2   9   74.49   11.00
  12  -2  -9   65.19   12.20
 -12   2   9   13.00   19.10
  12   2  -9   81.69   44.80
 -12   2   9   91.39   13.20
 -12   2   9   80.99   11.20
 -12   2   9   51.09    9.90
  12   2  -9   66.99   14.00
  12   2  -9   49.70   11.20
  10  -2  -9 1613.44  229.28
  10  -2  -9 1433.96  109.69
 -10  -2   9 1496.85  109.69
 -10  -2   9 1512.85  111.49
 -10  -2   9 1712.93  184.28
  10  -2  -9 1482.95  108.99
 -10   2   9 1581.64  109.09
  10   2  -9 1601.84  177.68
 -10   2   9 1638.04  109.79
  10   2  -9 1678.03  113.89
 -10   2   9 1411.66  109.29
 -10   2   9 1558.64  168.68
  10   2  -9 1476.25  112.39
   8  -2  -9  285.07   25.60
   8  -2  -9  325.97   25.90
  -8  -2   9  294.57   25.90
   8  -2  -9  426.26  103.49
  -8  -2   9  476.65  102.39
  -8  -2   9  331.37   23.00
   8   2  -9  282.37   76.19
  -8   2   9  264.87   23.80
  -8   2   9  270.67   24.90
   8   2  -9  314.47   28.80
  -8   2   9  305.57   74.19
  -8   2   9  264.77   26.00
   8   2  -9  254.67   27.50
   6  -2  -9 1667.73  109.69
   6  -2  -9 1508.35  175.18
  -6  -2   9 1414.36  165.88
   6   2  -9 1331.97  157.28
   6   2  -9 1516.85  111.99
  -6   2   9 1667.23  161.38
  -6   2   9 1430.86  110.09
  -4  -2   9 1915.21  135.19
   4  -2  -9 2018.60  200.38
   4  -2  -9 2141.39  136.59
  -4  -2   9 2073.29  200.58
  -4   2   9 1828.52  137.19
   4   2  -9 1855.61  137.89
   4   2  -9 1872.91  186.18
   4   2  -9 1822.62  138.09
   2  -2  -9   96.89   12.50
   2  -2  -9   94.89   11.20
  -2  -2   9  102.59   12.10
   2  -2  -9   86.29    9.70
   2  -2  -9   60.19   32.00
   2   2  -9  107.09   14.10
   2   2  -9  144.29   44.20
  -2   2   9  125.49   15.70
  -2   2   9  166.88   44.50
  -2   2   9  129.69   12.10
   0  -2  -9  231.58   23.90
   0  -2   9  226.78   63.79
   0  -2  -9  255.07   21.60
   0  -2  -9  249.38   21.40
   0  -2   9  259.87   24.00
   0   2   9  326.57   28.60
   0   2   9  384.66   60.69
   0   2   9  350.36   65.99
   0   2   9  300.27   23.10
   0   2  -9  273.87   59.59
   0   2  -9  295.17   26.30
  -2  -2  -9  154.98   15.50
   2  -2   9  161.38   16.20
  -2  -2  -9  119.79   13.40
   2  -2   9   96.59   38.10
  -2  -2  -9  147.79   16.60
  -2   2  -9  339.87   60.79
   2   2   9  275.77   45.80
  -4  -2  -9  331.37   28.70
   4  -2   9  334.87   28.90
   4  -2   9  446.26   75.09
  -4  -2  -9  318.97   28.00
   4   2   9  311.37   27.10
  -4   2  -9  365.16   59.59
  -4   2  -9  334.27   29.70
  -6  -2  -9  808.22   60.79
  -6  -2  -9  882.61   61.89
  -6   2  -9  779.72   60.69
  -6   2  -9  754.12   54.99
  -6   2  -9  732.23   54.99
  -6   2  -9  759.12   69.69
  -6   2  -9  853.91   78.49
  19  -3  -9  158.98   23.60
 -19  -3   9  155.58   20.70
 -19  -3   9  348.37  108.39
  19  -3  -9  197.68   89.39
  19  -3  -9  186.18   19.30
  19   3  -9  176.38   25.60
  19   3  -9  269.77   92.69
 -19   3   9  183.78   23.60
 -19   3   9  211.28   18.90
 -19   3   9  144.79   66.09
  17  -3  -9  829.82   71.49
  17  -3  -9  846.02  187.48
 -17  -3   9  964.90   70.29
  17  -3  -9  951.20   67.19
 -17  -3   9 1061.19  187.78
  17   3  -9  777.02   72.39
 -17   3   9  821.62  154.38
 -17   3   9  858.81   70.19
  17   3  -9  791.62  163.68
  15  -3  -9   33.80   10.20
 -15  -3   9   34.90   37.60
 -15  -3   9   63.79   14.80
 -15  -3   9   26.70    8.10
 -15  -3   9   34.90    8.50
  15  -3  -9   20.10   27.70
  15  -3  -9   49.00    9.50
 -15   3   9   34.80    8.20
  15   3  -9   37.60   12.00
 -15   3   9   54.79   38.80
  15   3  -9   37.20   29.80
 -15   3   9   38.30   10.20
 -15   3   9   49.60   11.70
 -13  -3   9 1689.93  199.38
 -13  -3   9 1518.05  109.69
  13  -3  -9 1038.70  299.37
  13  -3  -9 1586.14  109.69
  13  -3  -9 1457.35  111.59
 -13  -3   9 1636.14  112.69
 -13   3   9 1550.24  111.89
  13   3  -9 1578.64  186.08
  13   3  -9 1341.57  114.09
 -13   3   9 1534.05  111.19
 -13   3   9 1597.44  110.59
 -13   3   9 1310.87  170.58
  13   3  -9 1553.54  115.99
  11  -3  -9 1922.11  136.29
  11  -3  -9 1769.12  225.58
 -11  -3   9 1992.30  140.69
 -11  -3   9 1799.92  214.48
  11  -3  -9 2048.79  137.99
 -11  -3   9 2014.80  135.79
  11   3  -9 1892.11  141.49
 -11   3   9 1854.31  140.69
  11   3  -9 1925.31  141.59
 -11   3   9 1895.31  137.49
 -11   3   9 1721.43  197.88
  11   3  -9 1777.62  203.98
   9  -3  -9  423.86   36.30
  -9  -3   9  436.86   38.40
  -9  -3   9  445.46   35.30
   9  -3  -9  450.05  115.59
  -9  -3   9  382.06  102.49
  -9   3   9  441.06   94.99
   9   3  -9  508.65   42.40
  -9   3   9  502.85   38.70
   9   3  -9  572.04  109.59
   9   3  -9  465.05   41.90
  -9   3   9  466.65   38.80
  -7  -3   9 2103.29  211.98
   7  -3  -9 1498.85  193.18
   7  -3  -9 1630.24  122.59
   7   3  -9 1714.63  127.59
  -7   3   9 1865.11  183.68
   7   3  -9 1824.72  128.79
   7   3  -9 1714.43  184.58
  -7   3   9 1752.02  125.59
   5  -3  -9   83.39   10.90
  -5  -3   9   51.49   35.20
   5  -3  -9   70.89    7.30
  -5  -3   9   80.09   11.20
   5  -3  -9   87.89   11.60
   5  -3  -9   75.79   38.60
   5   3  -9  111.69   17.60
  -5   3   9   89.19   36.60
   5   3  -9  134.69   48.60
  -5   3   9  106.39   14.30
  -5   3   9  103.59   12.20
   5   3  -9  111.29   14.90
  -3  -3   9 1304.67  103.19
   3  -3  -9 1651.53  104.79
  -3  -3   9 1094.39  179.68
   3  -3  -9 1556.94  105.19
  -3   3   9 1357.66  103.29
  -3   3   9 1493.05  108.09
   3   3  -9 1546.15  112.59
  -3   3   9 1243.58  142.79
   3   3  -9 1126.19  145.69
   3   3  -9 1497.45  107.89
  -3   3   9 1279.67  157.18
   1  -3  -9 1374.46  102.19
  -1  -3   9 1385.06  100.09
   1  -3  -9 1359.86  100.59
   1   3  -9 1163.28  142.09
  -1   3   9 1333.37  136.79
  -1   3   9 1254.37  148.39
  -1   3   9 1412.66  105.29
   1   3  -9 1516.65  104.59
  -1   3   9 1465.25  100.49
   1  -3   9   21.60    6.20
   1  -3   9   69.09   37.30
  -1  -3  -9   37.30    9.10
  -1  -3  -9   21.40    6.80
   1   3   9   28.00   15.30
  -1   3  -9   24.50    8.00
   1   3   9   19.20    6.10
  -1   3  -9   23.00   20.00
   1   3   9   34.50   21.60
  -3  -3  -9  493.75   38.20
  -3  -3  -9  420.06   36.30
  -3  -3  -9  380.16   31.40
   3  -3   9  417.96   34.80
   3  -3   9  324.47   79.39
  -3  -3  -9  398.16   31.20
   3   3   9  455.75   35.50
  -3   3  -9  456.75   37.90
   3   3   9  507.95   47.60
   3   3   9  443.06   50.09
  -3   3  -9  709.13   98.79
   5  -3   9  139.79   46.00
  -5  -3  -9  142.29   14.20
  -5  -3  -9  159.88   17.70
  -5   3  -9  107.99   35.30
   5   3   9  132.69   15.60
  -5   3  -9  131.09   16.50
 -18  -4   9  132.09   69.99
  18  -4  -9   47.00    9.30
 -18  -4   9   31.10   10.30
  18  -4  -9   31.30   11.20
  18   4  -9   94.39   57.09
 -18   4   9   73.39   43.00
 -18   4   9  100.09   63.29
 -18   4   9   56.89   10.30
 -18   4   9   42.60   13.00
  18   4  -9   47.70   14.60
 -16  -4   9  983.70  195.98
 -16  -4   9  939.11   78.29
  16  -4  -9 1140.49   74.89
  16   4  -9  908.91   80.99
  16   4  -9  702.03  152.88
 -16   4   9  823.02  159.68
 -16   4   9 1107.69   75.69
 -16   4   9  896.61   77.99
 -14  -4   9 1109.09   81.99
 -14  -4   9  844.02   73.29
  14  -4  -9  863.41   69.39
 -14  -4   9  679.53  161.58
 -14  -4   9  949.11   71.99
 -14   4   9  931.51   72.29
 -14   4   9  949.01   74.09
  14   4  -9 1026.70   78.59
  14   4  -9 1049.59  174.08
 -14   4   9  995.10  169.78
 -12  -4   9  333.87   27.70
  12  -4  -9  347.07   29.00
 -12  -4   9  313.07   31.50
 -12  -4   9  366.46  108.29
  12  -4  -9  277.97   26.20
 -12  -4   9  351.66   31.10
  12   4  -9  287.17   86.99
 -12   4   9  283.37   28.90
  12   4  -9  292.77   31.90
 -12   4   9  154.28   60.19
 -12   4   9  303.07   28.40
 -12   4   9  247.08   26.20
 -10  -4   9  745.63  151.18
  10  -4  -9  557.04   43.90
 -10  -4   9  593.24   43.50
 -10  -4   9  568.54   46.60
  10  -4  -9  600.34   44.00
 -10   4   9  451.45  102.19
 -10   4   9  499.55   42.40
  10   4  -9  512.75   48.50
 -10   4   9  524.65   49.30
  10   4  -9  508.25  116.09
  -8  -4   9  236.88   18.80
  -8  -4   9  254.47   86.29
   8  -4  -9  216.48   21.20
  -8  -4   9  251.57   23.20
   8  -4  -9  233.98   21.20
   8   4  -9  159.98   22.70
  -8   4   9  193.78   21.80
  -8   4   9  170.08   66.79
  -8   4   9  195.58   17.60
  -8   4   9  194.98   22.40
   8   4  -9  187.38   64.09
   8   4  -9  198.48   24.20
  -8   4   9  204.18   65.29
  -6  -4   9   92.39   12.70
   6  -4  -9   83.69   13.30
   6  -4  -9   86.29   11.80
  -6  -4   9   70.29    8.30
  -6  -4   9   71.39   42.30
  -6   4   9   68.29   12.30
   6   4  -9   76.59   39.60
   6   4  -9   97.09   16.40
   6   4  -9   94.79   17.10
  -6   4   9   73.59   13.90
  -6   4   9   98.99   44.50
  -6   4   9   95.69   48.30
   4  -4  -9  696.23   58.09
  -4  -4   9  750.62   58.19
  -4   4   9  730.43   58.69
   4   4  -9  894.51   64.59
  -4   4   9  837.82  127.69
  -4   4   9  748.43  142.19
   4   4  -9  917.21  144.29
  -4   4   9  727.53   61.59
   4   4  -9  772.12   62.79
  -2  -4   9  313.17   30.30
   2  -4  -9  270.57   27.10
  -2  -4   9  283.57   86.39
   2  -4  -9  280.17   27.20
  -2   4   9  338.17   88.19
   2   4  -9  335.07   31.20
  -2   4   9  278.97   67.39
   2   4  -9  288.27   74.59
  -2   4   9  304.57   27.60
   0  -4  -9 1043.60   83.39
   0  -4   9 1125.29   82.09
   0   4   9 1182.28  140.29
   0   4   9 1145.49   83.19
   0   4   9 1388.36  130.79
   0   4  -9 1071.19   86.09
   0   4  -9 1353.36  145.49
  -2  -4  -9 1627.44  125.99
   2  -4   9 1761.32  123.59
   2  -4   9 1831.02  205.38
   2   4   9 1820.82  125.29
  -2   4  -9 1507.05  174.08
  -2   4  -9 1834.82  128.79
   2   4   9 1682.93  155.58
   4  -4   9  147.89   14.80
  -4  -4  -9  156.28   18.30
   4  -4   9  149.49   56.19
  -4   4  -9   84.69   38.00
   4   4   9   99.99   14.90
  -4   4  -9   93.09   16.40
   4   4   9  150.78   26.60
  17  -5  -9  208.68   20.80
 -17  -5   9  316.37  131.99
 -17  -5   9  218.78   26.60
  17  -5  -9  231.98   26.70
 -17   5   9  219.98   27.30
  17   5  -9  452.95  173.38
 -17   5   9  360.26  103.49
 -17   5   9  202.08   92.59
  17   5  -9  235.28   29.70
  15  -5  -9    3.10    4.20
 -15  -5   9   -0.90   15.10
 -15  -5   9    5.20    7.20
  15  -5  -9   -1.30    3.70
 -15  -5   9    5.50    5.70
  15   5  -9    3.90    7.00
 -15   5   9   13.40   24.10
 -15   5   9   -3.40   12.10
 -15   5   9    5.30    6.40
 -15   5   9    2.30    5.30
 -13  -5   9 1265.87   99.59
  13  -5  -9 1202.08   97.29
 -13  -5   9 1411.86  103.79
 -13  -5   9 1434.16  242.88
  13   5  -9 1095.19  195.08
  13   5  -9 1511.65  107.99
 -13   5   9 1503.85  100.39
 -13   5   9 1300.97  102.19
 -13   5   9 1359.86  100.29
 -13   5   9 1213.48  228.68
 -13   5   9 1267.67  201.48
 -11  -5   9  978.40   71.89
  11  -5  -9 1026.90   71.89
 -11  -5   9 1216.88  212.18
 -11  -5   9 1076.99   76.99
 -11   5   9  793.62  178.08
 -11   5   9  917.71   74.79
  11   5  -9  888.01   77.29
 -11   5   9  856.71   73.09
  11   5  -9  720.83  151.18
 -11   5   9  959.70   70.99
 -11   5   9  826.82  153.78
  -9  -5   9   73.19   10.70
   9  -5  -9  103.99   15.20
  -9  -5   9   98.89   55.89
   9  -5  -9   74.09   12.50
  -9  -5   9   96.39   16.90
  -9   5   9   95.69   15.50
  -9   5   9  105.79   51.79
  -9   5   9  109.99   59.29
   9   5  -9  123.39   66.59
  -9   5   9   85.29   14.80
  -9   5   9   97.09   10.50
   9   5  -9   71.29   15.80
  -7  -5   9  530.85   42.30
  -7  -5   9  422.76   36.60
   7  -5  -9  393.96   42.30
  -7  -5   9  392.86  115.09
   7  -5  -9  458.55   39.80
  -7   5   9  467.65  105.69
  -7   5   9  553.64  132.79
   7   5  -9  553.24  120.59
  -7   5   9  559.64   37.30
   5  -5  -9  132.39   18.50
  -5  -5   9  166.58   71.89
  -5  -5   9  133.19   16.90
  -5  -5   9  133.29   12.30
   5  -5  -9  166.48   17.70
   5   5  -9   85.79   17.90
  -5   5   9  113.49   60.19
   5   5  -9  144.09   58.59
  -5   5   9  142.49   56.19
  -5   5   9  122.29   16.90
   3  -5  -9  562.04   45.60
  -3  -5   9  507.75  129.29
  -3  -5   9  497.05   42.80
   3   5  -9  583.44  119.19
  -3   5   9  448.36  123.49
  -3   5   9  389.26   89.29
   3   5  -9  572.94   49.70
  -3   5   9  515.65   44.30
  -1  -5   9 1081.59  195.78
  -1  -5   9 1185.48   81.89
   1   5  -9  909.41  156.68
  -1   5   9  969.30  164.48
  -1   5   9 1217.78  137.29
  -1   5   9 1037.50   83.09
   1  -5   9   28.50   30.40
   1  -5   9   37.90    8.40
  -1  -5  -9   36.90   10.20
   1   5   9   40.40   10.00
  -1   5  -9   39.90   32.20
   1   5   9   30.90   24.80
   1   5   9   47.20   30.80
   3  -5   9  610.24  135.49
  -3   5  -9  719.83  127.69
   3   5   9  597.54   51.49
   3   5   9  818.12   88.69
   3   5   9  822.62  126.79
 -16  -6   9  563.04   49.50
  16  -6  -9  496.75   41.20
 -16   6   9  338.47  108.29
 -16   6   9  496.25   48.50
  16   6  -9  528.75   51.69
 -16   6   9  383.76  132.59
 -14  -6   9  714.13   60.09
 -14  -6   9 1226.68  227.88
  14  -6  -9  734.53   54.09
 -14   6   9  679.53   56.09
  14   6  -9  624.74   61.29
 -14   6   9  690.13  147.49
  14   6  -9  999.00  181.18
 -14   6   9  574.24  156.58
 -14   6   9  641.74   59.09
 -12  -6   9  164.98   79.09
 -12  -6   9  105.39   19.30
 -12   6   9  102.79   56.49
 -12   6   9  123.89   15.20
 -12   6   9   86.79   65.69
 -12   6   9  161.08   24.00
  12   6  -9  112.39   62.59
  12   6  -9  125.39   23.40
 -10  -6   9  805.52  187.08
 -10  -6   9  839.62   71.89
 -10  -6   9  980.50   69.19
  10   6  -9  838.12  166.18
 -10   6   9  888.21   72.49
 -10   6   9  901.71   66.09
  10   6  -9  890.31   75.19
 -10   6   9  795.72  181.58
 -10   6   9  592.34  143.79
  -8  -6   9  102.49   14.40
  -8  -6   9  121.89   20.60
  -8  -6   9  170.48   81.49
   8  -6  -9  114.19   16.60
   8   6  -9  157.08   14.80
  -8   6   9  145.69   19.60
   8   6  -9  106.59   55.59
  -8   6   9  127.49   58.09
  -8   6   9  148.09   12.40
   8   6  -9  127.79   22.70
  -6  -6   9  326.67   32.40
  -6  -6   9  467.85  135.59
   6   6  -9  365.36   28.50
   6   6  -9  347.87   37.50
  -6   6   9  397.06  123.49
  -6   6   9  368.66   35.20
   6   6  -9  337.87   98.49
  -6   6   9  399.16  105.09
  -4  -6   9  381.66  119.59
  -4  -6   9  349.37   29.30
  -4  -6   9  324.37   33.60
   4   6  -9  420.86   29.70
   4   6  -9  780.02  149.69
  -4   6   9  417.46  101.69
  -4   6   9  503.95  127.69
   4   6  -9  422.46   40.70
  -2  -6   9   -1.00   12.80
  -2  -6   9   18.90    7.40
  -2   6   9   25.00   30.50
   2   6  -9   13.60   25.50
   2   6  -9    7.10    7.50
  -2   6   9    5.50    5.90
   2   6  -9   13.50    3.70
   0  -6   9  835.22  180.28
   0  -6   9  897.71   72.39
   0   6  -9  889.11  163.48
   0   6   9 1006.50   76.59
   0   6  -9 1023.10   67.99
   0   6   9  988.40  200.48
   2  -6   9  606.94  148.49
   2  -6   9  540.05   40.70
   2   6   9  391.86   85.99
   2   6   9  457.75   43.30
  -2   6  -9  454.55  111.79
 -11  -7   9  118.09   21.20
 -11  -7   9  179.38   19.90
 -11  -7   9  100.29   77.49
 -11   7   9  133.29   22.40
 -11   7   9  100.79   64.09
  11   7  -9  110.09   22.40
 -11   7   9  145.79   16.00
  11   7  -9  160.78   84.09
 -11   7   9   56.69   47.50
  -9  -7   9   87.89   17.80
  -9  -7   9  287.77  122.99
  -9  -7   9  103.49   14.20
   9   7  -9  100.49   21.70
  -9   7   9   26.60   39.90
  -9   7   9   52.89   45.30
   9   7  -9   82.59   52.69
   9   7  -9   98.19   13.00
  -9   7   9   70.69   15.80
  -9   7   9  112.19   11.60
  -7  -7   9 1218.58   96.19
  -7  -7   9 1816.62  297.57
  -7  -7   9 1347.57  102.19
  -7   7   9 1314.67  103.69
   7   7  -9 1349.07  218.78
   7   7  -9 1341.57   95.79
  -7   7   9 1494.45  228.38
   7   7  -9 1410.86  107.39
  -7   7   9 2210.08  455.85
  -5  -7   9  139.79   14.80
  -5  -7   9  141.19   19.00
  -5  -7   9   89.49   77.19
   5   7  -9  159.38   71.49
   5   7  -9  129.29   24.90
  -5   7   9  138.79   66.49
  -5   7   9  115.39   22.60
   5   7  -9  146.19   14.80
  -3  -7   9  424.96   35.10
  -3  -7   9  430.06  139.49
  -3  -7   9  416.36   39.70
  -3   7   9  516.05  119.69
   3   7  -9  449.56   46.50
   3   7  -9  494.45   35.70
  -3   7   9  494.75   43.60
   3   7  -9  406.26  115.59
 -20   0  10 1479.95  214.98
  20   0 -10 1628.84  252.97
  20   0 -10 1020.80   98.39
 -20   0  10 1223.68   86.89
  18   0 -10  678.63   57.99
 -18   0  10  759.02  146.09
  18   0 -10  703.73   61.39
 -18   0  10  730.83   55.59
  18   0 -10  650.23  155.48
 -16   0  10  104.49   17.50
  16   0 -10   77.79   14.40
  16   0 -10  174.08   79.19
 -16   0  10   64.09   39.40
  16   0 -10  102.59   19.10
 -16   0  10   88.59   12.60
  14   0 -10  845.42   66.29
 -14   0  10  941.01  157.38
 -14   0  10  867.51   62.49
  14   0 -10  692.03  147.89
  14   0 -10  713.73   62.69
 -14   0  10  809.52   63.89
 -12   0  10  572.34  111.69
  12   0 -10  499.15   40.20
 -12   0  10  485.55   40.70
 -12   0  10  432.16   38.50
  12   0 -10  431.56  107.49
  12   0 -10  421.66   39.90
  10   0 -10  383.26   36.80
  10   0 -10  369.16   95.19
 -10   0  10  504.45   35.00
 -10   0  10  349.87   83.99
 -10   0  10  478.75   37.20
 -10   0  10  409.16   35.90
  10   0 -10  437.46   38.40
  -8   0  10 4012.50  328.47
   8   0 -10 3467.45  330.07
  -6   0  10  197.88   55.89
   6   0 -10  155.28   18.50
   6   0 -10  161.68   56.19
   6   0 -10  178.38   19.00
  -6   0  10  210.58   15.70
  -6   0  10  175.08   18.60
  -4   0  10 1588.14  177.38
   4   0 -10 1815.72  175.38
   4   0 -10 1563.04  117.39
   4   0 -10 1686.73  117.79
  -2   0  10  406.06   32.80
  -2   0  10  308.57   83.79
   2   0 -10  351.16   31.70
   2   0 -10  358.06   31.80
   2   0 -10  443.36   82.69
   0   0  10    9.80   11.30
   0   0 -10   13.40   13.90
   0   0 -10   10.30    4.70
   0   0  10   21.70    7.40
  -2   0 -10 1118.59   87.89
   2   0  10 1250.67   89.99
  -2   0 -10 1192.18   82.59
  -2   0 -10 1122.19  107.79
  -2   0 -10 1252.77   88.19
   2   0  10 1165.08  109.39
  -4   0 -10  512.35   44.40
  -4   0 -10  493.95   42.60
  -4   0 -10  501.95   37.30
  -6   0 -10  507.15   44.60
  -6   0 -10  504.25   42.00
  21  -1 -10  709.83   63.79
 -21  -1  10  619.04   55.19
 -21   1  10  708.83   54.99
  21   1 -10  849.72   66.69
  19  -1 -10   53.39   12.10
 -19  -1  10   38.10    9.50
 -19  -1  10   74.89   58.99
  19  -1 -10   30.10   11.00
  19   1 -10   23.20   25.30
 -19   1  10   45.10    9.70
  19   1 -10   45.50   13.80
  17  -1 -10  280.17  100.09
 -17  -1  10  298.87   89.59
 -17  -1  10  358.66   34.00
  17  -1 -10  292.17   32.70
 -17  -1  10  296.07   29.00
  17  -1 -10  303.67   30.30
 -17  -1  10  308.97   29.10
 -17   1  10  353.46   94.59
  17   1 -10  366.16   35.80
 -17   1  10  338.67   29.30
  17   1 -10  330.87   34.10
  17   1 -10  390.86  111.79
 -15  -1  10   64.79   42.00
 -15   1  10  207.98   70.09
  15   1 -10  162.68   20.90
  15   1 -10  187.28   74.09
  15   1 -10  140.79   18.70
 -15   1  10  132.29   17.50
 -13  -1  10   85.89   47.00
  13  -1 -10   43.10   33.20
 -13  -1  10   71.99   12.20
  13  -1 -10   77.49   14.70
  13  -1 -10   82.79   13.40
 -13  -1  10   58.99   12.00
 -13   1  10   79.99   11.30
 -13   1  10   68.89   11.30
 -13   1  10   69.79   41.00
  13   1 -10   73.99   43.60
  13   1 -10   74.89   14.90
 -13   1  10   83.49   13.80
  13   1 -10   68.99   13.40
 -11  -1  10 3233.28  274.67
  11  -1 -10 3240.68  295.27
  11  -1 -10 2593.04  188.78
  11  -1 -10 2839.22  190.48
  11   1 -10 2293.27  258.67
  11   1 -10 2914.61  191.58
 -11   1  10 2478.85  250.67
  11   1 -10 2372.06  190.48
  -9  -1  10 1077.49  162.08
   9  -1 -10 1177.28   86.19
  -9  -1  10 1344.47   92.09
   9  -1 -10 1085.49  175.28
   9  -1 -10 1156.78   85.89
  -9   1  10 1247.38  141.59
   9   1 -10 1111.59   87.49
  -9   1  10 1191.18   84.79
  -9   1  10 1048.30   85.09
   9   1 -10  889.21  154.88
   9   1 -10 1215.78   88.19
   7  -1 -10 2156.68  148.69
  -7  -1  10 2312.17  214.88
   7  -1 -10 2012.30  147.89
   7  -1 -10 2160.68  221.78
  -7   1  10 2051.59  200.98
   7   1 -10 2100.89  150.28
   7   1 -10 2021.90  149.99
   7   1 -10 2442.96  223.68
   5  -1 -10 1743.33  184.18
  -5  -1  10 1669.63  121.19
   5  -1 -10 1653.83  120.19
  -5  -1  10 1506.45  170.38
   5  -1 -10 1710.53  121.49
  -5   1  10 1689.43  124.39
   5   1 -10 1710.33  122.79
   5   1 -10 1555.14  172.28
   5   1 -10 1830.72  123.69
   3  -1 -10  209.18   19.20
   3  -1 -10  227.28   61.29
   3  -1 -10  218.18   20.70
   3  -1 -10  195.98   16.80
  -3  -1  10  252.27   63.99
   3   1 -10  203.08   21.20
   3   1 -10  208.78   56.19
  -3   1  10  150.38   43.80
   3   1 -10  229.38   22.20
  -3   1  10  171.08   20.40
   1  -1 -10  695.83   52.69
  -1  -1  10  792.72   57.49
  -1  -1  10  918.11  127.89
   1  -1 -10  668.13   56.09
   1  -1 -10  718.03   55.29
   1  -1 -10  913.21  101.39
  -1   1  10  694.03   84.09
   1   1 -10  709.83   57.09
   1   1 -10  690.73  108.59
  -1   1  10  792.82   52.59
  -1  -1 -10   26.30    6.60
  -1  -1 -10   32.70    5.90
   1  -1  10   27.40    8.20
  -1  -1 -10   40.70   10.80
   1  -1  10   31.20   20.80
   1   1  10   22.50   12.70
  -1   1 -10   13.00    5.70
   1   1  10   14.20    7.00
  -1   1 -10   25.80   17.70
  -3  -1 -10  750.22   59.69
  -3  -1 -10  733.13   57.39
   3  -1  10  799.82   61.39
  -3   1 -10  778.92   60.69
  -3   1 -10  741.13   78.39
   3   1  10  805.12   63.89
  -3   1 -10  878.51   63.49
   5  -1  10  534.85   45.30
  -5  -1 -10  528.65   44.50
  -5  -1 -10  544.45   42.10
  -5   1 -10  542.75   44.30
 -20  -2  10  241.58   24.80
  20  -2 -10  204.58   30.50
  20  -2 -10  199.78   23.30
  20  -2 -10  270.17  111.39
 -20   2  10  276.37   28.20
  20   2 -10  247.48   30.90
 -20   2  10  370.36  100.89
  20   2 -10  300.57  119.09
  18  -2 -10  582.54  156.88
 -18  -2  10  640.24   57.39
 -18  -2  10  859.01   60.79
 -18  -2  10  735.13  157.58
  18  -2 -10  657.23   61.59
  18  -2 -10  766.92   58.79
 -18   2  10  742.73   60.29
  18   2 -10  623.04  146.59
  18   2 -10  774.62   64.99
 -18   2  10  671.33  137.09
  16  -2 -10    5.00    5.50
 -16  -2  10    5.50    4.80
 -16  -2  10   -3.30    9.30
 -16  -2  10    8.40    7.00
  16  -2 -10   41.40   33.80
  16  -2 -10    5.30    4.40
 -16  -2  10   19.70    7.10
  16   2 -10    0.40    4.50
  16   2 -10    0.30   11.10
 -16   2  10    5.30    5.40
 -16   2  10    4.70    5.30
 -16   2  10    4.60   14.50
 -16   2  10    3.60    4.60
  16   2 -10    4.00    5.60
  14  -2 -10 1676.43  123.69
 -14  -2  10 1771.62  206.58
  14  -2 -10 1809.12  126.89
 -14  -2  10 1767.02  122.99
 -14  -2  10 1779.62  124.59
 -14  -2  10 1608.04  127.59
  14  -2 -10 1745.63  265.77
 -14   2  10 1652.63  123.69
  14   2 -10 1667.03  128.69
 -14   2  10 1766.02  124.89
  14   2 -10 1624.74  201.58
  14   2 -10 1811.12  131.09
 -14   2  10 1557.14  189.88
  12  -2 -10 2068.69  145.59
 -12  -2  10 1943.91  221.08
  12  -2 -10 2108.99  144.19
 -12  -2  10 2096.09  142.09
 -12  -2  10 2278.37  147.79
  12  -2 -10 2304.37  251.67
 -12  -2  10 1931.31  143.99
  12   2 -10 1752.32  212.98
  12   2 -10 2152.78  148.69
 -12   2  10 1975.60  209.98
 -12   2  10 1923.81  143.49
  12   2 -10 1913.41  147.79
 -12   2  10 1826.22  145.29
 -10  -2  10  741.73   53.89
 -10  -2  10  577.14   54.09
  10  -2 -10  709.63  144.29
  10  -2 -10  646.74   52.89
 -10  -2  10  674.83   50.29
 -10  -2  10  826.02  147.49
  10   2 -10  781.82   57.89
  10   2 -10  761.12  135.99
 -10   2  10  689.33   52.19
 -10   2  10  956.40  143.59
   8  -2 -10  912.21  164.28
  -8  -2  10 1210.58  171.28
  -8  -2  10 1034.70   67.19
   8  -2 -10  891.41   65.39
  -8   2  10  802.02   67.19
   8   2 -10  810.32   68.69
   8   2 -10  679.83  130.59
  -8   2  10  722.63  124.39
  -8   2  10  870.31   65.29
  -6  -2  10   86.29   11.90
  -6  -2  10   93.09   44.70
   6  -2 -10   35.10   29.40
   6  -2 -10   72.69    9.70
   6  -2 -10   87.29   11.90
  -6   2  10  100.69   13.50
  -6   2  10  128.89   43.50
   6   2 -10   89.19   15.80
   6   2 -10  104.19   14.60
   4  -2 -10 1882.21  124.79
   4  -2 -10 1703.13  188.08
   4  -2 -10 1719.93  126.69
  -4  -2  10 1979.50  196.78
  -4   2  10 1818.02  172.98
  -4   2  10 1726.63  128.59
   4   2 -10 1843.92  129.79
   4   2 -10 1673.83  129.19
  -2  -2  10 1321.47  148.19
   2  -2 -10 1328.57  142.09
   2  -2 -10 1269.57   87.29
   2  -2 -10 1113.59   82.79
  -2  -2  10 1084.89   87.69
   2  -2 -10 1050.39   81.89
   2   2 -10 1190.68  132.09
   2   2 -10 1220.58   94.59
   2   2 -10 1180.08   88.59
  -2   2  10 1167.88   89.19
  -2   2  10 1274.87   84.09
  -2   2  10 1316.17  126.09
   0  -2  10   71.19   36.00
   0  -2 -10   59.19    9.30
   0  -2 -10   52.29   10.30
   0  -2 -10   46.00    6.80
   0  -2  10   57.49   10.60
   0   2  10   46.90   11.70
   0   2  10   43.40    7.70
   0   2 -10   40.90   10.30
   0   2  10   44.20   24.00
   0   2 -10   63.49   29.60
   0   2  10   38.40   19.10
  -2  -2 -10  710.73   55.39
  -2  -2 -10  781.72   54.99
   2  -2  10  732.63   56.89
  -2  -2 -10  730.93   54.49
   2  -2  10  639.04  108.99
   2   2  10  821.42   74.49
   2   2  10  679.63   60.29
   2   2  10  703.63   67.69
   2   2  10  739.03   54.29
  -2   2 -10  754.32   58.59
  -2   2 -10  720.43   86.99
  -4  -2 -10  245.18   23.10
  -4  -2 -10  258.97   23.20
   4  -2  10  228.28   23.70
  -4   2 -10  240.08   24.70
  -4   2 -10  272.87   30.20
  -4   2 -10  221.48   48.90
  19  -3 -10   39.20    9.30
  19  -3 -10   62.59   58.69
 -19  -3  10   28.80    9.70
  19  -3 -10   36.60   12.40
 -19  -3  10   47.70   42.40
  19   3 -10   27.60   11.50
  19   3 -10   86.69   57.59
 -19   3  10   84.09   58.19
 -19   3  10   30.90   11.00
 -19   3  10   29.30    7.80
  17  -3 -10 1105.69   91.89
  17  -3 -10 1084.49  221.08
 -17  -3  10 1192.28   90.19
  17  -3 -10 1315.47   88.99
 -17  -3  10 1048.30  202.28
 -17   3  10 1238.98  196.48
  17   3 -10  930.21  185.98
 -17   3  10 1192.88   90.79
  17   3 -10 1127.09   94.59
  15  -3 -10 1123.59   89.99
  15  -3 -10 1095.29  214.08
 -15  -3  10 1107.89   89.89
 -15  -3  10 1222.28  211.28
 -15  -3  10 1300.57   93.39
 -15   3  10 1365.86   93.79
  15   3 -10 1106.09  192.08
 -15   3  10 1318.27  195.18
  15   3 -10 1281.57   97.89
 -15   3  10 1267.27   92.89
 -13  -3  10 1217.68  203.28
 -13  -3  10 1153.98   87.29
  13  -3 -10 1179.38   83.39
  13  -3 -10 1431.36  237.68
  13  -3 -10 1083.09   84.69
 -13  -3  10 1179.68   82.59
 -13   3  10 1020.40   82.79
  13   3 -10 1181.48   89.59
  13   3 -10 1240.08  191.38
 -13   3  10 1100.09  177.08
 -13   3  10 1057.79   83.89
  11  -3 -10  669.13   50.79
  11  -3 -10  691.93   51.39
 -11  -3  10  739.33   51.69
  11  -3 -10  611.94  144.29
 -11  -3  10  736.23   53.09
 -11  -3  10  809.02  154.88
 -11   3  10  592.74  120.19
 -11   3  10  569.54   51.09
 -11   3  10  557.34   49.30
  11   3 -10  623.64   54.89
  11   3 -10  766.32  139.89
 -11   3  10  588.44   51.29
  -9  -3  10  156.68   16.60
  -9  -3  10  133.49   58.49
  -9  -3  10  138.09   12.40
   9  -3 -10  137.09   14.00
   9  -3 -10  282.57   93.89
   9   3 -10  134.39   21.20
  -9   3  10  106.19   14.50
  -9   3  10  114.39   15.70
   9   3 -10   86.89   17.10
  -9   3  10  109.69   12.40
  -9   3  10  167.08   56.89
   9   3 -10  130.69   53.09
   7  -3 -10  303.57   28.00
   7  -3 -10  354.06  110.79
  -7  -3  10  434.86  106.29
   7  -3 -10  301.27   25.90
  -7  -3  10  387.96   30.40
  -7  -3  10  342.27   24.80
   7  -3 -10  310.87   29.10
   7   3 -10  332.17   32.80
  -7   3  10  356.36   29.90
   7   3 -10  440.66   99.19
  -7   3  10  347.27   31.80
  -7   3  10  319.67   77.99
   7   3 -10  327.67   32.70
   5  -3 -10  594.24   50.09
   5  -3 -10  560.34   48.30
  -5  -3  10  638.44  130.79
  -5  -3  10  694.33   50.19
   5   3 -10  660.03   53.99
   5   3 -10  598.64   52.99
  -5   3  10  672.93   49.99
  -5   3  10  667.33   53.49
  -5   3  10  850.81  125.69
  -3  -3  10    5.70    4.10
   3  -3 -10    3.60    4.00
  -3  -3  10   12.80   19.60
   3  -3 -10   11.70    4.90
   3   3 -10   11.10    7.00
  -3   3  10    1.30    7.90
  -3   3  10   14.70   13.90
  -3   3  10    5.80    4.10
   3   3 -10   44.50   27.40
  -3   3  10   13.10    7.00
   3   3 -10   10.50    6.30
  -1  -3  10 1376.56   97.69
   1  -3 -10 1215.48   97.19
  -1  -3  10 1436.16  168.88
  -1   3  10 1460.25  137.49
  -1   3  10 1370.76  103.29
  -1   3  10 1451.15   97.49
   1   3 -10 1465.25  152.78
   1   3 -10 1219.78  100.49
  -1   3  10 1663.03  162.18
   1  -3  10  287.47   27.70
   1  -3  10  366.26   87.69
  -1  -3 -10  328.67   28.70
  -1   3 -10  313.27   30.80
  -1   3 -10  260.77   65.19
   1   3  10  401.76   61.79
   1   3  10  336.97   27.60
   1   3  10  354.86   70.19
   3  -3  10  306.67   78.79
  -3  -3 -10  389.66   28.30
  -3  -3 -10  379.86   33.30
   3  -3  10  375.56   32.40
  -3  -3 -10  369.96   28.00
  -3   3 -10  355.66   34.40
   3   3  10  399.46   34.10
  -3   3 -10  333.57   70.29
  -5  -3 -10  426.86   38.70
  -5  -3 -10  505.55   35.50
   5  -3  10  398.46  103.99
   5  -3  10  439.86   37.20
  -5   3 -10  390.86   38.20
  18  -4 -10  562.34   48.50
 -18  -4  10  950.70  185.38
 -18  -4  10  710.63   62.79
  18  -4 -10  654.13   55.29
  18   4 -10  587.94   56.99
  18   4 -10  800.12  163.78
 -18   4  10  554.84   52.89
 -18   4  10  932.01  168.68
 -16  -4  10   62.39   12.60
  16  -4 -10   47.40   10.40
  16  -4 -10   45.20   12.40
 -16  -4  10   52.29   12.80
 -16  -4  10  115.49   65.39
 -16   4  10   71.79   12.80
 -16   4  10   86.59   49.60
 -16   4  10   66.99   13.90
  16   4 -10   65.69   17.20
  16   4 -10   61.99   43.90
 -16   4  10   57.89   14.70
  14  -4 -10 1855.61  126.29
  14  -4 -10 1794.72  122.89
 -14  -4  10 1955.50  124.59
 -14  -4  10 1569.04  256.17
 -14  -4  10 1628.04  125.49
  14   4 -10 1576.44  129.09
  14   4 -10 1526.85  232.58
 -14   4  10 1676.33  125.79
 -14   4  10 1654.23  124.09
 -14   4  10 1601.34  123.49
 -14   4  10 1352.26  215.18
  12  -4 -10    5.60    4.40
  12  -4 -10    5.70    4.50
 -12  -4  10   -3.90   10.20
 -12  -4  10    8.00    4.70
 -12  -4  10    8.30    6.00
  12   4 -10   15.70    8.00
  12   4 -10   49.80   35.60
 -12   4  10   -3.20    7.50
 -12   4  10   21.90    8.00
 -12   4  10   27.40    8.70
  10  -4 -10  670.83   56.79
 -10  -4  10  677.13  148.79
 -10  -4  10  641.34   59.69
 -10  -4  10  708.43   56.49
  10  -4 -10  789.72   59.19
  10   4 -10  840.92   65.99
 -10   4  10  812.02   62.19
  10   4 -10  889.11   66.39
 -10   4  10  588.94  123.39
 -10   4  10  757.62   56.69
  10   4 -10 1030.10  164.88
 -10   4  10  898.91   62.29
  -8  -4  10  302.87   95.39
   8  -4 -10  280.37   21.20
  -8  -4  10  255.17   25.80
  -8  -4  10  281.47   21.90
   8  -4 -10  227.38   24.10
   8  -4 -10  227.78   26.90
   8   4 -10  488.55  106.09
  -8   4  10  364.76  103.79
  -8   4  10  316.57   81.59
   6  -4 -10   19.30    6.50
  -6  -4  10   20.20    7.00
  -6  -4  10   19.00    3.50
  -6  -4  10   -3.10    8.70
   6  -4 -10   22.90    7.20
   6   4 -10   21.60    9.80
   6   4 -10   28.80   23.30
  -6   4  10   13.50    6.80
  -6   4  10   19.00    7.40
  -6   4  10    9.50   15.40
  -6   4  10   28.40   27.40
   4  -4 -10  378.46   33.40
  -4  -4  10  379.56   33.10
  -4  -4  10  457.95  116.39
   4   4 -10  391.46   37.80
   4   4 -10  407.76   38.50
  -4   4  10  275.57   83.69
  -4   4  10  360.26   36.90
  -4   4  10  404.36   36.90
   4   4 -10  442.66   98.29
  -2  -4  10  662.83   47.90
   2  -4 -10  625.04   48.60
  -2  -4  10  590.34  128.79
   2   4 -10  445.86   98.09
   2   4 -10  549.35   51.39
  -2   4  10  436.36   88.19
   2   4 -10  655.83   54.49
  -2   4  10  536.05   47.20
   0  -4  10   31.00    7.60
   0  -4  10   55.79   41.80
   0  -4 -10   38.30    9.40
   0   4 -10   10.60   16.50
   0   4  10   16.30   20.20
   0   4 -10   29.00    9.50
   0   4  10   18.80    6.90
   0   4  10    7.80   11.50
   2  -4  10  719.63   52.79
   2  -4  10  696.13  137.59
  -2  -4 -10  638.04   65.59
   2   4  10  675.53   52.79
  -2   4 -10  645.64   56.29
   2   4  10  613.74   96.09
   2   4  10  622.24  104.89
  -2   4 -10  754.82  122.29
   4  -4  10   82.39   42.60
   4  -4  10   43.40    9.10
  -4  -4 -10   59.29   12.30
  -4   4 -10   36.60   10.20
   4   4  10   34.90    9.30
  -4   4 -10   34.90   26.10
 -17  -5  10  653.43   52.59
  17  -5 -10  609.04   46.20
 -17  -5  10  728.23  175.78
 -17   5  10  563.54   46.80
 -17   5  10  589.14  161.08
  17   5 -10  473.45   52.49
  17   5 -10  631.54  146.69
 -17   5  10  813.42  184.88
 -17   5  10  484.75   49.80
  15  -5 -10  647.04   52.99
 -15  -5  10  632.64  166.68
  15  -5 -10  626.24   49.60
 -15   5  10  466.75  122.09
 -15   5  10  610.84   51.69
  15   5 -10  628.14   71.99
  15   5 -10  589.54  154.48
 -15   5  10  672.13   55.69
 -15   5  10  595.64   51.39
 -15   5  10  749.82  176.18
 -13  -5  10   90.69   14.80
 -13  -5  10   31.70   32.50
 -13  -5  10   81.19   16.20
  13  -5 -10  146.59   21.00
  13  -5 -10   98.19   15.40
  13   5 -10  103.89   20.70
 -13   5  10   77.79   52.29
 -13   5  10   57.09   44.80
 -13   5  10   96.89   17.20
 -13   5  10   75.49   15.50
  13   5 -10  206.98   78.49
 -13   5  10  115.09   14.50
 -11  -5  10  839.22   67.29
 -11  -5  10 1049.99  205.88
  11  -5 -10  905.61   64.89
 -11   5  10  816.42   67.09
 -11   5  10  740.63  171.18
 -11   5  10  766.32   61.79
 -11   5  10  887.91  160.28
 -11   5  10  848.82   67.59
  11   5 -10  842.82   70.99
  11   5 -10  803.62  157.18
  -9  -5  10  159.48   76.69
   9  -5 -10  168.28   18.80
  -9  -5  10  142.59   19.30
  -9   5  10  166.48   21.00
  -9   5  10  187.38   64.99
  -9   5  10  185.38   21.10
   9   5 -10  130.79   22.80
   9   5 -10  228.68   90.19
  -9   5  10  222.58   87.49
  -9   5  10  154.18   14.30
  -7  -5  10  541.65   39.40
  -7  -5  10  521.65   44.70
  -7  -5  10  613.74  148.29
  -7   5  10  596.04  158.68
  -7   5  10  504.75  113.59
  -7   5  10  506.05   46.80
   7   5 -10  527.05  117.69
   7   5 -10  504.15   48.40
  -7   5  10  520.65   45.30
  -5  -5  10  755.22   57.79
  -5  -5  10  757.92  163.78
   5   5 -10  651.33   61.29
  -5   5  10  760.12   58.99
  -5   5  10  672.93  146.19
   5   5 -10  633.94  129.49
  -5   5  10  794.02  136.79
  -3  -5  10   77.89   13.40
   3  -5 -10   80.49   14.40
   3   5 -10  111.69   19.50
  -3   5  10   70.69   13.60
  -3   5  10   17.10   26.00
   3   5 -10   79.49   17.80
   3   5 -10   49.20   36.60
  -3   5  10   83.29   41.00
  -1  -5  10 1014.40  190.18
  -1  -5  10  997.70   74.99
   1  -5 -10 1021.50   77.89
   1   5 -10  713.03  145.09
   1   5 -10 1001.40   80.79
  -1   5  10 1312.47  189.98
  -1   5  10  991.70  123.59
   1  -5  10  431.46   37.20
  -1   5 -10  485.15  106.59
   1   5  10  496.95   89.09
   1   5  10  472.45   39.70
 -14  -6  10  523.55  153.08
 -14   6  10  307.47  102.69
  14   6 -10  295.87   34.80
 -14   6  10  296.37   31.50
  14   6 -10  332.57  105.39
 -14   6  10  245.18   26.30
 -12  -6  10  212.28   27.50
 -12  -6  10  230.58   24.50
 -12  -6  10  175.38   86.09
 -12   6  10  423.46  114.99
 -12   6  10  266.37  101.69
  12   6 -10  264.77   31.80
 -12   6  10  288.57   24.50
  12   6 -10  277.27   91.39
 -10  -6  10  412.66   36.00
 -10  -6  10  435.96   40.70
 -10  -6  10  476.65  146.49
  10   6 -10  439.46   54.39
 -10   6  10  392.76  106.89
 -10   6  10  420.26   33.60
 -10   6  10  461.85   41.80
 -10   6  10  784.62  181.88
  10   6 -10  479.85  121.19
  -8  -6  10 1060.49   82.49
  -8  -6  10 1039.70   87.39
   8   6 -10 1138.49  195.48
  -8   6  10 1290.57  201.78
  -8   6  10 1635.04  258.87
  -8   6  10 1204.48   89.89
   8   6 -10 1313.07   95.29
  -6  -6  10   58.69    8.70
  -6  -6  10  130.99   75.49
  -6  -6  10   50.89   11.90
   6   6 -10   36.50   35.20
  -6   6  10   39.20   38.30
  -6   6  10   59.39   13.70
  -6   6  10  128.89   67.49
   6   6 -10   43.90   14.70
  -4  -6  10  255.67   26.00
  -4  -6  10  273.37  104.69
   4   6 -10  257.07   33.40
   4   6 -10  141.49   60.69
  -4   6  10  240.78   76.39
  -4   6  10  268.97   27.80
  -2  -6  10  161.58   19.00
  -2  -6  10  157.08   76.79
   2   6 -10  186.78   26.50
   2   6 -10  138.69   60.49
  -2   6  10  167.68   21.00
  -2   6  10  202.78   65.09
   0  -6  10   72.59   56.79
   0  -6  10   57.79   11.80
   0   6  10  106.69   17.50
   0   6 -10  126.69   56.79
   0   6  10   93.59   42.80
  -9  -7  10  590.44  164.48
  -9  -7  10  809.42   56.59
  -9  -7  10  661.83   59.89
   9   7 -10  768.02   66.79
  -9   7  10  504.45  132.79
  -9   7  10  630.14   60.59
   9   7 -10  696.83  160.28
  -7  -7  10  347.67  134.89
  -7  -7  10  555.14   39.70
  -7  -7  10  426.36   43.10
  -7   7  10  444.56   44.90
   7   7 -10  534.65   50.89
  -7   7  10  360.16  110.59
   7   7 -10  470.75  124.89
  -5  -7  10  800.42   56.99
  -5  -7  10  515.75  159.08
   5   7 -10  819.72   69.59
  -5   7  10  659.13   62.09
   5   7 -10  750.92   55.19
  20   0 -11  281.77   30.00
 -20   0  11  285.07   95.49
  20   0 -11  314.87  109.69
 -20   0  11  260.47   26.20
  18   0 -11  875.21   76.39
 -18   0  11  900.81   70.39
 -18   0  11  948.11  171.58
  18   0 -11  641.34  160.08
  18   0 -11 1023.50   75.39
 -16   0  11  118.59   57.79
  16   0 -11   73.69   16.60
 -16   0  11   57.29   11.80
  16   0 -11   69.39   18.80
 -16   0  11   67.79   13.50
  16   0 -11   35.70   34.60
  14   0 -11  119.79   17.10
 -14   0  11  125.39   16.80
  14   0 -11  149.39   19.40
 -14   0  11  167.58   62.09
 -14   0  11  137.09   16.20
 -12   0  11  112.69   12.50
 -12   0  11   93.39   13.40
  12   0 -11  108.69   15.40
 -12   0  11  140.49   55.49
  12   0 -11  115.69   16.10
 -12   0  11  105.79   14.10
  12   0 -11   92.19   50.69
 -10   0  11   21.00   24.60
 -10   0  11   47.00   10.00
 -10   0  11   46.30    7.90
 -10   0  11   40.60    9.30
  10   0 -11   30.70    8.90
  10   0 -11   11.30   22.00
  10   0 -11   45.70   10.80
   8   0 -11  572.94   50.49
  -8   0  11  666.23   50.29
   8   0 -11  695.83  128.09
  -8   0  11  677.93  117.69
   8   0 -11  643.54   51.09
   6   0 -11 1697.83  123.99
  -6   0  11 1606.64  122.89
   6   0 -11 1734.73  187.48
   6   0 -11 1772.22  124.09
  -6   0  11 2097.39  188.28
   4   0 -11   73.79   36.10
   4   0 -11   96.89   13.30
  -4   0  11  104.09   41.70
   4   0 -11   75.09   12.90
  -4   0  11   72.29   13.40
   2   0 -11 1283.27   98.19
   2   0 -11 1328.57  105.09
   2   0 -11 1570.24  237.98
  -2   0  11 1449.35   99.69
  -2   0  11 1156.68  135.49
   0   0  11  115.09   38.00
   0   0  11  147.79   18.20
   0   0 -11  132.89   17.30
   0   0 -11  113.69   38.00
   0   0 -11  174.08   18.30
   2   0  11  876.71   87.49
   2   0  11  952.20   73.89
  -2   0 -11  959.90   72.19
  -2   0 -11  918.91   88.39
  -4   0 -11 1485.15  105.19
   4   0  11 1367.76  105.49
  -4   0 -11 1362.36   96.69
  21  -1 -11  909.61   71.49
 -21  -1  11  703.33   61.09
  21  -1 -11  862.91   65.59
 -21   1  11  679.03   60.19
  21   1 -11  875.51   71.79
  19  -1 -11  463.45   44.70
 -19  -1  11  399.16   38.30
  19  -1 -11  333.97  137.39
 -19   1  11  479.15  115.09
  19   1 -11  489.05   46.70
  19   1 -11  388.46  139.79
 -19   1  11  479.25   38.90
 -17  -1  11  421.06  110.19
  17  -1 -11  520.15   46.00
 -17  -1  11  437.26   40.10
 -17  -1  11  546.55   41.30
  17  -1 -11  356.76  115.99
  17  -1 -11  475.35   42.20
 -17   1  11  441.96   39.80
 -17   1  11  467.65   41.20
  17   1 -11  433.36  123.19
  17   1 -11  421.66   44.90
 -17   1  11  532.35   44.40
  17   1 -11  535.95   45.70
 -17   1  11  391.26  104.69
 -15  -1  11 1249.57   87.19
  15  -1 -11 1251.57  214.28
  15  -1 -11 1047.10   87.39
 -15  -1  11 1338.57  199.68
 -15  -1  11  992.80   87.99
  15  -1 -11 1114.69   90.29
 -15   1  11 1093.19   87.69
 -15   1  11 1217.18   86.89
  15   1 -11 1204.78  205.98
  15   1 -11 1354.76   92.09
  15   1 -11 1255.67   92.69
 -15   1  11 1328.27  193.78
 -15   1  11 1160.68   86.49
 -13  -1  11  854.21  151.88
  13  -1 -11 1076.99  191.38
  13  -1 -11  917.11   69.09
 -13  -1  11  993.10   68.89
 -13  -1  11  891.51   66.19
  13   1 -11  805.72   69.19
  13   1 -11  842.42   70.69
 -13   1  11  817.52   65.89
 -13   1  11  875.11  151.28
 -13   1  11  766.72   65.09
 -13   1  11  833.82   64.59
  13   1 -11 1167.28  189.58
 -11  -1  11  378.26   34.50
 -11  -1  11  394.46   98.29
  11  -1 -11  348.97  103.09
  11  -1 -11  364.16   35.20
  11   1 -11  478.45   46.40
 -11   1  11  573.74  110.09
  11   1 -11  453.25   38.40
  11   1 -11  590.74  126.19
   9  -1 -11  427.16   36.50
  -9  -1  11  438.66   36.00
  -9  -1  11  529.15  105.69
   9  -1 -11  342.37   95.99
   9  -1 -11  434.96   36.70
  -9   1  11  446.16   34.10
  -9   1  11  548.75  107.39
   9   1 -11  376.46   37.50
   9   1 -11  387.96   37.50
  -9   1  11  455.95   36.90
   9   1 -11  599.74  118.89
  -9   1  11  399.96   37.20
  -7  -1  11  211.38   20.20
   7  -1 -11  187.48   19.50
   7  -1 -11  162.58   19.30
  -7  -1  11  189.28   15.00
  -7  -1  11  196.08   14.70
   7  -1 -11  148.49   59.09
  -7  -1  11  265.27   77.09
   7   1 -11  199.88   21.70
   7   1 -11  174.68   61.09
  -7   1  11  231.38   63.09
  -7   1  11  186.48   20.40
   7   1 -11  209.08   22.00
   5  -1 -11 1630.64  111.39
   5  -1 -11 1354.36  168.18
  -5  -1  11 1594.54  111.99
   5  -1 -11 1542.25  112.39
  -5  -1  11 1742.23  175.58
   5   1 -11 1505.55  113.49
  -5   1  11 1558.84  113.29
   5   1 -11 1453.75  113.39
   5   1 -11 1621.34  172.68
   3  -1 -11  605.94   43.60
   3  -1 -11  543.35  102.69
  -3  -1  11  551.44  104.89
   3  -1 -11  548.95   44.80
  -3  -1  11  628.84   45.20
   3   1 -11  482.25   44.50
  -3   1  11  507.25   45.10
  -3   1  11  567.54  131.49
  -3   1  11  510.15   39.50
   3   1 -11  558.04  100.79
   3   1 -11  524.75   45.50
   1  -1 -11  315.07   69.49
   1  -1 -11  329.67   27.50
   1  -1 -11  324.57   26.50
  -1  -1  11  444.06   84.59
   1  -1 -11  324.07   24.20
  -1  -1  11  337.87   29.20
  -1   1  11  260.87   23.30
   1   1 -11  272.37   29.50
  -1   1  11  341.97   31.10
   1   1 -11  270.07   63.79
  -1   1  11  348.97   65.99
   1  -1  11  531.75   44.40
  -1  -1 -11  542.85   43.20
  -1  -1 -11  547.05   42.70
  -1  -1 -11  505.75   39.40
   1  -1  11  519.45   88.39
  -1   1 -11  405.56   74.19
   1   1  11  508.45   46.40
   1   1  11  456.35   70.69
  -1   1 -11  597.74   45.60
  -3  -1 -11    4.40    3.90
  -3  -1 -11    0.10    2.40
   3  -1  11    7.10    5.90
   3  -1  11    3.50    6.40
  -3   1 -11    2.90    5.80
  -3   1 -11    5.00    5.30
  -3   1 -11    6.60    8.80
   3   1  11    4.80    6.10
  20  -2 -11   10.10   24.40
  20  -2 -11    6.40    8.00
 -20  -2  11    3.80   20.30
 -20  -2  11   16.10    7.90
  20  -2 -11   -1.00    4.90
  20   2 -11    3.90    8.90
 -20   2  11    1.00    4.90
 -20   2  11   19.00   23.70
  20   2 -11   11.60   27.60
 -20   2  11    1.60    4.20
  18  -2 -11  432.96   39.20
 -18  -2  11  533.55   40.50
 -18  -2  11  366.96  107.69
  18  -2 -11  416.86   42.30
 -18  -2  11  430.36   39.00
  18  -2 -11  572.94  157.28
 -18   2  11  394.56   37.20
  18   2 -11  467.95   45.40
  18   2 -11  261.77   96.79
 -18   2  11  466.55   40.70
 -16  -2  11  326.07   32.30
 -16  -2  11  304.97   30.70
  16  -2 -11  322.97  109.89
  16  -2 -11  352.76   35.00
 -16  -2  11  373.26  106.09
  16  -2 -11  338.07   32.60
  16   2 -11  396.56  110.49
 -16   2  11  466.25  112.29
 -16   2  11  346.37   34.00
  16   2 -11  449.16   38.90
  16   2 -11  383.36   38.10
 -16   2  11  367.26   33.20
 -16   2  11  385.76   32.60
 -14  -2  11  835.62  158.48
  14  -2 -11  785.52   65.79
 -14  -2  11  856.41   62.49
  14  -2 -11  764.92   63.89
 -14  -2  11  867.41   64.79
  14   2 -11  961.00   70.49
 -14   2  11  802.12   63.79
 -14   2  11  817.12   64.49
  14   2 -11  811.22   68.89
 -14   2  11  914.91  155.38
 -14   2  11  820.92   64.19
  14   2 -11  766.52  154.78
  12  -2 -11 2569.54  172.78
 -12  -2  11 2577.84  172.78
 -12  -2  11 2453.65  174.58
 -12  -2  11 2563.24  261.97
  12  -2 -11 2602.54  283.97
  12  -2 -11 2236.38  172.68
 -12   2  11 2453.25  171.38
 -12   2  11 2552.14  171.98
 -12   2  11 2513.85  246.48
 -12   2  11 2203.28  171.88
  12   2 -11 2594.34  177.88
  12   2 -11 2212.78  175.38
  12   2 -11 2492.25  258.77
  10  -2 -11  618.44   49.50
 -10  -2  11  599.94   45.20
 -10  -2  11  813.82  146.79
  10  -2 -11  998.80  180.48
 -10  -2  11  637.24   49.50
  10  -2 -11  642.94   49.70
  10   2 -11  644.74   53.29
 -10   2  11  568.34   47.90
  10   2 -11  705.13  132.89
 -10   2  11  737.63  126.19
 -10   2  11  593.34   47.40
 -10   2  11  631.44   50.39
  -8  -2  11 1964.20  210.68
   8  -2 -11 1767.02  134.29
  -8  -2  11 1787.82  133.89
   8  -2 -11 1791.92  132.79
   8  -2 -11 1725.23  273.77
   8   2 -11 1965.50  138.29
  -8   2  11 1813.52  191.38
  -8   2  11 2087.99  136.79
   8   2 -11 1946.71  204.78
   8   2 -11 1914.51  138.19
   6  -2 -11  445.86   37.60
  -6  -2  11  450.05   39.50
  -6  -2  11  648.64  122.19
   6  -2 -11  662.73  130.39
   6   2 -11  544.35  105.19
   6   2 -11  471.15   43.20
   6   2 -11  569.34   44.70
  -6   2  11  482.45   42.00
  -6   2  11  503.25   38.60
  -6   2  11  648.24  105.69
   4  -2 -11  225.28   20.30
   4  -2 -11  245.28   23.40
   4  -2 -11  263.57   73.09
   4   2 -11  225.68   24.90
  -4   2  11  230.68   58.89
   4   2 -11  190.38   57.89
   4   2 -11  228.68   25.00
  -4   2  11  233.98   20.50
  -4   2  11  230.58   24.90
   2  -2 -11  773.82   62.59
  -2  -2  11  884.01  143.59
  -2  -2  11  896.41   65.99
   2  -2 -11  882.71   61.99
  -2   2  11 1023.30  106.49
  -2   2  11  840.12   62.69
   2   2 -11  939.91  113.39
  -2   2  11  882.11   69.59
   2   2 -11  882.81   69.59
   2   2 -11  865.71   68.49
   0  -2 -11   74.19    9.30
   0  -2 -11   74.19    9.70
   0  -2  11   67.09   12.10
   0  -2  11   67.99   35.50
   0   2 -11  106.59   39.20
   0   2  11  108.09   17.70
   0   2  11   91.49   10.10
   0   2  11  120.49   41.20
   0   2  11  103.09   33.40
  -2  -2 -11  563.94   42.20
  -2  -2 -11  521.65   42.20
   2  -2  11  535.95   44.70
  -2  -2 -11  560.74   42.20
   2  -2  11  486.75   92.19
   2   2  11  530.25   41.10
   2   2  11  541.55   48.80
  -2   2 -11  515.85   84.49
  -2   2 -11  537.15   46.60
  -4  -2 -11  533.35   49.00
  -4  -2 -11  547.55   43.60
   4  -2  11  583.24   46.40
   4  -2  11  553.34   66.99
  -4   2 -11  463.15   59.79
 -19  -3  11  280.87   30.00
 -19  -3  11  388.16  117.19
  19  -3 -11  243.88   31.70
  19  -3 -11  302.47   29.40
  19  -3 -11  616.24  170.38
 -19   3  11  338.47   32.80
  19   3 -11  350.16  110.09
 -19   3  11  323.07   28.80
 -19   3  11  492.95  119.69
  19   3 -11  303.67   35.70
  17  -3 -11   81.39   15.90
  17  -3 -11   95.89   15.10
 -17  -3  11   50.09   44.10
  17  -3 -11   93.99   60.09
 -17  -3  11   97.69   16.90
  17   3 -11   83.99   50.99
 -17   3  11   57.29   12.20
 -17   3  11   57.09   13.40
 -17   3  11   77.39   48.50
  17   3 -11   61.49   15.90
 -17   3  11   74.19   14.90
 -15  -3  11  902.01   65.79
 -15  -3  11  766.82  163.78
  15  -3 -11  824.82   65.99
 -15  -3  11  823.42   62.49
  15  -3 -11  707.23   62.59
  15  -3 -11  822.22  183.88
  15   3 -11  697.93  154.68
  15   3 -11  831.02   69.89
 -15   3  11  827.12   64.19
 -15   3  11  849.32   65.29
 -15   3  11  809.12   63.99
 -15   3  11  654.13  136.69
 -13  -3  11   82.19   16.40
 -13  -3  11   85.19   15.00
  13  -3 -11   10.70   26.40
  13  -3 -11   67.59   13.10
 -13  -3  11   73.49   10.30
  13  -3 -11   93.09   14.40
 -13  -3  11   88.09   53.59
 -13   3  11   71.69   12.40
 -13   3  11   66.39   13.40
 -13   3  11   83.59   46.00
  13   3 -11  106.89   20.10
 -13   3  11   63.59   13.10
  13   3 -11   37.00   33.00
  13   3 -11   61.19   15.40
  11  -3 -11 1656.73  132.49
 -11  -3  11 1734.93  216.78
 -11  -3  11 1922.71  134.99
  11  -3 -11 1436.26  252.67
 -11  -3  11 1944.91  130.79
 -11   3  11 2208.38  215.28
 -11   3  11 1854.71  131.89
  11   3 -11 1875.71  139.09
  11   3 -11 2132.99  222.48
 -11   3  11 1879.61  135.69
 -11   3  11 1918.91  134.49
  -9  -3  11 1579.94  118.79
  -9  -3  11 1751.52  205.38
   9  -3 -11 1559.04  118.49
   9  -3 -11 1315.37  229.88
  -9  -3  11 1550.54  113.89
   9   3 -11 1607.14  123.19
  -9   3  11 1668.93  183.08
   9   3 -11 1768.02  124.99
   9   3 -11 1940.11  201.18
  -9   3  11 1655.33  120.99
  -9   3  11 1810.92  119.49
   7  -3 -11   46.00    6.40
  -7  -3  11   55.79   43.70
   7  -3 -11   28.90    7.90
   7  -3 -11   84.09   47.50
  -7  -3  11   48.70    9.80
   7   3 -11   33.30   10.80
   7   3 -11   40.50   27.80
  -7   3  11   37.20    8.90
  -7   3  11   40.30   11.50
   7   3 -11   34.00   10.00
  -7   3  11    2.50   12.90
   5  -3 -11  610.74   48.70
  -5  -3  11  689.33  138.99
  -5   3  11  674.43   54.49
   5   3 -11  574.84   56.09
   5   3 -11  946.11  142.39
  -5   3  11  627.34   49.20
   5   3 -11  646.94   54.39
  -3  -3  11  147.09   68.29
   3  -3 -11  287.87   24.70
  -3  -3  11  319.77   26.30
  -3   3  11  248.38   23.90
   3   3 -11  251.67   66.29
  -3   3  11  302.07   82.89
  -3   3  11  229.38   28.00
   3   3 -11  267.17   34.20
   3   3 -11  269.07   29.50
  -3   3  11  206.68   63.39
   1  -3 -11  253.47   23.80
  -1  -3  11  265.87   83.29
  -1  -3  11  237.88   24.00
  -1   3  11  353.56   79.99
  -1   3  11  273.27   29.70
  -1   3  11  256.57   23.00
   1   3 -11  240.78   30.50
   1   3 -11  240.08   64.09
  -1   3  11  303.17   61.19
  -1  -3 -11  588.94   46.10
   1  -3  11  635.74  119.89
   1  -3  11  601.14   46.60
  -1   3 -11  572.14   50.99
   1   3  11  506.95   84.89
   1   3  11  543.65   44.40
  -1   3 -11  592.24  102.29
  -3  -3 -11   48.60    9.90
   3  -3  11   69.49   35.30
   3  -3  11   52.69   11.00
  -3   3 -11   41.40   25.70
  -3   3 -11   40.90   11.20
   3   3  11   29.50    7.60
 -18  -4  11  587.14  152.28
 -18  -4  11  409.66   39.80
  18  -4 -11  390.96   40.70
  18   4 -11  465.75  123.79
  18   4 -11  450.45   45.60
 -18   4  11  420.16   40.90
 -18   4  11  433.06   37.70
 -16  -4  11  336.17   32.60
 -16  -4  11  284.37  103.69
  16  -4 -11  291.57   31.20
  16  -4 -11  302.37  123.99
 -16   4  11  306.27   32.10
 -16   4  11  256.87   85.69
 -16   4  11  315.47   34.70
 -16   4  11  308.67   30.10
  16   4 -11  288.87   96.19
 -14  -4  11  596.14  153.38
 -14  -4  11  788.42   64.39
  14  -4 -11  757.32  183.78
 -14  -4  11  789.42   67.59
  14   4 -11  809.22  165.08
 -14   4  11 1028.20   69.89
 -14   4  11  699.93  144.99
 -14   4  11  970.10   66.49
  14   4 -11  717.33   70.59
 -12  -4  11 1064.99   71.89
 -12  -4  11 1081.59   76.49
  12  -4 -11  970.70   72.89
 -12  -4  11  915.91  185.08
  12   4 -11  929.01   78.89
 -12   4  11  891.11   74.49
  12   4 -11  766.72  157.98
 -12   4  11  909.11   71.29
 -12   4  11  955.70   75.79
 -12   4  11  714.83  144.89
 -10  -4  11  132.69   13.50
 -10  -4  11  198.28   77.99
 -10  -4  11  117.89   16.90
  10  -4 -11  133.09   14.20
  10  -4 -11  165.98   18.00
 -10   4  11  149.99   19.60
 -10   4  11  130.89   17.30
  10   4 -11  120.39   21.50
 -10   4  11  110.99   49.60
 -10   4  11  137.29   13.70
  10   4 -11  174.88   65.49
  -8  -4  11  557.44   42.00
  -8  -4  11  588.64   48.10
  -8  -4  11  511.55  131.19
  -8   4  11  790.42  158.38
  -8   4  11  556.94   50.49
  -8   4  11  585.84   48.30
   8   4 -11  470.05  112.49
   8   4 -11  693.83   55.29
   8   4 -11  548.75   51.69
  -6  -4  11  213.08   22.30
   6  -4 -11  201.48   21.40
  -6  -4  11  213.98   83.99
  -6   4  11  219.98   22.60
   6   4 -11  203.78   26.00
   6   4 -11  155.58   60.19
   6   4 -11  280.97   29.10
  -6   4  11  179.38   59.99
  -6   4  11  200.28   25.00
   4  -4 -11   74.89   13.20
  -4  -4  11   68.89   47.90
  -4  -4  11   59.99   12.20
  -4   4  11  100.19   41.50
  -4   4  11  100.69   13.40
  -4   4  11  115.29   20.70
   4   4 -11  109.29   49.00
  -4   4  11  173.78   64.89
   4   4 -11  146.59   23.00
   4   4 -11  113.89   20.90
   2  -4 -11  298.97   29.50
  -2  -4  11  313.07   93.19
  -2  -4  11  389.96   30.70
   2   4 -11  285.17   77.39
   2   4 -11  291.17   34.20
  -2   4  11  289.67   28.60
   2   4 -11  370.16   35.70
  -2   4  11  335.37   87.39
  -2   4  11  452.15   84.09
   0  -4 -11  129.29   17.00
   0  -4  11  130.49   16.10
   0  -4  11  159.38   67.59
   0   4 -11  174.68   21.80
   0   4  11  133.39   16.20
   0   4  11  167.58   56.99
   0   4 -11  137.89   52.79
   0   4  11  124.09   38.70
  -2  -4 -11   96.49   15.20
   2  -4  11   85.79   13.40
   2  -4  11   87.69   48.30
   2   4  11   36.40   17.20
  -2   4 -11   44.20   31.00
  -2   4 -11   69.79   14.80
  17  -5 -11  172.58   19.70
 -17  -5  11  172.38   94.59
 -17  -5  11  168.18   23.30
  17  -5 -11  138.39   20.70
 -17   5  11  153.98   20.10
 -17   5  11   88.19   70.09
 -17   5  11  219.08   26.00
  17   5 -11  215.08   85.09
 -17   5  11  139.29  106.09
  17   5 -11  201.88   28.50
 -17   5  11  187.38   22.40
 -15  -5  11  461.65  134.89
 -15  -5  11  425.96   37.40
 -15   5  11  322.57  112.39
 -15   5  11  307.57   33.30
  15   5 -11  357.16  108.99
 -15   5  11  378.56   40.00
  15   5 -11  340.47   39.00
 -15   5  11  349.27   32.90
 -15   5  11  361.76  107.49
 -13  -5  11    1.10    9.20
 -13  -5  11    8.00    4.60
 -13  -5  11   -3.70   15.40
  13  -5 -11    9.80    6.30
  13  -5 -11   12.30    5.40
 -13   5  11   -2.70   14.60
 -13   5  11   33.20   34.90
 -13   5  11    0.50    4.70
 -13   5  11    3.50    5.70
  13   5 -11   -5.10    9.90
  13   5 -11    1.40    8.90
 -13   5  11    2.70    3.40
 -11  -5  11 1123.79  209.48
 -11  -5  11 1000.20   75.29
 -11   5  11  876.91   74.99
  11   5 -11  967.10   79.29
  11   5 -11 1002.30  178.78
 -11   5  11  935.11  166.58
 -11   5  11  910.91   68.39
 -11   5  11  940.51  224.78
  -9  -5  11  797.12   65.69
  -9  -5  11  807.72   60.29
  -9  -5  11  905.71  192.58
   9   5 -11 1109.99  178.38
   9   5 -11  844.22   71.09
  -9   5  11  858.11   66.99
  -9   5  11  805.92   68.29
  -9   5  11  797.12  171.68
  -9   5  11  833.62  150.48
  -7  -5  11  267.87   97.69
  -7  -5  11  249.68   19.80
  -7  -5  11  263.07   26.60
  -7   5  11  261.07   27.20
   7   5 -11  238.38   29.90
  -7   5  11  188.88   63.99
  -7   5  11  265.87   29.70
   7   5 -11  303.37   91.19
  -7   5  11  383.16  117.79
  -5  -5  11  781.92  170.58
  -5  -5  11  738.93   64.49
   5  -5 -11  920.81   66.69
  -5   5  11 1149.69  200.68
   5   5 -11  804.22  150.38
  -5   5  11  777.42   65.49
   5   5 -11  953.80   73.19
  -5   5  11  864.71  143.29
  -3  -5  11  255.17   27.10
  -3  -5  11  234.08   90.49
   3  -5 -11  305.57   29.60
  -3   5  11  308.47   29.40
   3   5 -11  312.27   86.59
   3   5 -11  322.27   39.10
   3   5 -11  305.97   38.70
  -3   5  11  304.47   79.19
  -1  -5  11  366.96  106.39
  -1  -5  11  369.26   33.10
   1   5 -11  386.76   98.39
  -1   5  11  389.76   80.69
  -1   5  11  357.36   34.10
   1   5 -11  423.66   42.30
 -14  -6  11  158.18   18.60
 -14  -6  11  224.28  121.69
 -14  -6  11  169.58   22.90
  14   6 -11  112.29   24.00
 -14   6  11   66.99   48.10
  14   6 -11  122.29   66.79
 -14   6  11  146.49   17.70
 -14   6  11   82.29   60.89
 -14   6  11  148.49   24.70
 -12  -6  11  375.46   33.40
 -12  -6  11  354.86   36.90
 -12  -6  11  480.15  148.39
 -12   6  11  429.66   40.10
  12   6 -11  523.55  131.29
 -12   6  11  385.26  107.09
 -12   6  11  576.84  167.18
 -12   6  11  360.66   37.60
  12   6 -11  364.36   40.90
 -10  -6  11  252.37   22.60
 -10  -6  11  310.87  122.79
 -10  -6  11  243.58   27.30
  10   6 -11  216.48   29.60
 -10   6  11  220.48   27.40
 -10   6  11  242.98   19.20
 -10   6  11  202.98   77.49
 -10   6  11  411.66  187.58
  10   6 -11  161.18   70.99
  -8  -6  11  457.45  137.39
  -8  -6  11  429.86   50.39
  -8  -6  11  367.96   29.30
   8   6 -11  324.37   38.60
  -8   6  11  360.96   36.30
  -8   6  11  296.97   89.79
   8   6 -11  411.86  108.59
  -6  -6  11  406.46  130.19
  -6  -6  11  250.77   26.70
  -6  -6  11  278.27   20.20
  -6   6  11  216.88   26.70
  -6   6  11  212.88   73.79
   6   6 -11  166.38   72.09
   6   6 -11  243.48   31.90
  -4  -6  11  132.99   72.79
  -4  -6  11  160.38   20.40
   4   6 -11  284.67   90.09
   4   6 -11  222.98   29.00
  -4   6  11  183.18   22.60
 -20   0  12  139.19   17.60
  20   0 -12  116.59   23.70
  20   0 -12  126.99   77.49
 -20   0  12  220.18   84.19
 -18   0  12  212.78   23.90
  18   0 -12  271.17   28.70
  18   0 -12  219.68   92.49
 -18   0  12  120.09   60.09
  18   0 -12  257.47   30.30
 -16   0  12 1960.10  142.49
  16   0 -12 2155.88  144.49
  16   0 -12 1842.22  144.39
  16   0 -12 1388.56  254.27
 -16   0  12 1521.75  237.68
 -16   0  12 1955.80  139.99
  14   0 -12  100.29   54.39
 -14   0  12  114.29   14.20
 -14   0  12  128.59   16.10
 -14   0  12  136.19   59.59
  14   0 -12  133.59   18.80
 -14   0  12  119.19   16.40
 -12   0  12  218.68   68.89
 -12   0  12  203.48   21.50
 -12   0  12  205.48   19.10
  12   0 -12  181.78   22.50
 -12   0  12  212.28   21.60
  12   0 -12  134.29   64.49
 -10   0  12   33.00    8.70
  10   0 -12   33.20    9.40
 -10   0  12   36.30    7.10
 -10   0  12   33.90   29.00
  10   0 -12   30.90    8.60
  10   0 -12   19.60   21.50
  -8   0  12  137.19   51.39
  -8   0  12  104.29   15.00
   8   0 -12  100.89   15.00
  -8   0  12  142.29   12.10
   8   0 -12  164.18   63.29
   8   0 -12  110.59   17.70
   6   0 -12 1246.68   84.99
  -6   0  12 1101.89  134.89
   6   0 -12  997.10   82.39
  -6   0  12 1083.09   82.69
   6   0 -12 1137.89  169.68
  -6   0  12 1099.19   76.19
  -4   0  12  670.53  117.29
   4   0 -12  875.91  138.69
  -4   0  12  934.71   67.09
   4   0 -12  797.32   65.59
   2   0 -12  294.07   73.09
  -2   0  12  406.36   39.00
   2   0 -12  460.95   39.10
   2   0 -12  522.05   40.60
  -2   0  12  374.76   78.99
   0   0 -12  912.41  103.19
   0   0 -12  828.22   64.99
   0   0  12  826.52   67.09
   0   0  12  966.10  104.99
   2   0  12    1.30    4.40
   2   0  12    5.40    6.10
  -2   0 -12    0.50    4.20
  21  -1 -12  161.78   27.10
  19  -1 -12  888.91  196.18
 -19  -1  12 1090.79  221.38
 -19  -1  12  891.61   68.09
  19  -1 -12  758.42   71.39
 -19   1  12  872.51   68.79
  19   1 -12  864.51   78.29
 -19   1  12  891.31   67.49
 -19   1  12  890.41  168.08
 -17  -1  12   45.40   44.00
  17  -1 -12    9.20    7.30
 -17  -1  12    7.20    5.80
  17  -1 -12   -4.20   12.60
  17  -1 -12    5.40    5.70
 -17  -1  12   10.70    5.70
  17   1 -12    6.40    7.30
 -17   1  12    4.10    5.50
 -17   1  12   11.20    6.00
 -17   1  12   -2.10    9.90
  17   1 -12    1.40   15.70
 -17   1  12   15.40    8.20
 -15  -1  12  939.41  175.18
  15  -1 -12 1239.28  215.08
  15  -1 -12 1198.88   83.59
  15  -1 -12 1048.90   83.69
 -15  -1  12  941.71   79.29
 -15   1  12  896.51  185.18
  15   1 -12 1070.39   85.09
 -15   1  12  976.80   78.69
  15   1 -12 1199.38   85.69
 -15   1  12  967.30   80.29
  15   1 -12  959.20  183.88
 -15   1  12 1129.79   80.89
  13  -1 -12  304.87  102.39
  13  -1 -12  314.47   35.40
 -13  -1  12  340.17   33.80
 -13  -1  12  373.26   99.89
 -13  -1  12  356.46   35.80
 -13   1  12  426.96   35.50
  13   1 -12  423.86   39.00
 -13   1  12  446.96   34.20
 -13   1  12  469.45  105.69
 -13   1  12  464.75   36.50
  13   1 -12  584.24  132.39
 -11  -1  12  543.45   46.50
  11  -1 -12  595.44   48.50
 -11  -1  12  637.74   43.20
  11  -1 -12  498.45  127.79
  11  -1 -12  520.75   47.30
 -11  -1  12  646.84   43.70
 -11  -1  12  493.75  114.99
  11   1 -12  578.94   50.29
 -11   1  12  545.55   47.00
 -11   1  12  611.54   45.20
 -11   1  12  486.75  108.69
  11   1 -12  510.85   48.80
 -11   1  12  504.85   45.40
  11   1 -12  779.12  150.88
  -9  -1  12 1223.18   87.49
  -9  -1  12 1296.87  188.08
  -9  -1  12 1296.97   92.59
   9  -1 -12 1168.98  196.38
   9  -1 -12 1127.79   92.39
  -9  -1  12 1313.87   86.99
  -9   1  12 1234.68   89.59
  -9   1  12 1380.86   93.99
   9   1 -12 1350.16  200.38
   9   1 -12 1225.78   95.39
  -9   1  12  812.52  149.79
   7  -1 -12  602.14  127.59
  -7  -1  12  618.54   51.99
   7  -1 -12  695.33   52.69
   7  -1 -12  582.34   52.29
  -7  -1  12  693.33  127.79
  -7   1  12  688.53   49.10
   7   1 -12  685.33   55.29
  -7   1  12  650.83   53.39
   7   1 -12  674.83   54.79
   7   1 -12  777.72  137.79
  -7   1  12  829.62  128.19
   5  -1 -12   95.79   14.10
  -5  -1  12  113.29   15.80
   5  -1 -12   93.69   46.20
   5  -1 -12  124.09   16.50
  -5   1  12  171.38   53.89
  -5   1  12  147.19   12.40
  -5   1  12  160.68   18.40
   5   1 -12  134.99   17.50
   5   1 -12  125.79   49.99
   3  -1 -12  961.90   70.89
  -3  -1  12  891.31   71.69
  -3  -1  12  903.81  142.49
  -3   1  12  912.71  111.09
   3   1 -12 1044.20  124.79
  -3   1  12 1033.20   66.89
   3   1 -12  838.12   74.19
  -3   1  12  949.90   73.89
  -1  -1  12   74.49   14.00
   1  -1 -12   86.69    9.00
   1  -1 -12   59.59   30.30
  -1  -1  12   97.99   41.40
   1  -1 -12  101.49   12.30
   1  -1 -12  102.19   13.30
  -1   1  12   77.19   15.30
   1   1 -12  111.89   17.80
   1   1 -12  130.29   16.60
  -1   1  12   96.19   35.70
   1   1 -12   77.99   35.10
   1  -1  12  619.04  116.79
  -1  -1 -12  608.04   50.49
  -1  -1 -12  691.23   51.99
   1  -1  12  712.73   54.19
  -1  -1 -12  611.14   46.60
   1   1  12  835.22   76.49
  -1   1 -12  563.64   89.79
   1   1  12  611.04   70.29
   1   1  12  624.14   55.39
 -20  -2  12   88.49   16.60
  20  -2 -12   86.29   23.30
  20  -2 -12   53.39   54.39
 -20  -2  12  191.98   85.49
  20  -2 -12  118.49   19.30
 -20   2  12  193.48   78.49
 -20   2  12  110.59   17.20
  20   2 -12  117.39   24.00
 -20   2  12   87.99   18.00
  20   2 -12  157.18   79.99
 -18  -2  12  198.08   20.60
 -18  -2  12  107.69   56.39
  18  -2 -12  163.08   20.90
  18  -2 -12  163.48   22.40
 -18  -2  12  167.38   20.30
  18  -2 -12  171.28   81.99
  18   2 -12  165.08   27.70
 -18   2  12  157.48   19.20
 -18   2  12  206.58   80.19
  18   2 -12  233.68   91.99
 -18   2  12  138.99   19.70
 -16  -2  12  401.16   36.70
 -16  -2  12  443.26  118.89
  16  -2 -12  603.14  161.48
 -16  -2  12  431.76   35.30
  16  -2 -12  445.66   40.10
 -16   2  12  410.66   36.60
  16   2 -12  399.56   41.30
 -16   2  12  469.05  114.19
  16   2 -12  317.17  105.59
 -16   2  12  366.96   35.80
 -14  -2  12  211.38   24.00
  14  -2 -12  300.17   27.10
 -14  -2  12  223.28   88.09
  14  -2 -12  431.76  126.59
 -14  -2  12  296.47   28.60
 -14  -2  12  230.98   22.10
  14   2 -12  172.78   70.99
 -14   2  12  239.38   24.30
 -14   2  12  234.98   25.00
  14   2 -12  203.88   27.30
 -14   2  12  248.18   79.99
 -14   2  12  232.78   24.00
  12  -2 -12  358.46   33.60
  12  -2 -12  462.45  129.29
 -12  -2  12  512.55  122.19
 -12  -2  12  384.56   29.40
 -12  -2  12  393.46   33.40
  12   2 -12  419.56  110.69
 -12   2  12  373.96   34.70
 -12   2  12  356.46   91.79
  12   2 -12  351.36   36.60
 -12   2  12  327.17   31.00
 -12   2  12  335.07   33.00
 -10  -2  12  575.54   51.99
 -10  -2  12  579.54  128.59
 -10  -2  12  593.74   47.50
  10  -2 -12  703.13   53.79
 -10  -2  12  753.62   48.10
  10  -2 -12  659.03  154.68
  10  -2 -12  598.44   51.99
 -10   2  12  720.33   52.09
  10   2 -12  665.43   56.59
  10   2 -12  797.72  145.29
 -10   2  12 1053.99  154.18
 -10   2  12  653.53   54.09
  -8  -2  12  377.46   35.80
   8  -2 -12  611.54  132.89
   8  -2 -12  440.56   35.30
  -8  -2  12  475.05  112.39
  -8   2  12  409.46   38.00
   8   2 -12  531.35   42.40
   8   2 -12  365.66   38.40
   8   2 -12  407.36   98.19
  -8   2  12  477.95   97.99
  -8   2  12  424.56   34.80
  -6  -2  12  897.81   62.99
   6  -2 -12  717.83  141.19
  -6  -2  12  802.42  142.39
  -6   2  12  753.92   63.99
   6   2 -12  865.71  142.49
   6   2 -12  785.42   65.29
  -6   2  12  777.12   59.39
   4  -2 -12  212.88   18.90
   4  -2 -12  192.88   65.19
  -4  -2  12  226.48   22.20
   4  -2 -12  232.08   19.50
   4   2 -12  256.97   26.30
   4   2 -12  179.48   23.30
  -4   2  12  196.28   24.00
  -4   2  12  189.28   18.40
  -4   2  12  225.28   58.19
   4   2 -12  106.39   47.00
   2  -2 -12  226.68   20.00
  -2  -2  12  241.18   24.00
   2  -2 -12  219.68   20.40
   2  -2 -12  229.78   20.70
   2   2 -12  259.47   67.49
  -2   2  12  261.77   28.10
  -2   2  12  167.98   46.70
  -2   2  12  250.27   20.40
   2   2 -12  265.37   27.80
   0  -2  12  360.76   31.40
   0  -2  12  309.87   79.79
   0  -2 -12  344.17   29.00
   0  -2 -12  341.97   27.60
   0  -2 -12  317.67   27.00
   0   2 -12  346.87   33.40
   0   2  12  272.77   61.89
   0   2 -12  302.47   68.49
   0   2  12  277.57   33.00
   2  -2  12   71.29   13.60
  -2  -2 -12   63.79   10.40
  -2  -2 -12   69.79    9.80
  -2  -2 -12   68.59    9.80
   2  -2  12   55.09   40.10
   2   2  12  101.99   20.00
 -19  -3  12  462.15   39.30
  19  -3 -12  490.35  147.59
  19  -3 -12  430.96   38.00
 -19  -3  12  544.95  143.29
  19  -3 -12  363.56   39.70
 -19   3  12  362.76  115.09
 -19   3  12  314.37   36.80
  19   3 -12  457.95  134.89
 -19   3  12  388.86   36.20
  19   3 -12  484.35   46.40
  17  -3 -12  134.49   17.80
  17  -3 -12  105.89   19.50
 -17  -3  12  115.79   19.30
 -17  -3  12  185.98   82.99
 -17  -3  12  143.79   17.00
  17  -3 -12  169.58   95.19
 -17   3  12  141.89   18.40
 -17   3  12   99.79   56.89
 -17   3  12  127.59   17.10
  17   3 -12   73.29   55.39
 -17   3  12   96.19   17.80
  15  -3 -12  403.86  136.49
 -15  -3  12  378.76   29.70
  15  -3 -12  388.16   33.90
 -15  -3  12  307.57  106.59
 -15  -3  12  374.46   32.80
  15   3 -12  340.27  103.49
 -15   3  12  288.97   29.70
 -15   3  12  255.07   29.70
 -15   3  12  291.97   87.99
 -15   3  12  314.57   31.30
  15   3 -12  273.27   34.50
  13  -3 -12 1794.82  275.87
 -13  -3  12 1414.86   99.19
  13  -3 -12 1342.17   98.39
 -13  -3  12 1314.07   94.59
  13   3 -12 1196.68  200.08
 -13   3  12 1411.56  202.48
 -13   3  12 1247.28   97.49
 -13   3  12 1282.57   96.29
  13   3 -12 1289.47  103.59
 -11  -3  12  134.39   13.20
  11  -3 -12  169.68   78.29
  11  -3 -12  122.59   15.10
 -11  -3  12  150.48   18.00
 -11  -3  12   95.69   55.29
 -11   3  12  133.89   16.80
 -11   3  12  131.39   14.50
  11   3 -12  122.99   60.19
 -11   3  12  133.79   57.19
  11   3 -12  149.39   23.90
 -11   3  12  138.09   18.40
  -9  -3  12 1419.06  221.28
  -9  -3  12 1544.55   98.49
   9  -3 -12 1512.65  239.88
  -9  -3  12 1322.27   98.29
   9  -3 -12 1305.37  101.29
  -9  -3  12 1558.04  105.79
  -9   3  12 1428.86  107.49
   9   3 -12 1394.46  109.39
  -9   3  12 1425.36  107.99
   9   3 -12 1653.13  187.38
   7  -3 -12  640.74  141.19
   7  -3 -12  391.46   32.50
  -7  -3  12  407.96  124.19
  -7  -3  12  482.85   38.20
  -7   3  12  425.96   40.50
   7   3 -12  400.26   40.80
  -7   3  12  479.65   97.49
  -7   3  12  416.26   36.40
   7   3 -12  531.45   44.30
   7   3 -12  512.25  110.39
  -5  -3  12  757.42   59.99
   5  -3 -12  708.13   57.89
  -5  -3  12  761.72  151.28
  -5   3  12  868.11  131.59
   5   3 -12  925.31  144.49
  -5   3  12  760.52   58.39
  -5   3  12  865.01   65.79
  -3  -3  12  444.56  118.69
  -3  -3  12  524.05   42.50
   3  -3 -12  490.95   40.50
  -3   3  12  520.35   47.40
   3   3 -12  551.24   48.10
  -3   3  12  684.83  102.69
  -3   3  12  487.15  102.49
  -3   3  12  471.25   40.00
   3   3 -12  510.55  103.59
  -1  -3  12   40.50   34.90
  -1  -3  12   20.70    7.60
   1  -3 -12   24.00    6.80
   1   3 -12   24.00    9.30
   1   3 -12   27.00   10.20
  -1   3  12   31.80    7.40
  -1   3  12   60.39   34.60
   1   3 -12   36.30   27.40
   1  -3  12  420.76   37.80
  -1  -3 -12  419.16   36.60
   1  -3  12  665.83  118.99
   1   3  12  391.96   59.39
   1   3  12  476.45   70.89
  -1   3 -12  507.15   45.20
  -1   3 -12  384.76   81.29
 -18  -4  12  222.38   98.49
  18  -4 -12  149.79   21.60
 -18  -4  12  207.68   23.80
  18  -4 -12  170.28   19.90
  18   4 -12  136.69   25.20
  18   4 -12  288.77  101.69
 -18   4  12  126.99   22.60
 -18   4  12  140.49   71.29
 -18   4  12  138.39   19.10
  16  -4 -12  701.73   61.09
  16  -4 -12  893.01  209.48
 -16  -4  12  896.21   60.69
 -16  -4  12  575.74  153.48
 -16  -4  12  644.64   60.49
  16   4 -12  653.23  148.69
  16   4 -12  727.23   66.99
 -16   4  12  768.42  155.98
 -16   4  12  819.92   60.89
 -16   4  12  710.23   60.79
 -16   4  12  727.43   61.89
 -14  -4  12   68.19   11.60
  14  -4 -12   84.49   14.50
 -14  -4  12  198.08   86.89
  14  -4 -12   58.99   51.39
 -14  -4  12   71.49   14.80
 -14   4  12   55.19   13.00
 -14   4  12   47.20   37.50
  14   4 -12   46.50   40.10
 -14   4  12   53.59   13.00
 -14   4  12   62.09   11.70
  14   4 -12   53.89   16.30
  12  -4 -12 1174.28   83.09
  12  -4 -12 1424.66  252.87
 -12  -4  12  945.61   84.39
 -12  -4  12 1201.28   81.49
 -12  -4  12  998.80  229.28
 -12   4  12 1118.69   85.79
  12   4 -12 1266.77  199.08
 -12   4  12  989.70  173.98
 -12   4  12 1121.99   87.49
  12   4 -12 1121.59   90.69
 -10  -4  12  733.43   53.99
 -10  -4  12  733.13   59.89
 -10  -4  12  845.72  176.78
  10  -4 -12  744.93   55.09
  10   4 -12  693.53  142.19
 -10   4  12  743.83   54.59
  10   4 -12  741.33   64.59
 -10   4  12  710.73  136.49
 -10   4  12  755.92   62.79
 -10   4  12  762.62   60.29
  -8  -4  12   50.79   11.70
  -8  -4  12   30.90   31.10
   8   4 -12   88.49   50.39
   8   4 -12   23.60   10.30
  -8   4  12   37.10   30.90
  -8   4  12   30.70    8.90
  -8   4  12   31.20   11.20
  -8   4  12   57.99   45.30
   6  -4 -12  352.86   34.40
  -6  -4  12  428.96   37.00
  -6  -4  12  433.06  117.79
  -6   4  12  449.46   97.99
   6   4 -12  400.26  100.09
  -6   4  12  419.56   36.00
  -6   4  12  425.26   40.90
   6   4 -12  418.66   41.60
  -6   4  12  755.52  147.89
  -4  -4  12    7.20   22.20
  -4  -4  12    6.50    5.30
   4  -4 -12    7.80    5.10
   4   4 -12   -3.40    8.50
  -4   4  12   33.80   16.10
  -4   4  12   24.40    7.80
   4   4 -12   22.10    9.90
  -4   4  12   15.30   18.70
  -2  -4  12  217.98   90.19
  -2  -4  12  283.27   26.40
   2  -4 -12  290.87   27.00
  -2   4  12  236.08   24.80
   2   4 -12  277.97   32.50
   2   4 -12  310.67   79.19
  -2   4  12  208.78   57.79
 -15  -5  12  280.27  114.09
 -15  -5  12  381.86   32.80
  15  -5 -12  331.97   32.00
  15   5 -12  409.46  118.79
 -15   5  12  303.87   33.40
 -15   5  12  389.26  127.89
 -15   5  12  311.07   99.89
 -15   5  12  339.87   35.00
 -13  -5  12  612.14  159.88
 -13  -5  12  680.03   53.79
  13  -5 -12  681.23   54.09
 -13  -5  12  749.03   59.69
 -13   5  12  703.43  172.48
 -13   5  12  764.82  171.38
 -13   5  12  632.74   58.79
 -13   5  12  660.93   58.59
 -13   5  12  744.93   54.29
  13   5 -12  734.33   64.09
 -11  -5  12   90.89   11.00
 -11  -5  12  160.98   84.99
 -11  -5  12   70.99   16.10
 -11   5  12  154.98   80.79
 -11   5  12   66.49   15.90
 -11   5  12   71.09   44.30
 -11   5  12   88.09   16.80
 -11   5  12   90.19   10.00
  11   5 -12   87.19   53.79
  11   5 -12   71.79   18.00
  -9  -5  12  343.17   32.40
  -9  -5  12  330.27  120.89
  -9   5  12  281.07   84.39
  -9   5  12  445.66  191.08
   9   5 -12  315.97   57.89
   9   5 -12  257.47   86.59
  -9   5  12  282.07   33.10
  -9   5  12  301.87   31.10
  -7  -5  12   74.29   14.20
  -7  -5  12   91.99   62.89
   7   5 -12   55.09   41.60
  -7   5  12  100.99   47.40
  -7   5  12   65.79   13.60
   7   5 -12   58.39   20.00
  -7   5  12   65.79   16.90
  -5  -5  12  452.25  126.39
  -5  -5  12  344.57   32.70
  -5   5  12  363.16   33.40
   5   5 -12  421.26  107.59
   5   5 -12  337.47   37.90
  -3  -5  12  627.74   52.59
  -3  -5  12  547.35  143.99
  -3   5  12  768.62  122.49
   3   5 -12  585.74  126.59
  -3   5  12  679.23   53.59
 -10  -6  12  591.74   52.49
 -10  -6  12  517.85  160.58
 -10  -6  12  628.84   46.10
  10   6 -12  561.44   57.19
 -10   6  12  603.44  135.99
  10   6 -12  379.86  112.29
 -10   6  12  628.94   53.99
  -8  -6  12   56.39   13.80
  -8  -6  12   69.09    7.90
  -8  -6  12   17.10   34.80
   8   6 -12   77.79   20.20
  -8   6  12  132.39   60.69
 -20   0  13  464.05  124.59
  20   0 -13  490.35  143.89
 -20   0  13  400.26   39.60
  20   0 -13  556.54   49.80
 -18   0  13   40.60   36.50
  18   0 -13   70.39   59.99
 -18   0  13   46.20   10.80
  18   0 -13   57.99   15.60
  16   0 -13 1204.08   93.69
 -16   0  13 1153.08   86.79
  16   0 -13  936.51  196.58
 -16   0  13 1121.39  189.78
 -16   0  13 1178.98   88.49
 -14   0  13 1381.76  104.29
 -14   0  13 1412.56  101.89
  14   0 -13 2044.00  230.88
  14   0 -13 1392.66  108.09
 -14   0  13 1368.76  209.18
 -12   0  13  803.02   59.79
  12   0 -13  810.12   65.69
  12   0 -13  929.21  175.68
 -12   0  13  776.52   62.89
 -12   0  13  857.91  152.28
  10   0 -13 1182.68   91.99
  10   0 -13 1145.29  192.78
 -10   0  13 1216.78   90.79
 -10   0  13 1385.36  162.38
 -10   0  13 1201.78   85.89
  -8   0  13  127.69   17.30
   8   0 -13  158.78   18.80
  -8   0  13  140.29   56.19
   8   0 -13   97.89   47.00
  -6   0  13    4.30    5.30
   6   0 -13   -1.00    7.60
   6   0 -13    8.90    6.20
  -4   0  13  350.66   35.60
   4   0 -13  347.17   86.79
   4   0 -13  452.65   37.10
  -2   0  13    4.50   10.90
  -2   0  13   -1.60    4.20
   2   0 -13   -0.30    4.30
   2   0 -13   -1.90    8.00
   0   0 -13  411.56   37.30
   0   0  13  478.15   81.89
   0   0  13  392.46   39.40
   0   0 -13  470.55   39.40
  19  -1 -13  146.19   84.09
  19  -1 -13  269.87   33.20
 -19  -1  13  291.37   29.90
 -19  -1  13  236.78   90.19
 -19   1  13  448.66  117.29
  19   1 -13  343.27   37.10
 -19   1  13  351.66   31.30
 -19   1  13  282.67   30.00
  17  -1 -13  505.95  147.89
 -17  -1  13  517.75  130.09
 -17  -1  13  555.24   46.00
  17  -1 -13  487.35   48.90
 -17   1  13  637.94   49.00
 -17   1  13  652.03  140.19
  17   1 -13  538.55   50.99
 -17   1  13  504.25   45.50
 -17   1  13  491.95   44.60
  17   1 -13  521.55  145.09
  15  -1 -13   50.69   13.40
 -15  -1  13   61.59   13.50
 -15  -1  13   44.60   38.00
 -15  -1  13   56.99   11.90
  15  -1 -13   53.79   52.99
 -15  -1  13   49.90    9.50
 -15   1  13   40.70   13.10
 -15   1  13   53.59   11.00
 -15   1  13   66.59   13.80
  15   1 -13   73.29   17.00
  15   1 -13   78.39   48.60
 -13  -1  13  618.54   45.10
 -13  -1  13  664.33   46.00
  13  -1 -13  658.63  157.38
  13  -1 -13  545.05   50.19
 -13  -1  13  612.14   49.10
 -13  -1  13  613.24   50.59
 -13  -1  13  850.31  157.78
  13   1 -13  876.91  164.88
  13   1 -13  538.65   51.69
 -13   1  13  582.84   49.30
 -13   1  13  551.54   46.60
 -13   1  13  558.54  122.79
 -13   1  13  528.85   47.60
 -11  -1  13   29.10    8.40
  11  -1 -13   23.70    8.50
 -11  -1  13   34.00    6.00
  11  -1 -13   27.30   31.70
 -11  -1  13   10.50   16.20
 -11  -1  13   36.90    6.80
 -11   1  13   27.70    7.20
 -11   1  13   28.90    9.50
  11   1 -13   20.40    8.70
  11   1 -13    4.20   14.60
 -11   1  13   51.29   36.70
   9  -1 -13  309.37  107.59
  -9  -1  13  341.27   29.30
  -9  -1  13  295.67   22.50
  -9  -1  13  278.37   22.10
   9  -1 -13  290.27   28.40
   9   1 -13  268.17   85.39
  -9   1  13  302.97   25.40
   9   1 -13  272.27   29.80
  -9   1  13  310.27   29.60
  -9   1  13  347.77   88.09
  -7  -1  13  428.26   40.50
  -7  -1  13  536.55  113.79
   7  -1 -13  473.85  115.09
   7  -1 -13  443.96   40.20
   7   1 -13  546.25  116.89
  -7   1  13  491.25   36.40
   7   1 -13  562.04   44.60
  -7   1  13  583.74  109.69
  -7   1  13  484.95   42.50
  -5  -1  13   11.80    6.30
   5  -1 -13   19.70   23.40
   5  -1 -13   16.50    6.10
  -5  -1  13    0.00    9.10
  -5   1  13   33.20   26.40
   5   1 -13   15.80    7.50
  -5   1  13   12.10    3.40
   5   1 -13   32.90   25.90
  -5   1  13   18.20    7.30
   3  -1 -13  494.45   39.00
  -3  -1  13  402.36   39.10
   3  -1 -13  583.34  110.49
  -3  -1  13  462.45   99.29
  -3   1  13  454.25   33.00
   3   1 -13  462.85   41.50
  -3   1  13  401.36   81.69
  -3   1  13  461.35   41.80
   1  -1 -13  327.87   30.20
  -1  -1  13  326.97   32.20
   1  -1 -13  330.77   29.40
  -1  -1  13  328.87   80.99
   1   1 -13  250.97   64.49
  -1   1  13  354.06   35.10
   1   1 -13  356.36   34.20
  -1   1  13  357.06   69.79
  18  -2 -13   -3.00   16.40
 -18  -2  13   22.40    8.00
  18  -2 -13   20.30    9.40
 -18  -2  13   22.60   35.90
 -18   2  13   25.40   35.20
 -18   2  13   14.40    7.30
  18   2 -13   39.50   44.50
  18   2 -13   25.50   11.30
 -18   2  13   16.30    7.70
 -16  -2  13  583.04  141.79
  16  -2 -13  496.15  146.69
  16  -2 -13  437.36   42.40
 -16  -2  13  455.35   40.70
 -16   2  13  429.16   40.40
  16   2 -13  492.15  135.89
  16   2 -13  463.75   45.90
 -16   2  13  427.26   39.80
 -16   2  13  380.76  107.29
 -16   2  13  546.85   43.00
  14  -2 -13  701.63   53.19
  14  -2 -13  784.22  178.58
 -14  -2  13  553.44   48.90
 -14   2  13  592.84  127.19
 -14   2  13  546.75   47.80
  14   2 -13  689.33  150.38
 -14   2  13  584.74   48.30
  14   2 -13  541.95   52.99
 -14   2  13  597.64   49.90
 -12  -2  13  153.78   13.80
  12  -2 -13  175.18   81.59
 -12  -2  13  131.59   13.00
 -12  -2  13  140.09   66.09
 -12  -2  13  139.39   17.70
  12  -2 -13  147.59   18.20
 -12   2  13  112.19   15.20
  12   2 -13  135.99   64.09
  12   2 -13  129.89   22.60
 -12   2  13  113.19   19.50
 -12   2  13  130.99   55.79
 -10  -2  13  933.01   64.59
  10  -2 -13  975.80   70.59
 -10  -2  13  856.51   70.39
 -10  -2  13  719.83  152.68
  10  -2 -13 1153.88  202.18
 -10  -2  13  837.42   63.99
 -10   2  13  916.41   68.79
 -10   2  13  950.20   72.79
  10   2 -13 1126.19  183.68
 -10   2  13 1203.28  173.28
  10   2 -13  950.90   75.09
   8  -2 -13  227.88   21.90
   8  -2 -13  299.97   96.39
  -8  -2  13  258.27   80.69
  -8  -2  13  239.18   23.80
   8   2 -13  217.08   26.00
   8   2 -13  161.28   64.69
  -8   2  13  213.98   24.80
  -8   2  13  145.09   51.59
  -8   2  13  218.38   21.00
  -6  -2  13  533.65  120.99
   6  -2 -13  578.84   44.80
   6  -2 -13  507.55  116.69
  -6  -2  13  489.65   46.20
  -6   2  13  591.04   43.80
   6   2 -13  620.44  120.49
  -6   2  13  586.84   50.09
  -6   2  13  642.24  113.69
   6   2 -13  619.84   51.49
  -4  -2  13  773.52  141.59
  -4  -2  13  736.73   55.39
   4  -2 -13  657.63   50.99
  -4   2  13  694.33   58.29
   4   2 -13  639.84   57.29
  -4   2  13  714.53  112.99
   4   2 -13  451.35  101.99
   2  -2 -13   13.80    4.40
  -2  -2  13   -2.10    9.80
  -2  -2  13   11.10    6.30
   2  -2 -13   17.50    5.00
   2  -2 -13   19.50    5.50
   2   2 -13   20.30    9.60
  -2   2  13   22.50   12.80
  -2   2  13   -1.40    6.60
  -2   2  13   14.40    4.30
   2   2 -13    0.80   10.10
  17  -3 -13  357.66  125.89
 -17  -3  13  415.96  122.19
 -17  -3  13  479.95   39.30
  17  -3 -13  404.16   39.30
 -17   3  13  356.26   36.60
  17   3 -13  558.94  143.99
 -17   3  13  327.87   99.69
 -17   3  13  466.05   38.80
  17   3 -13  343.57   41.30
 -17   3  13  360.06   37.20
 -15  -3  13  152.08   74.49
 -15  -3  13  210.08   20.40
  15  -3 -13  210.18   97.29
  15  -3 -13  265.87   26.20
  15   3 -13  211.88   28.10
 -15   3  13  338.17   98.39
 -15   3  13  187.18   23.50
 -15   3  13  206.58   23.40
 -15   3  13  187.58   21.70
  15   3 -13  133.59   70.59
 -13  -3  13  285.17   27.60
  13  -3 -13  416.06  122.29
 -13  -3  13  292.37  103.79
 -13   3  13  228.48   25.50
  13   3 -13  458.75  117.79
 -13   3  13  265.97   24.50
  13   3 -13  252.57   30.70
 -13   3  13  229.38   27.00
 -13   3  13  246.78   81.09
 -11  -3  13  248.18   27.30
  11  -3 -13  241.78   24.90
 -11  -3  13  252.47   21.90
 -11  -3  13  422.56  119.19
  11  -3 -13  383.16  116.79
  11   3 -13  299.37   91.79
 -11   3  13  326.97   28.10
  11   3 -13  326.77   33.20
 -11   3  13  305.17   83.49
 -11   3  13  320.77   30.60
  -9  -3  13  278.17   91.79
   9  -3 -13  243.78   21.50
  -9  -3  13  246.98   25.10
   9  -3 -13  174.88   77.89
  -9   3  13  219.08   26.70
  -9   3  13  238.08   23.80
   9   3 -13  306.77   85.39
  -9   3  13  254.37   73.59
   9   3 -13  223.18   27.90
  -7  -3  13 1237.08  206.68
   7  -3 -13 1280.77   92.79
   7  -3 -13 1429.46  221.68
   7   3 -13 1341.47  103.89
  -7   3  13 1421.66  161.08
  -7   3  13 1304.97   96.89
  -7   3  13 1430.86  103.89
   7   3 -13 1217.48  188.48
   5  -3 -13    8.00    4.50
  -5  -3  13    4.20   16.90
  -5  -3  13    1.50    5.10
   5   3 -13    2.50    6.60
  -5   3  13    5.00    4.10
   5   3 -13    1.50   10.70
  -5   3  13    0.90    9.30
  -3  -3  13  558.34   46.70
  -3  -3  13  483.45  116.29
   3  -3 -13  517.05   43.50
   3   3 -13  579.24   51.99
  -3   3  13  590.74   52.29
  -3   3  13  557.84   43.60
  -3   3  13  610.84   99.89
   3   3 -13  531.75  108.79
 -16  -4  13  223.58   95.29
  16  -4 -13  270.97   31.00
 -16  -4  13  347.77   34.10
 -16  -4  13  341.77   32.70
  16  -4 -13  241.28  111.59
  16   4 -13  364.26   40.00
 -16   4  13  323.27   30.90
 -16   4  13  390.66  110.39
 -16   4  13  314.87   33.00
  16   4 -13  287.57  103.59
  14  -4 -13  173.28   88.99
 -14  -4  13  182.68   19.80
 -14  -4  13  209.38   24.60
 -14  -4  13  110.49   68.49
  14  -4 -13  177.78   21.60
 -14   4  13  221.48   24.80
 -14   4  13  279.07  100.89
 -14   4  13  236.78   22.00
  14   4 -13  307.17   96.69
 -14   4  13  242.98   26.60
  14   4 -13  227.38   29.30
 -12  -4  13   87.89   10.00
 -12  -4  13   89.69   16.40
  12  -4 -13  105.69   12.50
  12   4 -13   82.99   26.70
  12   4 -13   75.09   47.00
 -12   4  13   78.49   10.50
 -12   4  13   64.99   15.10
 -12   4  13   56.99   13.50
 -12   4  13   56.69   42.70
 -10  -4  13  414.06   30.10
 -10  -4  13  394.06  118.19
 -10  -4  13  399.46   41.50
  10   4 -13  419.46   42.40
 -10   4  13  386.86  101.09
  10   4 -13  445.76  114.99
 -10   4  13  397.46   40.60
  -8  -4  13  137.99   18.80
  -8  -4  13  121.49   71.09
  -8   4  13  163.18   29.60
   8   4 -13  215.98   75.99
   8   4 -13  171.68   27.20
  -8   4  13  154.28   60.19
  -8   4  13  124.89   17.20
   6  -4 -13  482.55   46.30
  -6  -4  13  524.15   44.30
  -6  -4  13  653.33  147.69
  -6   4  13  528.45   43.30
  -6   4  13  521.95   49.40
   6   4 -13  501.65   49.99
   6   4 -13  600.54  125.59
   4  -4 -13  371.46   36.80
  -4  -4  13  650.23  143.29
  -4  -4  13  349.67   34.20
  -4   4  13  549.54   98.79
  -4   4  13  430.16   34.30
   4   4 -13  331.87   91.99
  -4   4  13  353.66   39.80
   4   4 -13  382.96   40.60
 -13  -5  13  870.91   71.19
 -13  -5  13  705.53  187.28
 -13  -5  13  852.91   65.29
 -13   5  13  681.23  150.68
 -13   5  13  951.20   74.79
  13   5 -13  809.42  170.98
 -11  -5  13  918.91   63.39
 -11  -5  13  772.92  184.18
 -11  -5  13  870.61   70.49
 -11   5  13  734.43   68.99
  11   5 -13  939.11   77.59
 -11   5  13  721.23  149.19
 -11   5  13  940.11   74.99
  11   5 -13  730.93  156.38
  -9  -5  13  130.69   20.20
  -9  -5  13   79.19   60.69
  -9   5  13  127.49   22.60
  -9   5  13   86.19   48.50
   9   5 -13  142.29   25.40
   9   5 -13  145.99   68.99
  -9   5  13  100.59   18.50
  -7  -5  13 1122.09  214.38
  -7  -5  13  746.33   63.89
   7   5 -13  799.42  159.18
   7   5 -13  860.51   72.29
  -7   5  13  854.21  146.09
  18   0 -14  442.66   43.20
 -18   0  14  525.45  130.09
 -18   0  14  408.56   36.20
  18   0 -14  432.66  139.19
 -18   0  14  334.77   40.40
  16   0 -14  165.68   23.60
 -16   0  14  171.98   73.79
  16   0 -14  134.09   77.39
 -16   0  14  193.28   21.50
 -16   0  14  148.89   18.10
 -14   0  14  447.56  115.59
 -14   0  14  482.35   38.90
 -14   0  14  527.65   42.90
  14   0 -14  622.24  147.79
  14   0 -14  398.96   43.00
  12   0 -14   83.89   52.79
 -12   0  14  119.99   53.69
 -12   0  14   96.29   11.30
 -12   0  14   79.79   15.30
  12   0 -14   80.39   16.00
  10   0 -14  477.75  121.39
 -10   0  14  660.23  131.39
 -10   0  14  571.14   47.70
  10   0 -14  579.94   49.00
 -10   0  14  527.75   41.40
  -8   0  14  205.58   15.70
  -8   0  14  206.58   23.00
  -8   0  14  219.18   69.19
   8   0 -14  181.08   24.70
   8   0 -14  164.98   67.49
  -6   0  14   22.60    8.30
  -6   0  14   67.19   41.10
   6   0 -14   30.30   31.40
   4   0 -14  546.25  114.39
   4   0 -14  600.14   50.29
  -4   0  14  527.55  107.99
   2   0 -14  416.36   38.20
 -19  -1  14   17.60    8.90
 -19  -1  14   -5.40   14.80
  19  -1 -14   20.20   10.30
  19  -1 -14   26.80   45.10
 -19   1  14   10.00    7.60
  19   1 -14   -4.60   25.00
  19   1 -14   32.60   13.90
 -19   1  14   47.50   42.80
 -19   1  14    5.90    6.30
 -17  -1  14 1138.19   84.79
  17  -1 -14  924.81   78.89
 -17  -1  14 1209.08  209.98
  17  -1 -14  968.40  214.98
 -17  -1  14 1048.60   73.19
  17   1 -14 1001.80  198.28
  17   1 -14  856.61   79.09
 -17   1  14  886.71   74.69
 -17   1  14  732.03  156.28
 -17   1  14  914.61   73.29
 -15  -1  14  264.67   24.40
 -15  -1  14  234.28   26.80
  15  -1 -14  402.76  129.79
 -15  -1  14  268.37   23.80
 -15  -1  14  213.18   80.79
  15  -1 -14  271.47   30.10
 -15   1  14  303.47   28.60
 -15   1  14  267.07   28.10
 -15   1  14  359.76  103.79
 -15   1  14  243.88   25.30
  15   1 -14  245.78   30.40
  15   1 -14  326.37  101.99
 -13  -1  14  160.18   20.00
  13  -1 -14  127.39   66.49
 -13  -1  14  181.58   69.79
  13  -1 -14  160.08   21.00
 -13  -1  14  157.58   16.10
 -13   1  14  153.38   17.30
 -13   1  14  281.47   85.59
 -13   1  14  193.48   21.90
  13   1 -14  148.89   25.10
  13   1 -14  178.68   75.69
 -11  -1  14  314.27   93.89
 -11  -1  14  336.67   24.50
 -11  -1  14  325.77   30.60
 -11  -1  14  301.97   24.70
  11  -1 -14  150.98   74.29
  11   1 -14  307.57   32.90
 -11   1  14  310.97   87.69
  11   1 -14  295.67   95.99
 -11   1  14  296.47   30.70
 -11   1  14  295.87   26.80
   9  -1 -14   40.30   35.50
   9  -1 -14   26.70    8.70
  -9  -1  14   27.40    9.30
  -9  -1  14    8.80   18.30
  -9   1  14   33.90    6.90
   9   1 -14    5.40   18.70
  -9   1  14   27.10   25.90
  -9   1  14   38.60   10.60
   9   1 -14   34.40   10.50
   7  -1 -14  269.07   87.09
  -7  -1  14  339.87   30.90
   7  -1 -14  300.27   28.80
  -7  -1  14  240.88   74.69
   7   1 -14  295.97   31.10
   7   1 -14  285.87   84.59
  -7   1  14  281.37   23.50
  -7   1  14  315.87   31.20
  -5  -1  14  355.96   35.10
   5  -1 -14  432.26  105.29
  -5  -1  14  459.85  100.79
   5  -1 -14  437.16   34.90
   5   1 -14  455.75  102.19
  -5   1  14  470.75   95.69
  -5   1  14  367.96   43.00
  -5   1  14  357.56   27.90
   5   1 -14  393.66   37.20
   3  -1 -14   23.00    7.90
   3  -1 -14   23.50    6.80
   3  -1 -14   13.40   17.70
  -3  -1  14   44.60   34.60
   3   1 -14   20.20    9.00
  -3   1  14   27.00   10.00
   3   1 -14   30.30   26.20
  -3   1  14   30.40   23.60
  18  -2 -14  324.47   36.10
 -18  -2  14  416.66  125.89
  18  -2 -14  415.36  142.19
 -18   2  14  323.27   33.40
  18   2 -14  339.37  112.39
 -18   2  14  339.17   34.10
  18   2 -14  449.56   43.40
 -18   2  14  301.97   98.19
 -16  -2  14   63.49   44.90
 -16  -2  14   70.99   11.90
 -16  -2  14   84.49   15.40
  16  -2 -14   79.19   16.10
  16  -2 -14   55.69   55.59
 -16   2  14   84.79   51.29
 -16   2  14   57.89   13.30
  16   2 -14   97.09   63.59
 -16   2  14   72.79   14.20
 -16   2  14   94.79   15.90
  16   2 -14   65.79   16.50
  14  -2 -14 1010.30   76.09
  14  -2 -14 1039.70  209.98
 -14  -2  14  970.60   68.99
 -14  -2  14  944.21  183.88
 -14  -2  14  966.00   87.29
 -14  -2  14  935.71   69.19
 -14   2  14  912.81   72.29
 -14   2  14  854.81   71.59
 -14   2  14  885.91  163.08
 -14   2  14  967.50   75.29
  14   2 -14  952.60   79.19
  14   2 -14  931.81  182.18
 -12  -2  14  206.18   17.90
 -12  -2  14  220.58   82.69
 -12  -2  14  204.18   18.20
  12  -2 -14  162.18   79.39
 -12  -2  14  194.88   23.90
  12  -2 -14  266.17   25.60
 -12   2  14  198.48   21.60
 -12   2  14  249.38   26.30
  12   2 -14  201.88   26.40
  12   2 -14  145.89   69.49
 -12   2  14  265.37   81.39
 -10  -2  14  574.74  131.69
 -10  -2  14  511.05   43.60
  10  -2 -14  619.84  149.59
 -10   2  14  471.05   44.60
  10   2 -14  530.95  127.19
  10   2 -14  534.05   47.60
 -10   2  14  471.55   40.40
 -10   2  14  744.13  150.98
  -8  -2  14  500.75   43.20
   8  -2 -14  472.95   40.70
  -8  -2  14  509.45  120.69
   8  -2 -14  471.95  122.09
  -8   2  14  754.92  128.79
   8   2 -14  528.45   47.10
  -8   2  14  495.25   39.40
   6  -2 -14   81.99   11.20
   6  -2 -14   94.39   49.70
  -6  -2  14   42.60   41.90
  -6  -2  14   67.09   13.20
  -6   2  14   92.79   43.60
   6   2 -14   71.09   43.50
  -6   2  14   57.29   14.10
  -6   2  14   77.49    9.60
   6   2 -14   93.79   18.40
   4  -2 -14  645.54   46.00
   4  -2 -14  663.23   47.40
  -4  -2  14  855.61  152.58
  -4  -2  14  569.34   54.69
  -4   2  14  626.54   55.09
   4   2 -14  602.74   54.39
   4   2 -14  414.46  100.79
  -4   2  14  721.03  114.09
  -4   2  14  546.65   44.70
 -17  -3  14  350.26  118.39
  17  -3 -14  308.67   32.70
 -17  -3  14  313.57   31.80
  17  -3 -14  163.48   94.19
 -17   3  14  246.88   33.70
 -17   3  14  279.17   30.80
  17   3 -14  366.96   39.60
 -17   3  14  373.16  106.39
 -17   3  14  344.97   31.70
  17   3 -14  294.67  105.59
  15  -3 -14  230.58   24.30
 -15  -3  14  101.09   63.69
  15  -3 -14  308.97  119.69
 -15  -3  14  184.78   18.80
  15   3 -14  191.18   27.30
 -15   3  14  110.49   70.49
 -15   3  14  187.98   30.40
 -15   3  14  192.08   21.00
  15   3 -14  250.47   95.19
 -15   3  14  182.38   22.10
  13  -3 -14  279.77   26.50
  13  -3 -14  308.77  110.29
 -13  -3  14  292.37   22.50
 -13  -3  14  245.78   27.60
 -13  -3  14  399.96  118.59
 -13   3  14  227.68   23.90
  13   3 -14  334.07  119.79
 -13   3  14  283.97   27.60
  13   3 -14  218.08   30.10
 -13   3  14  107.89   59.69
 -11  -3  14  661.73  153.38
 -11  -3  14  661.53   54.39
  11  -3 -14  695.83  167.28
 -11  -3  14  656.53   46.10
 -11  -3  14  594.84   45.80
  11  -3 -14  672.03   51.29
  11   3 -14  739.33  149.88
 -11   3  14  651.33   52.89
  11   3 -14  710.43   59.99
 -11   3  14  655.63   60.19
 -11   3  14  627.74  126.99
  -9  -3  14  192.58   79.89
  -9  -3  14  183.28   23.90
   9  -3 -14  165.78   77.49
   9  -3 -14  163.68   15.90
   9   3 -14  226.68   80.29
  -9   3  14  168.48   18.60
   9   3 -14  117.89   22.10
  -9   3  14  163.38   60.39
  -9   3  14  159.88   22.50
  -7  -3  14  292.27   36.20
  -7  -3  14  312.47  100.99
  -7   3  14  310.87   34.70
   7   3 -14  441.56  106.19
   7   3 -14  362.66   36.70
  -5  -3  14  126.39   21.80
   5   3 -14  143.89   62.49
  -5   3  14  193.28   59.59
   5   3 -14  182.68   24.50
  -5   3  14  165.48   16.60
  -5   3  14  153.08   25.10
 -14  -4  14  287.67  109.29
 -14  -4  14  319.87   29.10
 -14  -4  14  361.36   35.70
  14   4 -14  304.37  105.59
 -14   4  14  305.17   33.60
 -14   4  14  400.56   31.80
  14   4 -14  373.56   41.30
 -14   4  14  273.47   88.29
 -14   4  14  375.76   38.10
 -12  -4  14  178.18   15.00
 -12  -4  14  150.38   75.69
 -12  -4  14  143.99   20.80
  12  -4 -14  143.59   16.40
 -12   4  14  213.28   74.29
 -12   4  14  161.58   20.50
  12   4 -14  131.39   24.50
  12   4 -14  174.98   73.49
 -12   4  14  224.58   26.70
 -10  -4  14  301.07  105.09
 -10  -4  14  299.97   30.60
  10   4 -14  224.48   84.79
 -10   4  14  260.37   28.50
 -10   4  14  359.86   96.39
 -10   4  14  292.47   34.20
  10   4 -14  326.47   36.10
  -8  -4  14  433.26   38.90
  -8  -4  14  420.86  121.59
   8   4 -14  536.35   47.30
   8   4 -14  383.36  107.19
  -8   4  14  351.36   35.80
  -8   4  14  442.36  101.59
 -16   0  15  357.26  107.49
  16   0 -15  359.26  124.09
  16   0 -15  304.47   36.80
 -16   0  15  439.26   34.20
 -16   0  15  352.76   35.60
 -14   0  15  202.58   24.90
  14   0 -15  209.28   27.00
  14   0 -15  293.97  101.99
 -14   0  15  258.97   22.70
 -14   0  15  116.49   62.09
  12   0 -15  448.46  122.99
 -12   0  15  483.95  119.79
  12   0 -15  418.76   39.30
 -12   0  15  387.36   31.90
 -12   0  15  380.16   37.20
 -10   0  15   37.00   30.90
  10   0 -15   12.10   20.70
 -10   0  15    4.30    2.60
  10   0 -15    5.30    5.90
 -10   0  15    4.40    6.10
   8   0 -15  248.38   26.10
  -8   0  15  202.78   25.00
  -8   0  15  217.68   73.59
   8   0 -15  308.37   94.09
   6   0 -15  274.47   27.40
   6   0 -15  243.88   76.09
  -6   0  15  211.18   26.30
  -6   0  15  276.67   76.79
 -17  -1  15  356.56   36.60
 -17  -1  15  266.47   99.09
  17  -1 -15  302.67  119.19
  17  -1 -15  286.17   35.10
 -17  -1  15  362.46   34.50
 -17  -1  15  325.47   30.40
 -17   1  15  374.46   35.20
  17   1 -15  197.58   87.59
 -17   1  15  222.48   86.89
 -15  -1  15  710.73   56.09
 -15  -1  15  850.71   58.09
  15  -1 -15  755.12   64.29
  15   1 -15  671.53   64.59
 -15   1  15  704.43  145.49
 -15   1  15  695.73   61.49
 -15   1  15  804.22   59.79
  15   1 -15  877.41  178.68
  13  -1 -15   50.99   13.10
 -13  -1  15   45.70    8.40
 -13  -1  15   81.69   53.69
  13  -1 -15   77.19   53.49
 -13  -1  15   49.40    8.20
 -13  -1  15   37.00   10.70
 -13   1  15  107.49   53.39
  13   1 -15   48.60   39.70
 -13   1  15   72.39   15.30
  13   1 -15   53.39   14.70
 -13   1  15   62.39   11.10
 -11  -1  15  313.57   23.30
  11  -1 -15  309.17  102.19
  11  -1 -15  318.97   31.60
 -11  -1  15  268.07   30.20
 -11  -1  15  394.16  109.69
  11   1 -15  390.86   36.20
 -11   1  15  281.97   31.20
  11   1 -15  336.97  104.19
 -11   1  15  312.27   26.90
 -11   1  15  327.07   91.59
   9  -1 -15  248.58   89.99
  -9  -1  15  347.37   33.30
   9  -1 -15  382.26   33.20
  -9  -1  15  363.46   98.29
   9   1 -15  440.56  114.29
  -9   1  15  284.57   84.79
   9   1 -15  340.47   34.60
  -9   1  15  307.07   26.20
  -9   1  15  315.37   33.30
   7  -1 -15   57.29   11.80
  -7  -1  15   36.80   11.70
   7  -1 -15   70.19   48.40
  -7   1  15   12.30   20.90
  -7   1  15   64.59   10.30
   7   1 -15   67.39   14.90
   7   1 -15   15.70   24.50
  -7   1  15   52.39   13.20
 -16  -2  15   14.70    6.20
 -16  -2  15   35.50   39.80
 -16  -2  15   22.80    6.50
 -16  -2  15   23.40    9.90
  16  -2 -15    3.40   20.10
  16  -2 -15    4.90    6.40
 -16   2  15   13.30    7.10
 -16   2  15   21.60   10.60
 -16   2  15   13.60   24.30
  16   2 -15    5.60   20.50
 -16   2  15   10.20    6.50
  16   2 -15   22.00   11.60
 -14  -2  15  306.67   22.70
  14  -2 -15  329.47  122.29
 -14  -2  15  275.67   23.30
  14  -2 -15  261.27   28.30
 -14  -2  15  156.58   78.09
  14   2 -15  197.78   29.30
 -14   2  15  241.68   28.80
 -14   2  15  212.98   24.80
  14   2 -15  305.47  123.79
 -14   2  15  233.98   81.89
 -12  -2  15  620.54  148.29
  12  -2 -15  595.54  154.38
 -12  -2  15  464.75   41.10
  12  -2 -15  461.35   40.60
 -12   2  15  292.57   91.79
 -12   2  15  498.75   43.50
  12   2 -15  405.26   43.40
 -12   2  15  420.56   37.60
  12   2 -15  326.67  104.49
  10  -2 -15   34.00    9.30
 -10  -2  15   31.50   34.00
 -10  -2  15   23.80    8.40
  10   2 -15   71.29   49.20
 -10   2  15   19.30   22.90
 -10   2  15   48.30   13.70
  10   2 -15   25.00   10.10
 -10   2  15   25.90    7.40
   8  -2 -15  328.57  102.59
  -8  -2  15  361.96  103.99
  -8  -2  15  336.77   34.10
   8  -2 -15  324.67   30.90
   8   2 -15  384.06   38.00
  -8   2  15  407.16   38.20
   8   2 -15  397.36  108.89
  -8   2  15  356.26   29.30
 -13  -3  15   91.19    9.80
 -13  -3  15   95.09   17.90
 -13  -3  15   98.69   10.10
  13  -3 -15   68.29   13.10
 -13   3  15  127.19   21.30
  13   3 -15   98.99   22.10
 -13   3  15   78.69   14.70
  11  -3 -15  194.48   98.09
 -11  -3  15  456.35   41.00
 -11  -3  15  360.96  119.09
  11   3 -15  451.65   45.40
  11   3 -15  348.77  105.39
 -11   3  15  411.16  103.69
 -11   3  15  422.76   37.90
 -11   3  15  440.66   43.40
   0   0   0    0.00    0.00
_computing_structure_solution     'SHELXT 2018/2 (Sheldrick, 2018)'
;
_shelx_hkl_checksum     10538
_shelx_res_file
;
TITL yoshizawa241122ZnSTImi_2_0m_a.res in C2
    yoshizawa241122ZnSTImi_2_0m_a.res
    created by SHELXL-2019/1 at 11:09:51 on 11-Feb-2025
REM Old TITL yoshizawa241122ZnSTImi_2_0m in C2
REM SHELXT solution in C2: R1 0.063, Rweak 0.035, Alpha 0.007
REM <I/s>   0.000 for    0 systematic absences,  Orientation as input
REM Flack x =  0.166 ( 0.010 ) from  1216 Parsons' quotients
REM Formula found by SHELXT:  C15 O7 Zn
CELL  0.71073  18.3835   7.7141  13.3800   90.000  123.787   90.000
ZERR    4.000   0.0007   0.0003   0.0005    0.000    0.001    0.000
LATT -7
SYMM -X, Y, -Z
SFAC C H N O ZN
UNIT 56 68 12 20 4
TEMP -100
L.S. 10
BOND
LIST 4
SIZE 0.1 0.1 0.1
ACTA 50
HTAB
FMAP 2
PLAN 20
EQIV $1 -x+1, y, -z
HTAB O5 O1_$1
EQIV $2 x, y+1, z
HTAB N3 O1_$2
EQIV $3 -x+3/2, y-1/2, -z
HTAB O4 O2_$3
EQIV $4 x-1/2, y-1/2, z
HTAB C2 O3_$4
EQIV $5 x-1/2, y+1/2, z
HTAB C13 O3_$5
HTAB C14 O2
HTAB O5 O3_$3
WGHT    0.036400
FVAR       0.69688
ZN01  5    0.654377    0.427588    0.118985    11.00000    0.01444    0.01485 =
         0.01974    0.00248    0.00884   -0.00040
O1    4    0.596028    0.298410    0.191573    11.00000    0.01655    0.01722 =
         0.01779   -0.00053    0.00905   -0.00244
O2    4    0.741529    0.537030    0.079948    11.00000    0.01706    0.04307 =
         0.03497    0.01928    0.01329    0.00219
O3    4    0.883368    0.563444    0.153274    11.00000    0.02155    0.04526 =
         0.04864    0.01755    0.01841   -0.00464
O4    4    0.767586    0.132709    0.119109    11.00000    0.03578    0.04522 =
         0.03994   -0.01336    0.02686   -0.00912
O5    4    0.580434    0.304479   -0.037975    11.00000    0.01641    0.03832 =
         0.02307   -0.01147    0.00796    0.00397
H16A  2    0.528835    0.301766   -0.084524    11.00000   -1.50000
N1    3    0.772171    0.362463    0.269843    11.00000    0.01902    0.01725 =
         0.02383    0.00145    0.01266    0.00116
N2    3    0.612410    0.663845    0.129777    11.00000    0.02222    0.01459 =
         0.02569    0.00104    0.00731   -0.00167
N3    3    0.602785    0.943822    0.143016    11.00000    0.04842    0.01239 =
         0.03732   -0.00111    0.00656    0.00216
AFIX  43
H17   2    0.611949    1.055498    0.141612    11.00000   -1.20000
AFIX   0
H15   2    0.768339    0.115179    0.061358    11.00000   -1.50000
C1    1    0.629323    0.293510    0.308857    11.00000    0.02215    0.01207 =
         0.02144   -0.00138    0.01187    0.00298
C2    1    0.573446    0.262358    0.348130    11.00000    0.02487    0.03359 =
         0.02920   -0.00061    0.01859    0.00111
AFIX  43
H2    2    0.512602    0.246220    0.290352    11.00000   -1.20000
AFIX   0
C3    1    0.605635    0.254882    0.469235    11.00000    0.03721    0.05035 =
         0.03403    0.00143    0.02738    0.00155
AFIX  43
H3    2    0.566229    0.235803    0.492934    11.00000   -1.20000
AFIX   0
C4    1    0.694621    0.274713    0.557338    11.00000    0.03838    0.05713 =
         0.01958    0.00154    0.01818    0.00736
AFIX  43
H4    2    0.716190    0.269067    0.640331    11.00000   -1.20000
REM #####
REM #####
REM #####
AFIX   0
C5    1    0.750130    0.302597    0.520829    11.00000    0.03014    0.04529 =
         0.01977    0.00059    0.00991    0.00424
AFIX  43
H5    2    0.810969    0.314747    0.580187    11.00000   -1.20000
AFIX   0
C6    1    0.720398    0.313895    0.398792    11.00000    0.02261    0.02358 =
         0.01950   -0.00116    0.01132    0.00258
C7    1    0.786594    0.335901    0.373510    11.00000    0.01779    0.02399 =
         0.01922    0.00199    0.00526    0.00077
AFIX  43
H7    2    0.845966    0.330118    0.439697    11.00000   -1.20000
AFIX   0
C8    1    0.843807    0.370268    0.252906    11.00000    0.01165    0.02704 =
         0.02587    0.00117    0.00855   -0.00222
AFIX  13
H8    2    0.899618    0.402041    0.330026    11.00000   -1.20000
AFIX   0
C9    1    0.822040    0.503082    0.155923    11.00000    0.02236    0.02613 =
         0.03394    0.00276    0.01698   -0.00446
C10   1    0.852334    0.188974    0.209443    11.00000    0.02459    0.03327 =
         0.03949    0.00364    0.02302    0.00105
AFIX  13
H10   2    0.887625    0.201059    0.173851    11.00000   -1.20000
AFIX   0
C11   1    0.896429    0.058549    0.310476    11.00000    0.06160    0.03574 =
         0.06593    0.01800    0.04232    0.02328
AFIX 137
H11A  2    0.955393    0.099246    0.372280    11.00000   -1.50000
H11B  2    0.900354   -0.053288    0.279021    11.00000   -1.50000
H11C  2    0.862170    0.045004    0.345727    11.00000   -1.50000
AFIX   0
C12   1    0.554581    0.699085    0.160759    11.00000    0.02449    0.02081 =
         0.03287   -0.00522    0.00951    0.00216
AFIX  43
H12   2    0.523720    0.613729    0.174295    11.00000   -1.20000
AFIX   0
C13   1    0.547242    0.871811    0.169532    11.00000    0.03544    0.02582 =
         0.03865   -0.00519    0.01159    0.00758
AFIX  43
H13   2    0.511549    0.930343    0.189603    11.00000   -1.20000
AFIX   0
C14   1    0.640761    0.816865    0.119641    11.00000    0.03552    0.02349 =
         0.02962    0.00245    0.00877   -0.00342
AFIX  43
H14   2    0.681965    0.833681    0.098842    11.00000   -1.20000
AFIX   0
H16B  2    0.598773    0.243394   -0.058731    11.00000   -1.50000
REM #####
HKLF 4
REM  yoshizawa241122ZnSTImi_2_0m_a.res in C2
REM wR2 = 0.0740, GooF = S = 1.067, Restrained GooF = 1.067 for all data
REM R1 = 0.0316 for 2701 Fo > 4sig(Fo) and 0.0319 for all 2752 data
REM 218 parameters refined using 1 restraints
END
WGHT      0.0362      0.0000
REM Instructions for potential hydrogen bonds
HTAB O5 O1_$1
HTAB N3 O1_$2
HTAB O4 O2_$3
HTAB C2 O3_$4
HTAB C13 O3_$5
HTAB C14 O2
HTAB O5 O3_$3
REM Highest difference peak  0.352,  deepest hole -0.288,  1-sigma level  0.066
Q1    1   0.5769  0.4276  0.1001  11.00000  0.05    0.31
Q2    1   0.5778  0.4216  0.1795  11.00000  0.05    0.27
Q3    1   0.7691  0.4313  0.2419  11.00000  0.05    0.26
Q4    1   0.5000  0.2505  0.5000  10.50000  0.05    0.26
Q5    1   0.4633  0.3490 -0.0717  11.00000  0.05    0.26
Q6    1   0.7308  0.6395  0.2161  11.00000  0.05    0.23
Q7    1   0.7408  0.4320  0.0638  11.00000  0.05    0.21
Q8    1   0.4915  0.9458  0.2270  11.00000  0.05    0.21
Q9    1   0.4501  0.7733  0.1081  11.00000  0.05    0.21
Q10   1   0.5397  0.4929  0.0427  11.00000  0.05    0.21
Q11   1   0.6682  0.4329  0.5278  11.00000  0.05    0.21
Q12   1   0.7492  0.4997  0.0189  11.00000  0.05    0.21
Q13   1   0.6716  1.0774  0.0932  11.00000  0.05    0.20
Q14   1   0.6672  1.1154  0.2595  11.00000  0.05    0.20
Q15   1   0.9686  0.5038  0.3196  11.00000  0.05    0.20
Q16   1   0.8511  0.4376  0.1334  11.00000  0.05    0.20
Q17   1   0.5796  0.5056  0.4209  11.00000  0.05    0.20
Q18   1   0.6235  0.4192 -0.0564  11.00000  0.05    0.19
Q19   1   0.6896  0.9441  0.0421  11.00000  0.05    0.19
Q20   1   0.7684  0.4006  0.1914  11.00000  0.05    0.19
;
_shelx_res_checksum     73327
