# Supplementary material for: Crystal structure and Hirshfeld surface analysis of aqua­(1H-imidazole-κN3)[N-(2-oxido­benzyl­idene)threonato-κ3O,N,O′]zinc(II)
Source: Acta Crystallogr E Crystallogr Commun. 2025 Mar 25;81(Pt 4):332–5. doi: 10.1107/S2056989025002385 (PMC11974323; doi:10.1107/S2056989025002385)
Supplement: Supplementary file 2 [file e-81-00332-Isup2.hkl]

data_I                                                                          
_shelx_title ' yoshizawa241122ZnSTImi_2_0m_a.res in C2'                         
_shelx_refln_list_code          4                                               
_shelx_F_calc_maximum      143.12                                               
_exptl_crystal_F_000       768.00                                               
_reflns_d_resolution_high  0.8389                                               
                                                                                
loop_                                                                           
 _space_group_symop_operation_xyz                                               
 'x, y, z'                                                                      
 '-x, y, -z'                                                                    
 'x+1/2, y+1/2, z'                                                              
 '-x+1/2, y+1/2, -z'                                                            
                                                                                
_cell_length_a    18.3835                                                       
_cell_length_b     7.7141                                                       
_cell_length_c    13.3800                                                       
_cell_angle_alpha  90.000                                                       
_cell_angle_beta  123.787                                                       
_cell_angle_gamma  90.000                                                       
                                                                                
_shelx_F_squared_multiplier     1.000                                           
                                                                                
loop_                                                                           
 _refln_index_h                                                                 
 _refln_index_k                                                                 
 _refln_index_l                                                                 
 _refln_F_squared_calc                                                          
 _refln_F_squared_meas                                                          
 _refln_F_squared_sigma                                                         
 _refln_observed_status                                                         
   1  -9   0        510.26        723.22       169.42 o                         
   3  -9   0       1457.41       1152.36       322.62 o                         
   0  -8   0       4422.01       3379.91       567.22 o                         
   2  -8   0        119.57        151.02        79.94 o                         
   4  -8   0       2692.57       2750.51       535.73 o                         
   6  -8   0        324.43        374.07        83.58 o                         
   8  -8   0        392.17        430.18        29.48 o                         
   1  -7   0       2619.30       2566.73       125.70 o                         
   3  -7   0       3604.33       3489.36       170.61 o                         
   5  -7   0        204.72        257.76        25.76 o                         
   7  -7   0        733.68        787.18        42.10 o                         
   9  -7   0       1478.43       1360.47       186.10 o                         
   0  -6   0       1951.08       2103.04       145.02 o                         
   2  -6   0         61.00         68.42        25.25 o                         
   4  -6   0       3079.56       3091.17       145.10 o                         
   6  -6   0       1657.79       1589.09        62.08 o                         
   8  -6   0         34.57         40.03         6.67 o                         
  10  -6   0        945.96        854.18       103.98 o                         
  12  -6   0        731.60        689.95        70.22 o                         
   1  -5   0       4170.07       3813.39       203.72 o                         
   3  -5   0       6987.72       6904.92       457.84 o                         
   5  -5   0       1568.91       1683.90       207.49 o                         
   7  -5   0       3683.55       3681.59       150.71 o                         
   9  -5   0       1951.52       1831.49        75.71 o                         
  11  -5   0        684.23        863.40        79.28 o                         
  13  -5   0       1387.67       1854.87       287.43 o                         
  15  -5   0        158.23        219.69        39.33 o                         
   0  -4   0        487.99        473.18        40.06 o                         
   2  -4   0        848.12        927.03        43.95 o                         
   4  -4   0       3265.61       3192.15       242.38 o                         
   6  -4   0       9391.48       9809.40       643.40 o                         
   8  -4   0        260.46        265.65        20.96 o                         
  10  -4   0       4818.18       4801.71       548.07 o                         
  12  -4   0        565.71        697.50       103.05 o                         
  14  -4   0        522.45        538.24        81.23 o                         
   1  -3   0       3352.62       3507.38       280.22 o                         
   3  -3   0       4236.76       4276.36       265.64 o                         
   5  -3   0       3156.66       3347.50       341.47 o                         
   9  -3   0       5986.76       8220.81       617.67 o                         
  11  -3   0       1283.22       1274.14        98.24 o                         
  13  -3   0       1392.58       1884.29       394.69 o                         
  15  -3   0         11.26         17.04         8.46 o                         
  17  -3   0        548.76        490.44        55.39 o                         
   2  -2   0       3192.07       3315.07       205.73 o                         
   4  -2   0       3355.87       3266.98       195.36 o                         
   6  -2   0       9448.71       9125.09       743.46 o                         
   8  -2   0        862.89        844.17        86.83 o                         
  10  -2   0       3930.09       3881.66       293.61 o                         
  12  -2   0       1630.47       1566.75        66.36 o                         
  14  -2   0       1686.83       1530.70        77.41 o                         
  16  -2   0       2858.52       2680.67       155.63 o                         
   1  -1   0       3653.33       3806.91       197.67 o                         
   3  -1   0       4770.01       4665.27       357.63 o                         
   5  -1   0       2668.80       2687.49       222.16 o                         
   7  -1   0       1864.18       1688.52       173.36 o                         
   9  -1   0       1623.59       1827.32        75.77 o                         
  11  -1   0       1943.54       2122.42        88.92 o                         
  13  -1   0       4029.47       3799.66       146.61 o                         
  15  -1   0        282.89        294.20        18.21 o                         
  17  -1   0       1015.30       1121.56        73.58 o                         
   6   0   0       1557.47       1873.61       118.62 o                         
   8   0   0       3503.71       4225.91       479.83 o                         
  10   0   0       3997.78       5005.99       659.68 o                         
  12   0   0       1662.28       1771.51        62.50 o                         
  14   0   0        344.77        307.07        15.18 o                         
  16   0   0       2170.52       2138.68        79.33 o                         
  18   0   0        197.85        203.43        16.97 o                         
   1   1   0       3446.80       3387.41       198.89 o                         
   3   1   0       4931.70       4896.74       257.09 o                         
   5   1   0       2812.91       2735.55       133.23 o                         
   7   1   0       2181.55       2119.93       110.86 o                         
   9   1   0       1714.74       1715.35        69.14 o                         
  11   1   0       2223.70       2533.53       139.73 o                         
  13   1   0       4267.57       4102.85       144.14 o                         
  15   1   0        350.73        379.44        25.14 o                         
  17   1   0        954.47        945.48        98.13 o                         
   2   2   0       3185.23       3279.43       204.79 o                         
   4   2   0       3136.93       2795.16       193.24 o                         
   6   2   0       9867.08      10583.96       597.86 o                         
   8   2   0        920.05        956.26        37.09 o                         
  10   2   0       4003.62       4285.89       248.62 o                         
  12   2   0       1623.92       1665.46        86.27 o                         
  14   2   0       1405.99       1528.18        76.45 o                         
  16   2   0       2583.89       2680.62       168.26 o                         
   1   3   0       2805.41       3297.44       228.01 o                         
   3   3   0       3980.14       3734.65       266.70 o                         
   5   3   0       3285.77       3318.35       225.51 o                         
   7   3   0      12607.58      11698.68       521.46 o                         
   9   3   0       6106.58       7217.79       432.18 o                         
  11   3   0       1403.43       1417.19        62.76 o                         
  13   3   0       1602.06       1628.32        95.18 o                         
  15   3   0         26.67         10.26         8.09 o                         
  17   3   0        600.66        571.13        55.91 o                         
   2   4   0        643.52        738.54        41.16 o                         
   4   4   0       3661.38       3480.93       435.36 o                         
   6   4   0       9440.25       9586.27       815.94 o                         
   8   4   0        235.35        235.46        16.24 o                         
  10   4   0       4597.43       4336.12       145.51 o                         
  12   4   0        672.74        741.48        36.45 o                         
  14   4   0        433.81        411.74        30.59 o                         
  16   4   0       1377.59       1309.97        75.97 o                         
   1   5   0       4820.09       4654.91       314.84 o                         
   3   5   0       7453.37       7433.25       520.70 o                         
   5   5   0       1516.47       1521.74        64.40 o                         
   7   5   0       3460.93       3382.28       112.56 o                         
   9   5   0       1789.54       1741.16        72.20 o                         
  11   5   0        764.92        761.26        38.00 o                         
  13   5   0       1437.93       1518.67        76.31 o                         
  15   5   0        155.70        204.18        25.20 o                         
   2   6   0        125.06         86.07        45.11 o                         
   4   6   0       3179.00       3345.27       123.80 o                         
   6   6   0       1463.96       1355.45        54.80 o                         
   8   6   0         43.52         51.38         8.11 o                         
  10   6   0        698.93        659.93        35.90 o                         
  12   6   0        765.61        783.97        41.56 o                         
   1   7   0       2531.83       2473.31       101.45 o                         
   3   7   0       3464.00       3371.37       133.50 o                         
   5   7   0        224.60        211.70        15.71 o                         
   7   7   0        625.92        669.30        32.51 o                         
   9   7   0       1523.91       1448.08        63.04 o                         
  11   7   0        191.58        197.34        19.78 o                         
   0   8   0       4413.44       4367.58       209.18 o                         
   2   8   0        107.40        104.05        14.81 o                         
   4   8   0       2693.26       3010.33       148.03 o                         
   6   8   0        338.17        303.13        42.18 o                         
   8   8   0        388.94        435.21        31.43 o                         
   1   9   0        453.08        524.45        52.02 o                         
   3   9   0       1380.18       1605.61       107.93 o                         
  -3  -9   1        534.85        450.08       216.80 o                         
  -1  -9   1       1143.72       1639.51       262.09 o                         
   1  -9   1          4.75         13.70        13.10 o                         
  -8  -8   1        422.80        407.29        29.98 o                         
  -6  -8   1         42.57         60.91        34.58 o                         
  -4  -8   1       4082.89       3994.57       606.86 o                         
  -2  -8   1       1580.53       1491.92       240.72 o                         
   0  -8   1       1620.66       1862.49       275.90 o                         
   2  -8   1       2146.87       2201.85       158.72 o                         
   4  -8   1        118.66        123.56        56.89 o                         
   6  -8   1        901.94        931.89        55.53 o                         
   8  -8   1        126.45        144.73        16.21 o                         
 -11  -7   1        957.50        940.33        45.77 o                         
  -9  -7   1        348.01        298.10        80.01 o                         
  -7  -7   1       1633.42       1501.10       142.48 o                         
  -5  -7   1        302.62        327.98        24.95 o                         
  -3  -7   1         24.93         38.86        10.45 o                         
  -1  -7   1       1545.86       1502.46        78.75 o                         
   1  -7   1         74.44         90.06        28.17 o                         
   3  -7   1       2018.73       1919.84        95.16 o                         
   5  -7   1        755.47        683.39        60.59 o                         
   7  -7   1        452.49        439.27        39.56 o                         
   9  -7   1       3104.08       3363.87       158.55 o                         
 -12  -6   1        371.32        335.10        67.74 o                         
 -10  -6   1       2376.18       2299.27        92.86 o                         
  -8  -6   1       1620.21       1596.82       181.49 o                         
  -6  -6   1       1816.55       1682.68        67.14 o                         
  -4  -6   1       4017.04       4184.36       303.16 o                         
  -2  -6   1       3003.52       2930.59       181.94 o                         
   0  -6   1        695.71        718.63        73.18 o                         
   2  -6   1       4733.18       4457.86       241.30 o                         
   4  -6   1        411.09        381.94        23.08 o                         
   6  -6   1       3097.71       2991.78       145.88 o                         
   8  -6   1        671.90        699.28        31.74 o                         
  10  -6   1        204.64        197.57        27.27 o                         
  12  -6   1       1289.56       1179.75       107.47 o                         
 -15  -5   1        390.14        431.34        49.62 o                         
 -13  -5   1        653.61        607.16        75.35 o                         
 -11  -5   1       3264.55       3009.26       190.03 o                         
  -9  -5   1        251.45        290.04        24.12 o                         
  -7  -5   1       7620.13       8133.50       685.42 o                         
  -5  -5   1       1892.76       1900.02       119.02 o                         
  -3  -5   1       3339.35       3468.00       220.51 o                         
  -1  -5   1        723.48        677.23        39.82 o                         
   1  -5   1        439.09        444.82        35.87 o                         
   3  -5   1       7049.07       6759.57       732.97 o                         
   5  -5   1       6764.54       6850.20       607.58 o                         
   7  -5   1        467.43        434.42        49.93 o                         
   9  -5   1       2929.83       2796.36       131.49 o                         
  11  -5   1        204.68        187.24        49.11 o                         
  13  -5   1        599.56        584.00       107.68 o                         
 -16  -4   1       1096.72       1088.53       112.01 o                         
 -14  -4   1        876.86        965.83       212.07 o                         
 -12  -4   1        173.19        163.65        20.23 o                         
 -10  -4   1       2585.86       2566.11       122.71 o                         
  -8  -4   1       2847.65       2608.01       186.74 o                         
  -6  -4   1       1042.64       1097.32        90.20 o                         
  -4  -4   1       2884.38       3076.61       155.55 o                         
  -2  -4   1        292.22        271.95        23.03 o                         
   0  -4   1       6924.27       6935.18       428.48 o                         
   2  -4   1       8602.50       8279.87       506.60 o                         
   4  -4   1        227.12        257.30        18.17 o                         
   6  -4   1       3644.59       3280.46       359.07 o                         
   8  -4   1       1093.24       1149.64        57.92 o                         
  10  -4   1        589.69        523.23        38.56 o                         
  12  -4   1        430.61        509.78        86.16 o                         
  14  -4   1        108.24        144.92        21.39 o                         
 -17  -3   1       1723.91       1655.57       130.53 o                         
 -15  -3   1        921.87        897.90        82.16 o                         
 -13  -3   1        690.48        719.38        78.91 o                         
 -11  -3   1       5963.89       7550.63       593.38 o                         
  -9  -3   1         62.59         81.97        14.80 o                         
  -7  -3   1      14358.72      12363.34      1021.42 o                         
  -5  -3   1       2553.48       2346.34       241.93 o                         
  -3  -3   1      15207.54      15788.74      1123.97 o                         
  -1  -3   1      11434.46      13079.90       864.94 o                         
   1  -3   1        489.54        480.58        28.82 o                         
   3  -3   1       3084.86       2841.50       278.37 o                         
   5  -3   1       4238.19       4252.87       283.85 o                         
   7  -3   1        154.71        165.76       131.67 o                         
   9  -3   1       4487.25       4920.57       560.54 o                         
  11  -3   1       1007.67        970.47        54.92 o                         
  13  -3   1        587.74        549.76        36.34 o                         
  15  -3   1       1215.89       1524.08       177.37 o                         
 -18  -2   1        765.12        825.89        53.43 o                         
 -16  -2   1        690.23        735.02        68.57 o                         
 -14  -2   1       2070.31       1924.01        81.38 o                         
 -12  -2   1        531.84        499.27        43.86 o                         
 -10  -2   1       2360.65       2559.58       172.39 o                         
  -8  -2   1       3977.23       3770.69       369.98 o                         
  -6  -2   1       1068.13       1188.40        56.92 o                         
  -4  -2   1      12785.27      12405.75       836.54 o                         
   0  -2   1      12495.09      13946.09       865.04 o                         
   2  -2   1       4027.74       4148.98       249.13 o                         
   4  -2   1       7419.31       8258.90       604.91 o                         
  10  -2   1       1062.93       1028.98        72.72 o                         
  12  -2   1       3375.28       3335.46       125.41 o                         
  14  -2   1        550.59        652.74        50.08 o                         
  16  -2   1       1234.25       1134.65        95.13 o                         
 -17  -1   1       2950.82       3319.70       140.80 o                         
 -15  -1   1       1304.10       1289.16        60.66 o                         
 -13  -1   1       4563.27       4714.11       204.71 o                         
 -11  -1   1       4080.73       4706.81       529.66 o                         
  -9  -1   1        294.45        344.00        55.58 o                         
  -7  -1   1       2496.57       2355.36       169.35 o                         
  -5  -1   1       4037.98       3854.07       215.32 o                         
  -3  -1   1       5535.09       4642.27       266.10 o                         
   3  -1   1       1436.75       1500.63       107.71 o                         
   5  -1   1       8612.87       7834.35       551.78 o                         
   7  -1   1       1257.92       1351.57        62.35 o                         
   9  -1   1       5335.81       4894.02       387.07 o                         
  11  -1   1       1522.18       1559.03        52.45 o                         
  13  -1   1       2519.35       2329.61        79.49 o                         
  15  -1   1       3039.06       2776.56       128.54 o                         
  17  -1   1         11.87         16.05         6.18 o                         
 -18   0   1        465.14        536.26        59.52 o                         
 -16   0   1        479.72        502.06        21.19 o                         
 -14   0   1        568.49        551.65        21.65 o                         
 -12   0   1        439.81        466.04        23.48 o                         
 -10   0   1       7861.53       9666.76       519.73 o                         
  -8   0   1       6969.98       6719.84       368.98 o                         
  -6   0   1        127.34        144.90        11.24 o                         
  -4   0   1       1176.44       1304.00        87.34 o                         
   6   0   1       4562.22       4691.43       348.16 o                         
   8   0   1        649.01        598.61        26.07 o                         
  10   0   1       1735.50       1653.64        53.88 o                         
  12   0   1       3375.18       3240.50       111.64 o                         
  14   0   1         37.38         46.60         5.74 o                         
  16   0   1        852.64        908.70        37.67 o                         
 -17   1   1       2700.90       3083.79       320.72 o                         
 -15   1   1       1137.95       1460.54        96.39 o                         
 -13   1   1       4584.82       4869.22       181.07 o                         
 -11   1   1       4398.05       4478.74       385.84 o                         
  -9   1   1        253.69        277.06        23.39 o                         
  -7   1   1       2855.25       3124.47       192.51 o                         
  -5   1   1       3738.04       3483.76       262.41 o                         
  -3   1   1       5807.71       5277.20       273.25 o                         
   3   1   1       2033.27       2069.92       110.74 o                         
   5   1   1       8888.44       7663.19       406.32 o                         
   7   1   1       1081.12       1346.38        55.84 o                         
   9   1   1       5179.00       5247.98       287.14 o                         
  11   1   1       1324.73       1360.25        45.62 o                         
  13   1   1       2518.05       2355.40       107.10 o                         
  15   1   1       2719.85       2897.99       162.34 o                         
  17   1   1          9.83          7.96         8.23 o                         
 -18   2   1        742.33        706.04        75.04 o                         
 -16   2   1        536.00        552.04        51.60 o                         
 -14   2   1       2042.02       2019.95        86.66 o                         
 -12   2   1        578.13        511.86        37.65 o                         
 -10   2   1       2429.06       2524.00       114.89 o                         
  -8   2   1       4632.23       4754.43       228.16 o                         
  -6   2   1       1180.79       1138.64        38.76 o                         
  -4   2   1      12575.49      10640.35       585.01 o                         
   0   2   1      13936.25      14166.09       876.16 o                         
   2   2   1       4446.39       4359.95       556.00 o                         
   4   2   1       7268.19       7928.91       432.26 o                         
   6   2   1      10400.72      10025.49       434.12 o                         
   8   2   1       3493.40       3902.43       315.87 o                         
  10   2   1       1042.56        990.69        47.58 o                         
  12   2   1       3476.23       3357.01       126.59 o                         
  14   2   1        615.06        659.69        47.27 o                         
  16   2   1       1169.63       1290.00        86.53 o                         
 -17   3   1       1505.58       1553.95       122.66 o                         
 -15   3   1        888.96        805.41        66.85 o                         
 -13   3   1        813.78        764.96        59.91 o                         
 -11   3   1       6484.96       6828.32       462.91 o                         
  -9   3   1         50.89         64.69         9.63 o                         
  -7   3   1      15095.69      14126.86       602.13 o                         
  -5   3   1       2315.34       2151.90        94.44 o                         
  -3   3   1      15241.26      14828.56      1643.73 o                         
  -1   3   1      10229.33      10980.19       641.00 o                         
   1   3   1        559.80        599.75        29.13 o                         
   3   3   1       2547.30       2308.93       177.76 o                         
   5   3   1       4717.93       4906.85       290.56 o                         
   7   3   1        107.36        109.07         8.75 o                         
   9   3   1       4839.25       4522.54       215.30 o                         
  11   3   1       1012.97        985.50        44.09 o                         
  13   3   1        561.30        499.08        41.33 o                         
  15   3   1       1052.98       1172.85       166.53 o                         
 -16   4   1       1134.02       1023.60        63.73 o                         
 -14   4   1       1127.88       1101.32        58.88 o                         
 -12   4   1        198.07        233.47        18.63 o                         
 -10   4   1       2432.98       2572.14        84.80 o                         
  -8   4   1       2451.99       2537.79        83.58 o                         
  -6   4   1       1127.12       1111.36        47.00 o                         
  -4   4   1       2744.34       2666.29       220.59 o                         
  -2   4   1        365.28        345.36        38.82 o                         
   0   4   1       6713.76       6938.54       464.48 o                         
   2   4   1       9052.50       8929.55       511.99 o                         
   4   4   1        212.58        245.21        14.93 o                         
   6   4   1       3667.91       3392.90       140.18 o                         
   8   4   1        903.96        967.95        47.99 o                         
  10   4   1        690.06        649.29        27.68 o                         
  12   4   1        713.59        690.90        39.77 o                         
  14   4   1        139.39        146.49        20.39 o                         
 -15   5   1        317.72        309.96        53.21 o                         
 -13   5   1        644.38        620.30        33.48 o                         
 -11   5   1       3145.77       3096.33       121.30 o                         
  -9   5   1        290.45        306.65        18.16 o                         
  -7   5   1       7653.97       7109.17       470.88 o                         
  -5   5   1       1975.29       1986.15        89.34 o                         
  -3   5   1       2842.39       3029.32       170.13 o                         
  -1   5   1        807.78        714.57        40.24 o                         
   1   5   1        387.71        416.34        28.42 o                         
   3   5   1       7411.46       6953.80       444.74 o                         
   5   5   1       6316.36       6120.50       295.47 o                         
   7   5   1        471.30        465.28        35.29 o                         
   9   5   1       2727.73       2824.78       139.61 o                         
  11   5   1        156.35        161.83        15.16 o                         
  13   5   1        567.73        617.65        61.72 o                         
 -14   6   1       2687.31       2583.54       110.77 o                         
 -12   6   1        345.08        353.23        23.74 o                         
 -10   6   1       2028.10       2179.96       127.55 o                         
  -8   6   1       1438.76       1624.95        67.71 o                         
  -6   6   1       1589.76       1475.10        58.34 o                         
  -4   6   1       4426.49       4224.33       151.13 o                         
  -2   6   1       3329.23       3312.09       121.12 o                         
   0   6   1        716.25        759.22        43.07 o                         
   2   6   1       5064.59       4846.70       198.19 o                         
   4   6   1        434.77        431.63        23.76 o                         
   6   6   1       3562.47       3537.80       124.79 o                         
   8   6   1        599.36        563.84        32.33 o                         
  10   6   1        216.96        222.66        25.46 o                         
  12   6   1       1319.20       1367.91        62.24 o                         
 -11   7   1        757.11        782.08        53.14 o                         
  -9   7   1        359.55        317.35        22.43 o                         
  -7   7   1       1559.51       1538.66        61.92 o                         
  -5   7   1        345.66        328.93        36.23 o                         
  -3   7   1         22.95         27.58         7.53 o                         
  -1   7   1       1501.29       1462.32        56.96 o                         
   1   7   1         54.64         59.06         9.89 o                         
   3   7   1       1881.85       1906.13       138.99 o                         
   5   7   1        764.07        817.30        35.08 o                         
   7   7   1        387.84        376.88        50.85 o                         
   9   7   1       3137.53       3129.09       128.85 o                         
  -8   8   1        459.93        473.78        29.43 o                         
  -6   8   1         81.05         99.30        12.21 o                         
  -4   8   1       4315.28       4145.37       145.13 o                         
  -2   8   1       1613.00       1519.17        60.37 o                         
   0   8   1       1621.18       1646.40        64.57 o                         
   2   8   1       1954.17       2009.33        87.18 o                         
   4   8   1        129.54        131.73        23.06 o                         
   6   8   1        873.61        995.35        49.03 o                         
   8   8   1        192.73        193.89        18.27 o                         
  -3   9   1        662.51        646.13        45.51 o                         
  -1   9   1       1078.50       1232.76        56.29 o                         
   1   9   1          4.48          5.64         6.46 o                         
  -3  -9   2        254.13        248.78       126.31 o                         
  -1  -9   2        509.13        453.42       139.70 o                         
   1  -9   2        672.46        561.87       267.97 o                         
 -10  -8   2        699.02        767.76        61.36 o                         
  -8  -8   2        636.63        572.99        51.89 o                         
  -6  -8   2        578.77        653.34        55.48 o                         
  -4  -8   2         68.41         77.72        49.28 o                         
  -2  -8   2       1394.75       1629.34       177.64 o                         
   0  -8   2         64.15         39.34        13.05 o                         
   2  -8   2       3327.58       3400.31       558.04 o                         
   4  -8   2       1326.89       1295.47       103.14 o                         
   6  -8   2        559.89        564.20        50.75 o                         
 -11  -7   2        800.82        828.47        64.45 o                         
  -9  -7   2        754.95        803.70        59.06 o                         
  -7  -7   2        528.66        574.37        40.05 o                         
  -5  -7   2        847.82        887.48        84.43 o                         
  -3  -7   2        156.44        184.14        17.98 o                         
  -1  -7   2       2117.11       1938.47        69.63 o                         
   1  -7   2       3399.85       3533.09       159.00 o                         
   3  -7   2          4.88          9.52         9.96 o                         
   5  -7   2        849.31        843.57       139.19 o                         
   7  -7   2        390.61        345.30        67.17 o                         
   9  -7   2        735.95        647.12        51.89 o                         
 -14  -6   2       1671.78       2016.08       149.06 o                         
 -12  -6   2       1090.30       1325.53       274.87 o                         
 -10  -6   2       1268.03       1156.21        84.25 o                         
  -8  -6   2       2744.82       2665.03       142.48 o                         
  -6  -6   2       1087.75       1244.19       112.68 o                         
  -4  -6   2       2907.13       2784.96       182.02 o                         
  -2  -6   2       1449.04       1493.51        76.73 o                         
   0  -6   2        606.31        568.98        30.51 o                         
   2  -6   2       2732.64       2709.32       108.61 o                         
   4  -6   2       1605.61       1677.17        88.08 o                         
   6  -6   2       1462.38       1690.21        96.18 o                         
   8  -6   2       2527.94       2431.51       148.46 o                         
  10  -6   2        250.73        284.74       316.87 o                         
 -15  -5   2       2722.75       2599.16       212.07 o                         
 -13  -5   2        724.19        681.64        63.03 o                         
 -11  -5   2       2141.78       2042.29       126.24 o                         
  -9  -5   2       1625.52       1540.17        65.21 o                         
  -7  -5   2       3908.18       3799.13       183.37 o                         
  -5  -5   2       9869.21       8662.86       795.35 o                         
  -3  -5   2         14.23         33.01         6.46 o                         
  -1  -5   2       3580.16       3740.53       273.67 o                         
   1  -5   2       1352.35       1557.35        77.67 o                         
   3  -5   2        708.45        880.91        39.60 o                         
   5  -5   2       3805.43       3547.60       221.35 o                         
   7  -5   2       1231.52       1307.07        58.54 o                         
   9  -5   2       1209.66       1153.07        92.14 o                         
  11  -5   2       1139.81       1670.81       251.19 o                         
  13  -5   2        167.95        195.39        33.36 o                         
 -16  -4   2        141.13        168.41        48.34 o                         
 -14  -4   2        405.45        350.44        30.84 o                         
 -12  -4   2       1825.54       1783.72       100.08 o                         
 -10  -4   2         74.00         73.70        11.41 o                         
  -8  -4   2       4603.95       4096.32       245.15 o                         
  -6  -4   2       1135.63       1229.82        44.58 o                         
  -4  -4   2       2358.77       2451.48       132.27 o                         
  -2  -4   2      14210.07      14736.75       773.43 o                         
   0  -4   2        985.33       1172.11        64.93 o                         
   2  -4   2       6919.11       7540.24       855.26 o                         
   4  -4   2         48.86        108.61        43.68 o                         
   6  -4   2       2313.36       2321.24       108.69 o                         
   8  -4   2       2232.91       2004.78        85.84 o                         
  10  -4   2        594.30        603.60        31.56 o                         
  12  -4   2        387.40        483.28        35.63 o                         
  14  -4   2        442.59        757.88       108.49 o                         
 -17  -3   2        684.58        613.81       175.01 o                         
 -15  -3   2       2745.73       2626.84       133.76 o                         
 -13  -3   2        473.79        485.00        24.20 o                         
 -11  -3   2       7217.78       8804.92       670.80 o                         
  -9  -3   2       2266.94       2108.55       105.83 o                         
  -7  -3   2       6066.53       5784.30       532.01 o                         
  -5  -3   2       5658.27       5088.18       462.64 o                         
  -3  -3   2       2605.43       2592.43       195.95 o                         
  -1  -3   2      10573.17      11321.12       962.94 o                         
   1  -3   2       7021.65       7668.90       860.32 o                         
   3  -3   2       1137.64       1288.06       194.31 o                         
   5  -3   2       4572.80       3671.65       376.98 o                         
   7  -3   2       1516.73       1570.64       113.58 o                         
   9  -3   2       1913.86       1846.04        78.15 o                         
  11  -3   2       3329.99       3288.47       150.05 o                         
  13  -3   2        317.83        273.56        21.85 o                         
  15  -3   2       2323.35       2828.93       139.40 o                         
 -18  -2   2       2211.23       2067.56       166.15 o                         
 -16  -2   2        185.38        188.94        18.96 o                         
 -14  -2   2       4555.38       4485.14       177.99 o                         
 -12  -2   2       4371.43       4475.76       223.39 o                         
 -10  -2   2        995.98       1176.18        76.58 o                         
  -8  -2   2       4449.48       4548.75       366.89 o                         
  -6  -2   2        705.53        730.57        30.87 o                         
  -4  -2   2      10192.99      10166.08       748.61 o                         
  -2  -2   2      17789.21      15806.24      1185.10 o                         
   0  -2   2        551.58        597.28        24.38 o                         
   2  -2   2       9659.29       8966.38       490.34 o                         
   4  -2   2       2978.49       3066.16       185.15 o                         
   6  -2   2       1797.08       1685.36        91.86 o                         
   8  -2   2       3278.59       3114.76       116.79 o                         
  10  -2   2        132.87        147.41        25.12 o                         
  12  -2   2       2449.92       2476.90       104.58 o                         
  14  -2   2       1442.80       1599.03       236.78 o                         
  16  -2   2        140.78        133.41        23.27 o                         
 -19  -1   2        294.99        300.93        20.86 o                         
 -17  -1   2        558.05        591.98        64.10 o                         
 -15  -1   2        424.14        413.02       105.82 o                         
 -13  -1   2       2934.61       3076.34       100.21 o                         
 -11  -1   2       7037.58       7988.15       629.82 o                         
  -9  -1   2       2468.73       2336.56       173.60 o                         
  -7  -1   2        488.20        473.33        21.55 o                         
  -5  -1   2       9482.38       8778.81      1018.64 o                         
  -3  -1   2      13235.65      11706.54       863.92 o                         
  -1  -1   2      11166.08      11243.49       805.44 o                         
   3  -1   2       3834.29       3845.91       213.52 o                         
   7  -1   2       2627.43       2699.36       168.83 o                         
   9  -1   2       2319.87       2190.83        72.56 o                         
  11  -1   2       2150.83       2054.16        87.55 o                         
  13  -1   2         77.23         76.23        12.16 o                         
  15  -1   2        893.65        783.41        64.45 o                         
 -18   0   2       5543.54       5390.60       269.34 o                         
 -16   0   2        142.20        144.54        11.75 o                         
 -14   0   2       1466.94       1428.72        51.65 o                         
 -12   0   2        397.46        434.66        46.30 o                         
 -10   0   2        149.68        134.74        14.59 o                         
  -8   0   2       4865.56       5436.29       598.83 o                         
  -6   0   2       5228.34       4964.96       281.04 o                         
  -4   0   2       1061.90       1131.79        83.98 o                         
   0   0   2       2883.26       3052.06       159.93 o                         
   6   0   2        263.13        230.38        10.23 o                         
   8   0   2       5397.95       5361.73       274.91 o                         
  10   0   2         77.91         76.42         6.75 o                         
  12   0   2       2110.16       2266.34        69.56 o                         
  14   0   2       1171.48       1257.37       138.87 o                         
  16   0   2         72.47         65.24         8.68 o                         
 -19   1   2        260.07        287.87        44.83 o                         
 -17   1   2        463.98        488.32        52.79 o                         
 -15   1   2        242.88        226.61        13.82 o                         
 -13   1   2       2893.98       3241.85       202.11 o                         
 -11   1   2       6790.31       7854.74       639.50 o                         
  -9   1   2       2642.03       2606.84       176.36 o                         
  -7   1   2        457.27        424.41        20.10 o                         
  -5   1   2       9289.94       8680.02       464.66 o                         
  -3   1   2      13619.46      12404.11       863.51 o                         
   1   1   2      10603.80      10906.86       766.11 o                         
   3   1   2       4210.36       4215.11       214.54 o                         
   5   1   2      15338.12      14262.96       716.07 o                         
   7   1   2       2442.32       2913.41       276.71 o                         
   9   1   2       2264.11       2304.45        91.75 o                         
  11   1   2       2066.70       2053.27        74.65 o                         
  13   1   2         79.54         70.70         5.26 o                         
  15   1   2        781.35        816.71        40.58 o                         
 -18   2   2       2020.36       2002.08       163.88 o                         
 -16   2   2        181.29        163.97        29.05 o                         
 -14   2   2       4833.49       4754.28       200.62 o                         
 -12   2   2       4549.40       4541.32       163.39 o                         
 -10   2   2       1196.63       1200.92        71.83 o                         
  -8   2   2       4549.42       3697.51       248.11 o                         
  -6   2   2        690.93        719.11        23.71 o                         
  -4   2   2       9275.51       9513.81       733.99 o                         
  -2   2   2      17311.34      17066.91      1189.43 o                         
   0   2   2        525.00        556.62        37.62 o                         
   2   2   2       9399.67       9614.45       517.20 o                         
   4   2   2       2720.57       2656.21       176.10 o                         
   6   2   2       1920.17       1930.35        90.41 o                         
   8   2   2       2966.71       3261.50       115.64 o                         
  10   2   2         95.67        100.25        12.05 o                         
  12   2   2       2513.82       2311.44       125.86 o                         
  14   2   2       1477.08       1410.00        89.21 o                         
  16   2   2        180.11        128.17        24.61 o                         
 -17   3   2        632.05        565.46        53.65 o                         
 -15   3   2       2936.19       3016.30       146.98 o                         
 -13   3   2        429.94        418.59        26.63 o                         
 -11   3   2       7317.22       7554.11       397.64 o                         
  -9   3   2       2485.16       2252.41        71.47 o                         
  -7   3   2       6258.43       6532.62       315.52 o                         
  -5   3   2       5806.41       5416.04       314.99 o                         
  -3   3   2       2444.48       2919.93       270.44 o                         
  -1   3   2      11945.57      12442.41       656.56 o                         
   1   3   2       8103.47       7927.63       446.20 o                         
   3   3   2        939.37       1027.90        58.24 o                         
   5   3   2       4214.75       4267.14       262.55 o                         
   7   3   2       1384.88       1614.20        70.45 o                         
   9   3   2       2114.22       2125.77        83.95 o                         
  11   3   2       3472.40       3484.12       113.37 o                         
  13   3   2        318.08        243.87        19.67 o                         
  15   3   2       2390.41       2324.22       122.42 o                         
 -16   4   2        123.23        173.24        32.44 o                         
 -14   4   2        434.37        415.47        30.88 o                         
 -12   4   2       1883.42       1814.74        73.39 o                         
 -10   4   2         30.60         35.18        14.60 o                         
  -8   4   2       4507.42       3852.33       233.11 o                         
  -6   4   2       1193.08       1156.23        43.29 o                         
  -4   4   2       2361.85       2456.68       105.98 o                         
  -2   4   2      13595.67      13226.80       837.87 o                         
   0   4   2       1023.42       1069.02        56.40 o                         
   2   4   2       6821.31       7356.54       447.94 o                         
   4   4   2        169.17        205.02        14.53 o                         
   6   4   2       2266.45       2175.76        85.07 o                         
   8   4   2       2016.37       1935.94        76.70 o                         
  10   4   2        560.11        568.27        29.05 o                         
  12   4   2        420.33        434.00        38.56 o                         
  14   4   2        492.94        529.30        34.59 o                         
 -15   5   2       2650.46       2828.14       223.78 o                         
 -13   5   2        703.04        684.52        66.00 o                         
 -11   5   2       1745.88       1823.25        68.37 o                         
  -9   5   2       1537.84       1520.64        56.29 o                         
  -7   5   2       4013.22       4227.07       173.10 o                         
  -5   5   2       9660.54       9595.08       589.19 o                         
  -3   5   2         26.96         39.74         7.45 o                         
  -1   5   2       3275.98       3146.39       173.08 o                         
   1   5   2       1511.13       1581.81        78.48 o                         
   3   5   2        608.41        808.31        72.30 o                         
   5   5   2       3694.42       3673.57       153.58 o                         
   7   5   2       1418.03       1353.71        50.18 o                         
   9   5   2       1117.84       1198.66        45.59 o                         
  11   5   2       1314.73       1356.04        57.63 o                         
  13   5   2        164.06        141.58        18.94 o                         
 -14   6   2       1698.57       1729.43        98.81 o                         
 -12   6   2        827.09        796.62        40.85 o                         
 -10   6   2       1339.77       1261.93        49.15 o                         
  -8   6   2       2661.54       2546.80        89.18 o                         
  -6   6   2       1297.52       1301.31        50.25 o                         
  -4   6   2       2791.03       2701.93        94.12 o                         
  -2   6   2       1449.80       1427.24        63.06 o                         
   0   6   2        636.52        614.92        91.56 o                         
   2   6   2       2949.70       2842.82       130.12 o                         
   4   6   2       1667.50       1698.75        70.63 o                         
   6   6   2       1644.63       1667.52        69.84 o                         
   8   6   2       2584.65       2496.68        97.16 o                         
  10   6   2        227.33        266.76        20.67 o                         
  12   6   2        401.23        364.19        32.53 o                         
 -13   7   2         46.92         47.77        12.72 o                         
 -11   7   2        953.48        913.84        47.28 o                         
  -9   7   2        680.06        685.62        44.90 o                         
  -7   7   2        634.82        571.47        28.03 o                         
  -5   7   2        866.23        846.38        38.12 o                         
  -3   7   2        179.38        177.80        15.88 o                         
  -1   7   2       1763.50       1757.94        68.31 o                         
   1   7   2       3104.56       3326.25       276.07 o                         
   3   7   2          3.29          4.99         5.62 o                         
   5   7   2        800.95        803.04        35.33 o                         
   7   7   2        466.45        407.95        32.35 o                         
   9   7   2        714.69        659.43        35.95 o                         
 -10   8   2        719.32        752.29        42.99 o                         
  -8   8   2        589.14        568.48        35.31 o                         
  -6   8   2        530.94        558.64        57.61 o                         
  -4   8   2         63.85         78.73        11.02 o                         
  -2   8   2       1535.65       1602.97        56.07 o                         
   0   8   2         60.80         59.76         9.66 o                         
   2   8   2       3422.49       3399.40       289.91 o                         
   4   8   2       1286.01       1222.35        58.65 o                         
   6   8   2        551.41        563.37        32.68 o                         
  -3   9   2        258.12        275.73        41.23 o                         
  -1   9   2        508.64        477.30        44.49 o                         
   1   9   2        629.99        614.15        36.15 o                         
  -3  -9   3        156.17        283.52       170.27 o                         
  -1  -9   3        341.85        250.57        44.89 o                         
 -10  -8   3        324.78        422.99        33.70 o                         
  -8  -8   3        394.28        348.72        29.68 o                         
  -6  -8   3        738.77        590.28       106.24 o                         
  -4  -8   3         36.84         32.03        13.42 o                         
  -2  -8   3       1508.20       1429.15       105.91 o                         
   0  -8   3        990.41       1212.09        86.66 o                         
   2  -8   3        361.73        418.56        96.23 o                         
   4  -8   3       1846.74       2133.65       434.43 o                         
 -13  -7   3        391.35        411.80        22.26 o                         
 -11  -7   3       1192.58       1082.17       121.58 o                         
  -9  -7   3       5178.73       4608.67       358.24 o                         
  -7  -7   3        672.90        615.11        40.96 o                         
  -5  -7   3       2393.64       2222.96       101.01 o                         
  -3  -7   3       1030.20       1132.05       192.13 o                         
  -1  -7   3        559.93        587.94        36.25 o                         
   1  -7   3       2369.68       2305.77       288.12 o                         
   3  -7   3        522.53        557.52        45.95 o                         
   5  -7   3        335.06        325.34        36.44 o                         
   7  -7   3       1171.51       1154.82        83.95 o                         
 -14  -6   3        101.07        113.90        20.45 o                         
 -12  -6   3        834.51        779.33        41.46 o                         
 -10  -6   3        127.34        126.82        20.23 o                         
  -8  -6   3        614.73        613.39        40.36 o                         
  -6  -6   3       1749.61       1779.21        68.42 o                         
  -4  -6   3          2.06          1.64         3.61 o                         
  -2  -6   3       3191.68       3148.41       160.13 o                         
   0  -6   3        795.97        835.53        35.47 o                         
   2  -6   3        768.37        720.84        41.47 o                         
   4  -6   3       1069.14       1024.66        48.19 o                         
   6  -6   3        115.63        114.19        13.43 o                         
   8  -6   3       1704.72       1680.01       165.65 o                         
  10  -6   3        821.76        828.71        67.13 o                         
 -17  -5   3        207.47        152.35        34.39 o                         
 -15  -5   3       2083.54       3452.99       508.35 o                         
 -13  -5   3        750.01        660.86        47.13 o                         
 -11  -5   3        661.22        618.61        28.47 o                         
  -9  -5   3       2014.99       1982.14        73.95 o                         
  -7  -5   3        253.76        260.06        14.89 o                         
  -5  -5   3       5751.17       5357.24       318.43 o                         
  -3  -5   3       9407.53       9469.72       566.60 o                         
  -1  -5   3        330.66        340.44        26.71 o                         
   1  -5   3       3219.48       3336.71       196.51 o                         
   3  -5   3        185.13        212.48        12.99 o                         
   5  -5   3       2899.37       3013.33       241.58 o                         
   7  -5   3       3397.02       3577.41       149.94 o                         
   9  -5   3         91.02         96.65        19.23 o                         
  11  -5   3       1635.63       2095.15       220.72 o                         
 -18  -4   3       1719.59       1556.94       144.53 o                         
 -16  -4   3       1656.57       1867.04       178.05 o                         
 -14  -4   3         59.84         82.55        12.64 o                         
 -12  -4   3       1063.53       1013.30        49.59 o                         
 -10  -4   3        504.32        480.06        32.19 o                         
  -8  -4   3       3173.16       3126.12       157.12 o                         
  -6  -4   3       5275.47       5104.24       488.38 o                         
  -4  -4   3       1022.35       1153.07        50.05 o                         
  -2  -4   3       7829.43       7708.55       618.19 o                         
   0  -4   3       5748.29       6092.24       389.56 o                         
   2  -4   3       6205.41       6831.46       588.64 o                         
   4  -4   3       3673.55       3953.56       418.78 o                         
   6  -4   3        133.71        160.71        12.29 o                         
   8  -4   3       1487.58       1474.51        59.91 o                         
  10  -4   3       2316.61       2391.46       134.81 o                         
  12  -4   3         52.62         72.28        14.93 o                         
 -19  -3   3        815.19        857.74        79.48 o                         
 -17  -3   3        368.83        394.44        32.30 o                         
 -15  -3   3       1313.60       1375.94        65.45 o                         
 -13  -3   3       1996.05       1971.52        71.53 o                         
 -11  -3   3        805.61        861.94        86.95 o                         
  -9  -3   3       7019.51       6474.87       606.55 o                         
  -7  -3   3       1078.57       1080.58        46.33 o                         
  -5  -3   3       3524.22       3892.16       353.30 o                         
  -3  -3   3       8898.16       8694.78       711.57 o                         
  -1  -3   3       5760.97       5901.71       371.52 o                         
   1  -3   3       9462.89      11256.96       588.45 o                         
   3  -3   3       1493.18       1658.22       142.07 o                         
   5  -3   3       3902.60       3761.01       267.05 o                         
   7  -3   3       5069.71       4982.21       213.33 o                         
   9  -3   3        119.77        124.90        15.12 o                         
  11  -3   3       2957.33       3660.32       254.07 o                         
  13  -3   3       1051.57       1122.77       104.70 o                         
 -18  -2   3        558.36        556.53        50.32 o                         
 -16  -2   3        732.10        793.25        37.37 o                         
 -14  -2   3       1901.53       2036.00        86.41 o                         
 -12  -2   3       9085.25      11158.67       799.06 o                         
 -10  -2   3       1792.74       1909.84        88.70 o                         
  -8  -2   3       5068.17       4914.50       379.04 o                         
  -6  -2   3       5383.70       4916.59       307.00 o                         
  -4  -2   3       2170.18       2235.35       251.19 o                         
  -2  -2   3       5590.05       5370.46       460.38 o                         
   0  -2   3       1292.08       1220.29        58.49 o                         
   4  -2   3       9649.30       9779.39       735.02 o                         
   6  -2   3       1345.72       1453.17        59.27 o                         
   8  -2   3       1540.05       1494.26        80.43 o                         
  10  -2   3       1205.76       1195.57        56.10 o                         
  12  -2   3        220.68        217.91        20.04 o                         
  14  -2   3       1903.81       2447.01       190.45 o                         
 -19  -1   3       1282.14       1357.95        79.32 o                         
 -17  -1   3        111.26        135.58        15.46 o                         
 -15  -1   3       2780.92       2639.72       114.09 o                         
 -13  -1   3       2329.22       2444.76       126.85 o                         
 -11  -1   3       1855.65       1948.41        85.25 o                         
  -9  -1   3       6309.15       5877.93       375.90 o                         
  -7  -1   3        151.70        168.35         8.22 o                         
  -5  -1   3      12326.06      11948.47       896.66 o                         
  -3  -1   3       1460.26       1346.35       109.43 o                         
  -1  -1   3       6157.21       5384.13       315.32 o                         
   3  -1   3       4492.85       4284.79       337.65 o                         
   5  -1   3        353.69        387.33        20.15 o                         
   7  -1   3       3159.70       2827.29       200.95 o                         
   9  -1   3        241.62        251.65        16.44 o                         
  11  -1   3       1924.28       1904.61        89.66 o                         
  13  -1   3       1134.93       1140.95       127.04 o                         
  15  -1   3         42.29         54.77        12.77 o                         
 -20   0   3        386.43        409.94        38.34 o                         
 -18   0   3       2800.29       3035.42       142.38 o                         
 -16   0   3        253.08        258.18        15.57 o                         
 -14   0   3       6628.88       6731.30       394.91 o                         
 -12   0   3       7180.14       7466.54       447.00 o                         
 -10   0   3       3123.10       3550.98       236.70 o                         
  -8   0   3       1691.58       1655.48        61.63 o                         
  -6   0   3      14796.91      12903.68       668.52 o                         
  -4   0   3        333.12        368.51        15.52 o                         
   2   0   3       6541.00       7042.50       491.88 o                         
   6   0   3         60.63         61.23         6.60 o                         
  10   0   3       1029.37       1110.00        63.08 o                         
  12   0   3        981.75        906.05        43.25 o                         
  14   0   3        409.31        525.58        80.30 o                         
 -17   1   3         94.74         84.23         9.19 o                         
 -15   1   3       2418.90       2471.52       140.67 o                         
 -13   1   3       2494.65       2551.85       112.87 o                         
 -11   1   3       1562.70       1820.08       147.67 o                         
  -9   1   3       7087.94       7148.03       383.83 o                         
  -7   1   3        184.15        209.12        10.97 o                         
  -5   1   3      13030.20      12389.41      1638.38 o                         
  -3   1   3       1839.82       1829.49       115.88 o                         
  -1   1   3       6319.13       6715.74       446.99 o                         
   1   1   3       5640.66       5419.37       317.79 o                         
   3   1   3       4098.12       4223.68       199.81 o                         
   7   1   3       2943.66       2784.24       128.38 o                         
   9   1   3        237.42        273.63        13.38 o                         
  11   1   3       2313.11       2213.36        70.66 o                         
  13   1   3       1325.69       1186.38        61.50 o                         
 -18   2   3        615.65        577.81        54.59 o                         
 -16   2   3        720.05        860.52        49.50 o                         
 -14   2   3       1757.64       1899.62        92.68 o                         
 -12   2   3       8523.90       9292.16      1062.40 o                         
 -10   2   3       1606.60       1954.01       117.90 o                         
  -8   2   3       4846.67       5130.21       309.76 o                         
  -6   2   3       5458.97       5065.69       301.49 o                         
  -4   2   3       2125.33       2120.85       153.37 o                         
  -2   2   3       6009.20       5699.69       262.41 o                         
   0   2   3       1571.71       1457.99       202.80 o                         
   2   2   3       4299.47       4190.43       246.43 o                         
   4   2   3       9293.37       9432.89       498.89 o                         
   6   2   3       1351.32       1469.69        52.45 o                         
   8   2   3       1287.24       1479.89        91.93 o                         
  10   2   3       1234.71       1256.64        60.32 o                         
  12   2   3        192.18        184.55        14.88 o                         
  14   2   3       2042.67       2407.92        99.21 o                         
 -19   3   3        750.12        858.47       150.61 o                         
 -17   3   3        333.95        358.11        38.63 o                         
 -15   3   3       1028.04       1234.84       115.46 o                         
 -13   3   3       1899.09       1877.69        88.79 o                         
 -11   3   3        984.14        994.89        43.01 o                         
  -9   3   3       7799.82       7513.43       360.31 o                         
  -7   3   3       1187.03       1137.53        40.08 o                         
  -5   3   3       3300.58       3274.87       191.52 o                         
  -3   3   3       8040.57       8947.31       692.97 o                         
  -1   3   3       6229.92       6775.98       381.87 o                         
   1   3   3       9725.40      10161.24       581.61 o                         
   3   3   3       1349.97       1392.65       134.33 o                         
   5   3   3       3658.30       3854.09       294.53 o                         
   7   3   3       4937.96       5032.96       227.12 o                         
   9   3   3        116.35        129.58        10.61 o                         
  11   3   3       3281.33       3295.80       172.46 o                         
  13   3   3       1215.00       1264.36       116.91 o                         
 -18   4   3       1764.52       1956.46       120.61 o                         
 -16   4   3       1743.11       1769.52        88.34 o                         
 -14   4   3         69.63         66.62        12.69 o                         
 -12   4   3       1127.65       1053.05        64.78 o                         
 -10   4   3        411.35        413.96        23.68 o                         
  -8   4   3       3165.25       2931.93       111.91 o                         
  -6   4   3       5365.48       5144.22       580.90 o                         
  -4   4   3        982.87       1162.19        49.36 o                         
  -2   4   3       7921.57       7312.20       455.74 o                         
   0   4   3       5794.52       6373.16       594.51 o                         
   2   4   3       6033.33       5796.66       539.22 o                         
   4   4   3       3520.97       3534.88       428.05 o                         
   6   4   3        163.97        173.33        26.46 o                         
   8   4   3       1289.21       1334.64        50.15 o                         
  10   4   3       2166.27       2115.68       104.90 o                         
  12   4   3         35.40         41.72        11.21 o                         
 -17   5   3        232.74        225.04        37.48 o                         
 -15   5   3       2345.91       2338.35       149.94 o                         
 -13   5   3        606.25        651.37        35.99 o                         
 -11   5   3        692.96        667.83        33.67 o                         
  -9   5   3       2019.30       2064.38        71.32 o                         
  -7   5   3        246.38        265.38        26.39 o                         
  -5   5   3       5561.84       5780.26       278.22 o                         
  -3   5   3       9322.03       8832.50       558.69 o                         
  -1   5   3        236.18        273.51        28.58 o                         
   1   5   3       3600.49       3149.01       256.75 o                         
   3   5   3        207.10        230.45        14.53 o                         
   5   5   3       3172.10       3145.67       134.30 o                         
   7   5   3       3504.97       3444.96       112.86 o                         
   9   5   3         94.18         89.87        11.15 o                         
  11   5   3       1704.40       1777.24        84.89 o                         
 -14   6   3         95.25         97.06        18.04 o                         
 -12   6   3        939.44        924.66        59.13 o                         
 -10   6   3         79.89         83.91        10.99 o                         
  -8   6   3        550.32        527.21        26.37 o                         
  -6   6   3       1743.53       1866.30        66.22 o                         
  -4   6   3          0.63         -1.93         2.84 o                         
  -2   6   3       3213.57       3035.32       102.84 o                         
   0   6   3        840.38        858.45        73.11 o                         
   2   6   3        546.94        553.02        29.53 o                         
   4   6   3       1043.88       1052.36        46.56 o                         
   6   6   3         83.62         81.36         9.35 o                         
   8   6   3       1894.97       1818.06       105.96 o                         
  10   6   3        704.06        722.84        49.60 o                         
 -13   7   3        456.12        480.25        62.04 o                         
 -11   7   3       1209.50       1222.72        68.15 o                         
  -9   7   3       5120.24       5020.11       157.50 o                         
  -7   7   3        601.68        603.83        29.26 o                         
  -5   7   3       2490.89       2421.43        97.45 o                         
  -3   7   3        701.77        664.70        34.67 o                         
  -1   7   3        547.58        528.52        26.24 o                         
   1   7   3       2099.73       1977.84        83.32 o                         
   3   7   3        577.17        551.98        38.08 o                         
   5   7   3        232.95        238.44        18.71 o                         
   7   7   3       1246.25       1179.13        54.68 o                         
   9   7   3        106.20        153.36        22.28 o                         
 -10   8   3        381.68        472.47        31.86 o                         
  -8   8   3        375.57        382.26        28.72 o                         
  -6   8   3        721.56        803.57        41.46 o                         
  -4   8   3         31.49         34.31        11.24 o                         
  -2   8   3       1421.88       1376.42        55.84 o                         
   0   8   3       1012.94       1009.28        76.38 o                         
   2   8   3        445.26        480.79        29.74 o                         
   4   8   3       1982.39       2015.34        96.25 o                         
   6   8   3          0.11          0.62        11.94 o                         
  -3   9   3        266.30        261.88        43.34 o                         
  -1   9   3        370.45        366.32        26.86 o                         
 -10  -8   4       1693.01       1879.72       193.95 o                         
  -8  -8   4         11.38         10.02         7.40 o                         
  -6  -8   4       1289.73       1238.23       332.92 o                         
  -4  -8   4        582.12        705.28        59.91 o                         
  -2  -8   4        424.80        396.36       112.83 o                         
   0  -8   4       2474.84       2887.41       501.15 o                         
   2  -8   4        276.77        299.88        25.80 o                         
   4  -8   4       1736.13       1308.44       351.04 o                         
 -13  -7   4       1031.82       1237.02        94.71 o                         
 -11  -7   4        131.12        120.86        22.95 o                         
  -9  -7   4       3171.62       4323.09       588.23 o                         
  -7  -7   4        573.15        589.81        37.04 o                         
  -5  -7   4       1629.76       1505.46        72.95 o                         
  -3  -7   4        671.32        671.65        37.07 o                         
  -1  -7   4        152.97        175.87        15.07 o                         
   1  -7   4       1002.42       1055.23        58.96 o                         
   3  -7   4       1639.20       1606.12        80.14 o                         
   5  -7   4          5.51          2.61         6.90 o                         
   7  -7   4       1026.44        884.34        67.48 o                         
 -16  -6   4       1614.02       1926.73       151.94 o                         
 -14  -6   4       1606.55       1453.72        82.00 o                         
 -12  -6   4       2157.27       2042.37       168.12 o                         
 -10  -6   4       2991.21       2855.47       161.15 o                         
  -8  -6   4         73.29         89.47        11.25 o                         
  -6  -6   4       1360.60       1272.49        52.47 o                         
  -4  -6   4       1626.36       1502.86        66.96 o                         
  -2  -6   4        714.68        737.36        40.84 o                         
   0  -6   4       2355.20       2256.39        83.60 o                         
   2  -6   4        394.24        351.86        19.58 o                         
   4  -6   4       1218.01       1229.88        86.36 o                         
   6  -6   4       1705.07       1663.28       111.35 o                         
   8  -6   4        347.51        339.41       151.85 o                         
 -17  -5   4        335.55        333.54        47.36 o                         
 -15  -5   4        617.03        520.32        79.57 o                         
 -13  -5   4       2021.47       1710.46        87.50 o                         
 -11  -5   4        379.20        381.09        20.41 o                         
  -9  -5   4        480.43        469.49        23.56 o                         
  -7  -5   4       2234.79       2202.56        89.71 o                         
  -5  -5   4        710.23        831.00        33.85 o                         
  -3  -5   4      11750.96      12889.58      1023.07 o                         
  -1  -5   4       1139.71       1117.30        48.29 o                         
   1  -5   4       2525.41       2412.24       120.83 o                         
   3  -5   4       1841.83       1965.62        89.04 o                         
   5  -5   4        582.97        646.23        40.10 o                         
   7  -5   4       2411.61       2323.43       111.79 o                         
   9  -5   4       1918.32       1750.89       142.88 o                         
  11  -5   4        205.95        192.71        27.18 o                         
 -18  -4   4        864.71        818.21        78.86 o                         
 -16  -4   4       2043.52       1849.07       135.40 o                         
 -14  -4   4        396.23        423.31        36.08 o                         
 -12  -4   4       2338.25       2331.04        86.56 o                         
 -10  -4   4       1256.42       1197.58        55.46 o                         
  -8  -4   4        338.80        358.35        18.48 o                         
  -6  -4   4       2728.43       2604.26       151.72 o                         
  -4  -4   4       4318.88       4019.05       287.95 o                         
  -2  -4   4        518.22        544.45        42.07 o                         
   0  -4   4       5480.86       6401.77       531.19 o                         
   2  -4   4        125.90         92.66        63.21 o                         
   4  -4   4       2082.98       2131.51        81.10 o                         
   6  -4   4        833.64        813.41        34.26 o                         
   8  -4   4         94.93         93.64         8.14 o                         
  10  -4   4       1966.09       2471.10       179.74 o                         
  12  -4   4        718.12        576.90        61.77 o                         
 -19  -3   4       1548.41       1507.75       124.35 o                         
 -17  -3   4        504.68        471.39        37.79 o                         
 -15  -3   4       1102.53       1111.80        48.18 o                         
 -13  -3   4       1347.21       1384.65        47.09 o                         
 -11  -3   4        832.98        826.74        33.62 o                         
  -9  -3   4       2933.57       3014.91       140.01 o                         
  -7  -3   4      13826.24      13470.01      1047.57 o                         
  -5  -3   4       1558.23       1550.15        61.21 o                         
  -3  -3   4      20484.16      20589.09      1445.97 o                         
  -1  -3   4        924.89        893.84        57.43 o                         
   1  -3   4       5201.45       4624.11       449.26 o                         
   3  -3   4       1693.83       1443.91       103.76 o                         
   5  -3   4        685.85        652.68        51.56 o                         
   7  -3   4       2305.13       2183.35       113.19 o                         
   9  -3   4       2235.28       2070.98       118.86 o                         
  11  -3   4        105.32        136.83        40.04 o                         
  13  -3   4       1597.74       1551.38       138.56 o                         
 -20  -2   4        832.73        773.53        71.45 o                         
 -18  -2   4          3.27          0.56        13.38 o                         
 -16  -2   4       2677.22       2487.87       122.14 o                         
 -14  -2   4       3144.00       3156.76       100.56 o                         
 -12  -2   4       1972.52       2081.68        72.25 o                         
 -10  -2   4       2234.42       2242.53        85.14 o                         
  -8  -2   4       5823.52       6474.51       387.43 o                         
  -6  -2   4      12553.08      13154.98       940.29 o                         
  -4  -2   4       7563.69       7152.44       603.26 o                         
  -2  -2   4       1996.02       2132.62       227.92 o                         
   0  -2   4       6626.72       6585.21       582.05 o                         
   2  -2   4        451.18        422.37        23.78 o                         
   6  -2   4       4628.82       6329.49       468.61 o                         
   8  -2   4         57.12         60.69         8.60 o                         
  10  -2   4       1815.06       1770.43        79.85 o                         
  12  -2   4        597.38        668.22        48.41 o                         
  14  -2   4        431.35        436.24        60.95 o                         
 -19  -1   4       1555.42       1436.91       121.26 o                         
 -17  -1   4       1477.07       1397.02        75.13 o                         
 -15  -1   4       1458.36       1403.94        54.40 o                         
 -13  -1   4      12305.34      13313.52       951.32 o                         
 -11  -1   4        644.45        680.22        24.31 o                         
  -9  -1   4      13459.22      12846.42       770.35 o                         
  -7  -1   4       2845.15       2720.16       191.94 o                         
  -5  -1   4       1704.99       1920.50       195.60 o                         
  -3  -1   4       1327.34       1295.21       101.33 o                         
  -1  -1   4       1096.75       1013.30        96.67 o                         
   1  -1   4       1310.90       1241.52       152.77 o                         
   5  -1   4       1972.43       2046.82       154.41 o                         
   7  -1   4       4638.96       4559.87       287.02 o                         
   9  -1   4        475.88        483.41        25.28 o                         
  11  -1   4       1450.11       1352.03        63.65 o                         
  13  -1   4       2078.21       2496.84       180.77 o                         
 -20   0   4        488.43        421.73        30.74 o                         
 -18   0   4         51.14         53.49        11.66 o                         
 -16   0   4       2590.38       2857.16       106.99 o                         
 -14   0   4       1447.17       1439.58       111.49 o                         
 -12   0   4        852.85        745.46        42.04 o                         
 -10   0   4       4044.57       3525.25       241.05 o                         
  -8   0   4       2811.21       2983.90       204.88 o                         
  -6   0   4       7101.64       6005.84       492.09 o                         
  -4   0   4        770.36        741.88        30.18 o                         
  -2   0   4       1052.99        975.91       126.63 o                         
   2   0   4       2779.03       2794.56       152.71 o                         
   6   0   4        889.01        792.68        35.88 o                         
   8   0   4       2199.13       2339.00       119.62 o                         
  10   0   4       1243.46       1282.83        57.28 o                         
  12   0   4         19.96         15.59         9.98 o                         
  14   0   4         99.27        104.55        13.24 o                         
 -19   1   4       1745.29       1709.59        87.53 o                         
 -17   1   4       1345.05       1469.63        64.75 o                         
 -15   1   4       1740.72       1596.52       100.14 o                         
 -13   1   4      11910.62      13054.78      1482.73 o                         
 -11   1   4        619.79        627.26        30.15 o                         
  -9   1   4      13010.24      12987.54       711.77 o                         
  -7   1   4       2945.25       2659.34       186.05 o                         
  -5   1   4       1654.97       1655.66        92.23 o                         
  -3   1   4       1330.34       1197.03        53.59 o                         
  -1   1   4       1427.01       1329.25        62.90 o                         
   1   1   4       1557.65       1681.11        91.67 o                         
   3   1   4      10271.40       8757.15       635.18 o                         
   5   1   4       1968.16       2066.14        89.70 o                         
   7   1   4       4207.63       3813.15       172.43 o                         
   9   1   4        404.87        438.14        20.77 o                         
  11   1   4       1521.03       1480.95        68.76 o                         
  13   1   4       2164.82       2115.12       157.09 o                         
 -20   2   4        880.90        864.74        77.82 o                         
 -18   2   4         14.90         10.83        10.53 o                         
 -16   2   4       2231.81       2507.02       138.31 o                         
 -14   2   4       2775.51       2692.46       127.34 o                         
 -12   2   4       2276.19       2203.73       103.24 o                         
 -10   2   4       2282.50       2222.55       122.00 o                         
  -8   2   4       5738.11       6061.89       371.45 o                         
  -6   2   4      11566.40      11795.34       649.86 o                         
  -4   2   4       8052.96       7795.63       588.43 o                         
  -2   2   4       2472.70       2205.45       179.84 o                         
   0   2   4       7641.85       7615.87       330.13 o                         
   2   2   4        419.43        430.95        18.78 o                         
   4   2   4       5089.99       5035.48       222.23 o                         
   6   2   4       4489.29       5334.25       305.86 o                         
   8   2   4         46.12         46.13         6.26 o                         
  10   2   4       1867.18       1883.85        67.36 o                         
  12   2   4        711.94        692.82        47.91 o                         
  14   2   4        402.85        504.44        47.15 o                         
 -19   3   4       1541.27       1561.68        97.20 o                         
 -17   3   4        731.28        643.97        51.54 o                         
 -15   3   4        986.92       1057.80        67.15 o                         
 -13   3   4       1222.82       1297.30        74.88 o                         
 -11   3   4        774.74        859.99        42.24 o                         
  -9   3   4       3061.44       3092.24       144.72 o                         
  -7   3   4      14235.33      13421.99       599.39 o                         
  -5   3   4       1348.94       1444.67        45.42 o                         
  -3   3   4      20108.36      19032.71       817.93 o                         
  -1   3   4        802.20        864.90        43.72 o                         
   1   3   4       4961.48       5079.65       250.62 o                         
   3   3   4       1441.29       1516.47        57.04 o                         
   5   3   4        679.87        704.45        35.31 o                         
   7   3   4       2157.49       2143.57        80.60 o                         
   9   3   4       2435.92       2375.21        84.81 o                         
  11   3   4        134.19        132.99        45.23 o                         
  13   3   4       1701.06       1765.98        94.24 o                         
 -18   4   4        843.88        794.51        54.74 o                         
 -16   4   4       2036.07       1865.17        92.77 o                         
 -14   4   4        383.29        421.40        26.18 o                         
 -12   4   4       2668.68       2539.78        95.05 o                         
 -10   4   4       1389.69       1399.91        55.38 o                         
  -8   4   4        348.13        364.47        17.86 o                         
  -6   4   4       2464.23       2245.74        84.70 o                         
  -4   4   4       4241.54       4414.05       241.61 o                         
  -2   4   4        600.59        585.78        53.05 o                         
   0   4   4       5378.92       4735.06       335.57 o                         
   2   4   4         88.92        107.15        12.38 o                         
   4   4   4       2255.31       2184.00       101.93 o                         
   6   4   4       1155.14       1130.84       102.80 o                         
   8   4   4         60.74         65.55         7.89 o                         
  10   4   4       2078.11       2101.63        69.87 o                         
  12   4   4        757.63        730.35        79.96 o                         
 -17   5   4        388.31        380.28        34.34 o                         
 -15   5   4        535.02        525.17        64.78 o                         
 -13   5   4       1856.91       1709.26        72.91 o                         
 -11   5   4        408.30        433.73        29.67 o                         
  -9   5   4        513.08        521.74        24.77 o                         
  -7   5   4       2192.44       2097.73        73.70 o                         
  -5   5   4        802.59        778.79        32.24 o                         
  -3   5   4      11437.80      11575.30       690.89 o                         
  -1   5   4       1141.95       1144.36        47.60 o                         
   1   5   4       2532.13       2518.29       109.14 o                         
   3   5   4       1671.96       1734.12        71.19 o                         
   5   5   4        590.05        604.53        29.26 o                         
   7   5   4       2280.20       2357.90        90.67 o                         
   9   5   4       1814.70       2012.70        74.40 o                         
  11   5   4        190.11        192.41        15.40 o                         
 -16   6   4       1794.22       1619.63       135.79 o                         
 -14   6   4       1749.60       1638.75       111.59 o                         
 -12   6   4       2174.16       2044.96        74.65 o                         
 -10   6   4       3027.54       2881.62        97.94 o                         
  -8   6   4         81.90         91.71        10.36 o                         
  -6   6   4       1460.70       1438.15        62.57 o                         
  -4   6   4       1599.84       1559.27        69.16 o                         
  -2   6   4        837.83        852.24        45.10 o                         
   0   6   4       2601.03       2476.56        81.56 o                         
   2   6   4        460.38        435.32        29.33 o                         
   4   6   4       1311.14       1332.79        62.61 o                         
   6   6   4       1833.65       1746.18       120.08 o                         
   8   6   4        414.61        437.50        34.45 o                         
 -13   7   4       1011.96       1027.71        71.23 o                         
 -11   7   4        164.01        168.19        35.22 o                         
  -9   7   4       3213.42       3013.27       105.48 o                         
  -7   7   4        569.31        562.10        27.75 o                         
  -5   7   4       1723.14       1742.83        62.14 o                         
  -3   7   4        579.48        613.79        39.22 o                         
  -1   7   4        147.25        155.26        11.49 o                         
   1   7   4        793.75        885.95       237.81 o                         
   3   7   4       1527.09       1572.36        81.76 o                         
   5   7   4          6.10         10.69         4.25 o                         
   7   7   4       1024.48        976.98        57.93 o                         
 -10   8   4       1690.65       2233.55       154.63 o                         
  -8   8   4         15.34         16.78         6.63 o                         
  -6   8   4       1409.06       1358.66        55.85 o                         
  -4   8   4        606.45        598.73        30.44 o                         
  -2   8   4        393.90        424.84        21.33 o                         
   0   8   4       2565.26       2583.09        98.91 o                         
   2   8   4        289.76        301.33        17.41 o                         
   4   8   4       1767.19       1881.86       144.28 o                         
 -10  -8   5       1878.96       2084.21       213.51 o                         
  -8  -8   5        678.02        575.20       260.56 o                         
  -6  -8   5        252.92        286.70        36.71 o                         
  -4  -8   5       1425.19       1214.68       192.92 o                         
  -2  -8   5        389.62        461.96        45.41 o                         
   0  -8   5       1069.85       1147.22       309.44 o                         
   2  -8   5       1289.65       1221.38       103.67 o                         
 -13  -7   5        399.22        427.88        81.43 o                         
 -11  -7   5       2039.98       2113.42       324.18 o                         
  -9  -7   5         24.19         21.38        14.57 o                         
  -7  -7   5       2617.41       2630.36       192.10 o                         
  -5  -7   5        318.04        282.65        22.29 o                         
  -3  -7   5        812.91        817.12        80.31 o                         
  -1  -7   5       2078.52       2036.17       105.02 o                         
   1  -7   5        374.67        389.22        44.57 o                         
   3  -7   5       1572.20       1510.21       114.25 o                         
   5  -7   5        219.00        194.54        53.63 o                         
 -14  -6   5       1689.58       1585.31       193.57 o                         
 -12  -6   5         54.93         63.53        24.34 o                         
 -10  -6   5       3706.77       3521.02       148.65 o                         
  -8  -6   5        516.97        525.68        24.82 o                         
  -6  -6   5       1691.16       1593.96        90.70 o                         
  -4  -6   5       3758.27       3802.45       156.90 o                         
  -2  -6   5        342.02        399.32        44.43 o                         
   0  -6   5       2188.84       2130.98        78.47 o                         
   2  -6   5       1236.96       1493.58       103.02 o                         
   4  -6   5        124.00        128.39        19.88 o                         
   6  -6   5       1646.06       1708.38       124.60 o                         
   8  -6   5        572.24        555.49        40.56 o                         
 -17  -5   5       1319.39       1231.84       108.91 o                         
 -15  -5   5         67.17         59.85        17.83 o                         
 -13  -5   5       2274.61       2094.73        88.79 o                         
 -11  -5   5       3104.14       2776.30       148.41 o                         
  -9  -5   5         87.61         79.68        16.89 o                         
  -7  -5   5       3658.18       4367.05       453.89 o                         
  -5  -5   5       1883.85       1912.20       175.21 o                         
  -3  -5   5       3780.62       3701.65       126.46 o                         
  -1  -5   5       2938.87       2927.02       104.29 o                         
   1  -5   5       1776.43       1820.25        67.66 o                         
   3  -5   5       1963.09       1946.39       109.60 o                         
   5  -5   5       1104.14       1157.82        62.54 o                         
   7  -5   5        151.31        151.33        21.99 o                         
   9  -5   5       1846.76       1703.55       129.09 o                         
 -18  -4   5         62.12         63.76        15.72 o                         
 -16  -4   5       5347.48       4791.68       219.84 o                         
 -14  -4   5       1575.01       1459.94        66.03 o                         
 -12  -4   5        255.56        261.38        13.82 o                         
 -10  -4   5         48.92         51.52        10.26 o                         
  -8  -4   5        682.12        849.51       196.42 o                         
  -6  -4   5         32.06         35.32        11.93 o                         
  -4  -4   5       4786.30       4592.40       468.82 o                         
  -2  -4   5       1288.20       1652.86        69.34 o                         
   0  -4   5       2836.92       2802.20       170.14 o                         
   2  -4   5       3771.22       3692.50       168.42 o                         
   4  -4   5        207.95        245.10        17.77 o                         
   6  -4   5       2116.02       2069.11        77.10 o                         
   8  -4   5       1028.37       1019.81        52.80 o                         
  10  -4   5        228.49        247.90        30.47 o                         
 -19  -3   5        446.34        478.16        39.10 o                         
 -17  -3   5       4095.61       3672.61       202.79 o                         
 -15  -3   5        228.48        229.59        13.56 o                         
 -13  -3   5       2764.64       2701.53        98.70 o                         
 -11  -3   5       1630.04       1637.15        54.80 o                         
  -9  -3   5        775.39        853.05        36.72 o                         
  -7  -3   5       6413.12       6129.98       560.64 o                         
  -5  -3   5       2127.84       2290.70       352.07 o                         
  -3  -3   5       5977.65       6238.29       565.99 o                         
  -1  -3   5       1788.11       1991.32       148.89 o                         
   1  -3   5        700.47        743.30        40.59 o                         
   3  -3   5       1035.19       1189.17        47.30 o                         
   5  -3   5       1952.46       2114.00        84.31 o                         
   7  -3   5        563.64        518.15        30.39 o                         
   9  -3   5       3469.04       4000.88       270.55 o                         
  11  -3   5        346.24        391.00        79.16 o                         
 -20  -2   5       1558.90       1771.80       102.08 o                         
 -18  -2   5        954.88       1035.88        59.78 o                         
 -16  -2   5       2047.35       2033.40        91.19 o                         
 -14  -2   5       6279.36       5866.76       238.52 o                         
 -12  -2   5        612.55        606.52        26.48 o                         
 -10  -2   5       5692.90       5819.49       369.56 o                         
  -8  -2   5       1533.71       1670.50        74.59 o                         
  -6  -2   5       5506.15       5748.25       340.98 o                         
  -4  -2   5      10874.02      12418.19       642.32 o                         
  -2  -2   5       7267.70       7695.14       428.42 o                         
   2  -2   5       6277.60       6140.90       515.33 o                         
   4  -2   5        795.63        760.15        84.90 o                         
   8  -2   5        623.93        643.04        53.85 o                         
  10  -2   5       1575.90       1466.83        65.15 o                         
  12  -2   5       1578.16       1473.02        83.16 o                         
 -19  -1   5        614.92        761.18        72.87 o                         
 -17  -1   5        379.72        441.63        32.08 o                         
 -15  -1   5       1841.99       1810.48        64.37 o                         
 -13  -1   5       2052.65       2191.81        67.30 o                         
 -11  -1   5       4266.53       3894.41       267.68 o                         
  -9  -1   5       9475.44       9281.97       557.44 o                         
  -7  -1   5      13024.54      14094.72      1299.49 o                         
  -5  -1   5       3930.77       4178.05       278.13 o                         
  -3  -1   5       2446.35       2182.05       153.49 o                         
  -1  -1   5       6556.30       5513.34       481.38 o                         
   1  -1   5        187.29        206.09        10.98 o                         
   3  -1   5       5893.16       7039.00       497.23 o                         
   5  -1   5       2837.35       2683.27       113.67 o                         
   9  -1   5       1069.80       1037.59        48.71 o                         
  11  -1   5         22.99         23.18         6.38 o                         
  13  -1   5        450.99        560.02        60.13 o                         
 -20   0   5        895.85        834.65        52.15 o                         
 -18   0   5        935.97        893.53        73.31 o                         
 -16   0   5         67.16         70.64         9.49 o                         
 -14   0   5       1488.16       1564.65        67.99 o                         
 -12   0   5        133.48        189.35        14.91 o                         
 -10   0   5      17134.61      16920.49       897.07 o                         
  -8   0   5      19040.10      19683.24      1019.15 o                         
  -6   0   5        324.96        331.35        25.02 o                         
  -4   0   5       1087.49       1100.04        42.69 o                         
  -2   0   5       1851.63       2192.73       209.60 o                         
   0   0   5      10103.47      10336.76       529.55 o                         
   4   0   5       1723.45       1706.73        61.87 o                         
   6   0   5       2087.12       2137.98       129.92 o                         
   8   0   5         39.54         58.17         7.91 o                         
  10   0   5        887.51        849.01        49.43 o                         
  12   0   5       2350.48       2272.52       117.22 o                         
 -19   1   5        643.79        741.67        85.41 o                         
 -17   1   5        568.29        559.82        57.80 o                         
 -15   1   5       1703.62       1655.80        71.10 o                         
 -13   1   5       2116.78       2111.65        82.49 o                         
 -11   1   5       3826.60       3618.99       183.09 o                         
  -9   1   5       9093.18       9930.85       541.86 o                         
  -7   1   5      12388.20      13072.48       714.15 o                         
  -5   1   5       4399.87       5002.71       460.27 o                         
  -3   1   5       2241.05       2066.87       104.68 o                         
  -1   1   5       6555.19       6608.20       402.52 o                         
   1   1   5        188.15        209.26         9.27 o                         
   3   1   5       6530.94       6170.92       261.19 o                         
   5   1   5       3078.39       2997.74       150.55 o                         
   7   1   5       1139.78       1104.29        38.76 o                         
   9   1   5       1008.78       1053.14        54.60 o                         
  11   1   5          7.18         13.54         4.79 o                         
  13   1   5        549.27        602.31        36.00 o                         
 -20   2   5       1789.59       1769.77       136.14 o                         
 -18   2   5       1014.93        906.19        50.46 o                         
 -16   2   5       2254.71       2233.79        86.21 o                         
 -14   2   5       6081.96       6319.16       525.95 o                         
 -12   2   5        635.53        626.07        44.85 o                         
 -10   2   5       5066.42       5333.04       349.39 o                         
  -8   2   5       1510.18       1486.32        54.38 o                         
  -6   2   5       4963.21       4904.27       418.99 o                         
  -4   2   5      10666.30      10456.37       873.60 o                         
  -2   2   5       6882.88       7044.35       585.14 o                         
   0   2   5       5215.78       5025.37       295.98 o                         
   2   2   5       5538.85       6239.77       408.77 o                         
   4   2   5        729.89        725.18        31.99 o                         
   6   2   5       5134.74       4842.43       257.06 o                         
   8   2   5        719.85        713.16        30.85 o                         
  10   2   5       1507.71       1374.39        59.13 o                         
  12   2   5       1516.44       1407.05       110.76 o                         
 -19   3   5        503.33        495.25        45.47 o                         
 -17   3   5       4315.89       4029.98       158.79 o                         
 -15   3   5        196.46        188.81        14.94 o                         
 -13   3   5       3056.85       2915.56       106.66 o                         
 -11   3   5       1677.71       1561.21        65.31 o                         
  -9   3   5        681.28        730.91        31.02 o                         
  -7   3   5       6825.32       6264.86       384.55 o                         
  -5   3   5       2417.42       2257.69       100.10 o                         
  -3   3   5       6437.94       6510.28       317.28 o                         
  -1   3   5       1996.71       1962.09        86.39 o                         
   1   3   5        709.09        758.70        54.29 o                         
   3   3   5       1025.08       1038.67        42.47 o                         
   5   3   5       2127.38       2144.09        64.58 o                         
   7   3   5        417.12        406.01        35.07 o                         
   9   3   5       3593.86       3633.92       181.22 o                         
  11   3   5        359.99        375.72        35.44 o                         
 -18   4   5         41.82         40.55        12.94 o                         
 -16   4   5       5177.75       4654.87       267.31 o                         
 -14   4   5       1358.95       1402.94        76.81 o                         
 -12   4   5        253.48        254.46        18.57 o                         
 -10   4   5          6.45          2.67         4.82 o                         
  -8   4   5        472.77        458.47        30.99 o                         
  -6   4   5         71.91         60.62         6.71 o                         
  -4   4   5       4603.52       4572.31       264.89 o                         
  -2   4   5       1309.55       1436.96        71.09 o                         
   0   4   5       2785.76       2680.23       124.61 o                         
   2   4   5       3541.44       3851.40       307.37 o                         
   4   4   5        249.27        255.16        24.91 o                         
   6   4   5       2072.73       2034.06        77.33 o                         
   8   4   5        965.10        950.93        45.89 o                         
  10   4   5        190.70        226.95        21.11 o                         
 -17   5   5       1148.21       1185.86        74.67 o                         
 -15   5   5         89.67        103.21        18.01 o                         
 -13   5   5       2188.45       2103.52        86.22 o                         
 -11   5   5       3444.80       3382.81       116.31 o                         
  -9   5   5         76.43         69.54         8.76 o                         
  -7   5   5       4076.00       4440.14       204.96 o                         
  -5   5   5       1714.15       1836.98        71.32 o                         
  -3   5   5       3676.74       3691.92       158.13 o                         
  -1   5   5       3186.69       3043.80       120.70 o                         
   1   5   5       1783.21       1811.43        87.47 o                         
   3   5   5       2065.45       2059.65       108.93 o                         
   5   5   5       1038.89       1168.53        49.96 o                         
   7   5   5        144.01        163.22        17.92 o                         
   9   5   5       1753.54       1745.64        73.54 o                         
 -16   6   5        824.92        689.09        71.10 o                         
 -14   6   5       1683.39       1586.64       108.93 o                         
 -12   6   5         63.19         66.23        14.80 o                         
 -10   6   5       3996.58       3752.51       148.35 o                         
  -8   6   5        423.63        448.90        24.70 o                         
  -6   6   5       1629.81       1606.22        65.99 o                         
  -4   6   5       3638.26       3525.18       116.98 o                         
  -2   6   5        403.94        414.59        16.92 o                         
   0   6   5       2137.15       2132.63        99.21 o                         
   2   6   5       1382.16       1354.56        72.75 o                         
   4   6   5        169.28        150.14        20.33 o                         
   6   6   5       2051.73       2215.67       285.14 o                         
   8   6   5        456.59        475.59        48.64 o                         
 -13   7   5        459.30        459.42        35.11 o                         
 -11   7   5       2150.41       2144.31       105.96 o                         
  -9   7   5         51.54         67.24         9.82 o                         
  -7   7   5       2706.66       2647.54        92.77 o                         
  -5   7   5        208.44        222.27        21.39 o                         
  -3   7   5        908.40        874.25        40.40 o                         
  -1   7   5       1978.05       2042.94        83.04 o                         
   1   7   5        363.98        427.63        30.50 o                         
   3   7   5       1408.72       1649.31       167.67 o                         
   5   7   5        228.71        247.31        46.92 o                         
 -10   8   5       1863.01       1991.16       186.18 o                         
  -8   8   5        637.60        650.29        47.53 o                         
  -6   8   5        275.74        242.68        28.36 o                         
  -4   8   5       1455.44       1366.47        48.45 o                         
  -2   8   5        404.50        399.92        24.25 o                         
   0   8   5        950.40        943.78        37.07 o                         
   2   8   5       1208.47       1186.10        73.70 o                         
 -10  -8   6        286.49        364.56        92.37 o                         
  -8  -8   6        949.02        907.07       294.73 o                         
  -6  -8   6         74.95         69.60        15.52 o                         
  -4  -8   6        451.64        652.22        96.87 o                         
  -2  -8   6       1466.18       1219.08       109.52 o                         
   0  -8   6         15.33         12.25        16.04 o                         
 -13  -7   6          7.20         10.79         6.90 o                         
 -11  -7   6       2287.34       1931.35       152.05 o                         
  -9  -7   6       1423.34       1341.03        78.89 o                         
  -7  -7   6       1329.79       1236.56        60.82 o                         
  -5  -7   6       1195.18       1173.20        65.37 o                         
  -3  -7   6         93.05         89.67        14.51 o                         
  -1  -7   6       1082.69       1014.20        79.86 o                         
   1  -7   6       1390.03       1367.56       114.05 o                         
   3  -7   6        275.39        243.37       135.47 o                         
 -16  -6   6        118.51        136.62        14.70 o                         
 -14  -6   6       1229.70       1155.47       189.93 o                         
 -12  -6   6       1161.88       1325.06        92.05 o                         
 -10  -6   6        636.32        625.43        32.84 o                         
  -8  -6   6       1182.17       1246.61        55.95 o                         
  -6  -6   6        207.78        211.98        20.54 o                         
  -4  -6   6       1252.29       1203.97        49.60 o                         
  -2  -6   6       1986.80       1951.08        75.92 o                         
   0  -6   6         85.48         90.39        11.80 o                         
   2  -6   6       1012.40       1182.99       113.35 o                         
   4  -6   6        416.17        376.21        35.21 o                         
   6  -6   6       1147.59       1043.06       115.40 o                         
 -17  -5   6       1799.56       1699.84       144.74 o                         
 -15  -5   6       1415.18       1397.14       133.12 o                         
 -13  -5   6        112.17        123.27        20.29 o                         
 -11  -5   6       1569.98       1476.04        56.10 o                         
  -9  -5   6        685.77        637.78        61.54 o                         
  -7  -5   6       1548.33       1695.13        73.27 o                         
  -5  -5   6       5173.36       5022.89       225.29 o                         
  -3  -5   6         82.49         95.38         9.35 o                         
  -1  -5   6       4069.82       4241.19       156.43 o                         
   1  -5   6       1194.99       1218.60        68.42 o                         
   3  -5   6        662.10        750.62        50.77 o                         
   5  -5   6       1872.21       2151.45       251.59 o                         
   7  -5   6         25.59         32.81        11.84 o                         
   9  -5   6        810.15        809.97        63.83 o                         
 -18  -4   6       2238.14       2219.09       124.37 o                         
 -16  -4   6        232.52        242.07        31.57 o                         
 -14  -4   6       1738.17       1797.45        68.40 o                         
 -12  -4   6        545.22        512.57        22.24 o                         
 -10  -4   6        611.19        616.48        37.93 o                         
  -8  -4   6       3728.87       4017.27       262.86 o                         
  -6  -4   6       1047.32       1155.14        41.79 o                         
  -4  -4   6       5902.84       5929.45       549.52 o                         
   0  -4   6        735.84        773.00        35.86 o                         
   2  -4   6       4217.14       4158.87       226.03 o                         
   4  -4   6         23.23         37.80         9.79 o                         
   6  -4   6       1176.11       1103.56        49.48 o                         
   8  -4   6        657.43        583.49        51.89 o                         
  10  -4   6         36.19         47.77        14.00 o                         
 -19  -3   6        200.37        184.03        26.90 o                         
 -17  -3   6       2452.37       2431.58       121.29 o                         
 -15  -3   6       2648.88       2554.89       104.46 o                         
 -13  -3   6        241.33        227.21        12.78 o                         
 -11  -3   6       3255.75       3525.84       125.08 o                         
  -9  -3   6        810.95        747.31        34.79 o                         
  -7  -3   6       2892.06       2938.14       128.06 o                         
  -5  -3   6       7282.50       7162.53       668.12 o                         
  -3  -3   6       3557.56       4980.71       440.20 o                         
  -1  -3   6      10046.81       9212.17       848.89 o                         
   1  -3   6       1921.95       1933.71        99.24 o                         
   3  -3   6         65.58         70.98         9.89 o                         
   5  -3   6        801.73        793.88        48.02 o                         
   7  -3   6        393.91        372.14        19.00 o                         
   9  -3   6       1047.34       1208.52       143.09 o                         
  11  -3   6       1618.45       1626.33       130.94 o                         
 -20  -2   6        463.67        486.87        39.85 o                         
 -18  -2   6       1366.41       1343.43        78.01 o                         
 -16  -2   6         57.11         70.35         8.18 o                         
 -14  -2   6       4558.10       4355.92       185.25 o                         
 -12  -2   6       2718.39       2845.22       106.26 o                         
 -10  -2   6       3644.79       4287.98       304.17 o                         
  -8  -2   6       4457.40       4534.19       406.84 o                         
  -6  -2   6        680.38        788.72        33.81 o                         
  -4  -2   6       5661.39       4947.57       320.77 o                         
  -2  -2   6       2650.13       2423.35       175.57 o                         
   0  -2   6        947.68        913.85        39.35 o                         
   4  -2   6        934.45        858.62        75.28 o                         
   6  -2   6       1721.46       1714.88        64.33 o                         
   8  -2   6       1302.14       1245.07        57.80 o                         
  10  -2   6         13.80         18.42         6.29 o                         
 -21  -1   6        794.70        937.62        93.69 o                         
 -19  -1   6        319.84        384.24        55.62 o                         
 -17  -1   6        492.06        579.78        34.98 o                         
 -15  -1   6       1627.10       1526.09        50.19 o                         
 -13  -1   6         31.44         46.93         6.79 o                         
 -11  -1   6       7209.21       7283.94       434.58 o                         
  -9  -1   6       2405.08       2427.19       202.27 o                         
  -7  -1   6       3443.72       3350.08       372.14 o                         
  -5  -1   6       7284.36       8828.75       483.26 o                         
  -3  -1   6        713.12        755.94        41.37 o                         
  -1  -1   6       4011.14       4521.59       317.90 o                         
   1  -1   6        823.25        853.05        31.36 o                         
   3  -1   6       1569.46       1638.97        70.73 o                         
   7  -1   6        706.62        644.15        33.24 o                         
   9  -1   6       1216.80       1128.48        52.03 o                         
  11  -1   6       1132.21       1053.34        85.87 o                         
 -20   0   6       1139.00       1362.78       102.94 o                         
 -18   0   6       3417.59       3235.09       166.98 o                         
 -16   0   6         18.41         21.67        10.60 o                         
 -14   0   6       3989.38       4040.75       168.23 o                         
 -12   0   6       1029.62       1053.28        40.49 o                         
 -10   0   6       4714.02       4803.81       318.51 o                         
  -8   0   6      13730.35      13110.65       745.43 o                         
  -6   0   6       1598.68       1566.76        60.22 o                         
  -4   0   6        602.04        801.22        34.19 o                         
  -2   0   6       1016.29        948.32        48.49 o                         
   0   0   6        456.39        498.26        24.13 o                         
   4   0   6       3054.55       3106.41       134.11 o                         
   6   0   6       5572.21       5612.59       393.25 o                         
   8   0   6       2062.53       1969.03        83.96 o                         
  10   0   6         83.38         91.75        10.86 o                         
  12   0   6       1287.11       1411.91        78.86 o                         
 -21   1   6        929.23        899.71        54.94 o                         
 -19   1   6        377.69        400.01        54.81 o                         
 -17   1   6        403.65        453.71        27.13 o                         
 -15   1   6       1480.02       1377.05        61.88 o                         
 -13   1   6         53.31         70.16        11.28 o                         
 -11   1   6       6971.23       6360.00       414.56 o                         
  -9   1   6       2565.48       2678.51        96.55 o                         
  -7   1   6       3697.41       3712.84       242.63 o                         
  -5   1   6       8194.51       8230.49       699.62 o                         
  -3   1   6        707.44        774.64        48.33 o                         
  -1   1   6       4572.57       4251.82       581.74 o                         
   1   1   6        887.75        815.66        52.15 o                         
   3   1   6       1756.61       1718.36        52.72 o                         
   5   1   6       4914.43       4790.89       246.39 o                         
   7   1   6        700.18        710.71        41.22 o                         
   9   1   6       1128.54       1104.03        51.01 o                         
  11   1   6       1112.39       1107.71        59.94 o                         
 -20   2   6        556.08        545.44        33.79 o                         
 -18   2   6       1724.19       1600.62        92.48 o                         
 -16   2   6         51.92         46.45         8.10 o                         
 -14   2   6       4568.79       4520.44       185.80 o                         
 -12   2   6       2391.48       2589.50       121.70 o                         
 -10   2   6       3982.70       4010.80       284.21 o                         
  -8   2   6       4630.86       4260.91       287.23 o                         
  -6   2   6        800.65        852.50        35.70 o                         
  -4   2   6       5377.73       5152.49       309.95 o                         
  -2   2   6       2417.51       2159.88       171.30 o                         
   0   2   6        954.94       1006.65        42.57 o                         
   2   2   6       3930.95       3615.17       235.22 o                         
   4   2   6       1044.78       1007.29        35.62 o                         
   6   2   6       1347.53       1455.91        62.77 o                         
   8   2   6       1215.65       1289.48        48.52 o                         
  10   2   6         11.46         12.21         4.88 o                         
 -19   3   6        207.71        167.62        25.40 o                         
 -17   3   6       2334.17       2252.61        97.16 o                         
 -15   3   6       2513.33       2464.06        86.46 o                         
 -13   3   6        275.28        255.63        24.52 o                         
 -11   3   6       3095.15       3020.37       139.45 o                         
  -9   3   6        782.78        754.27        30.61 o                         
  -7   3   6       3040.80       3110.19       156.78 o                         
  -5   3   6       7231.33       8235.67       963.37 o                         
  -3   3   6       3564.07       4016.79       225.57 o                         
  -1   3   6      10503.32      11204.12       557.90 o                         
   1   3   6       1768.12       1982.85       107.72 o                         
   3   3   6         17.05         48.13        21.19 o                         
   5   3   6        632.28        681.57        26.07 o                         
   7   3   6        394.50        400.01        16.69 o                         
   9   3   6       1033.46       1095.58        64.34 o                         
  11   3   6       1586.11       1657.27        99.08 o                         
 -18   4   6       2335.17       2208.61       120.78 o                         
 -16   4   6        243.70        266.87        22.17 o                         
 -14   4   6       1801.71       1677.60        72.90 o                         
 -12   4   6        811.41        877.85       117.15 o                         
 -10   4   6        447.53        499.20        27.23 o                         
  -8   4   6       3709.99       3556.39       177.79 o                         
  -6   4   6       1040.74       1003.84        35.60 o                         
  -4   4   6       5760.45       5233.24       291.86 o                         
  -2   4   6       6363.83       5978.51       484.30 o                         
   0   4   6        655.72        719.17        33.54 o                         
   2   4   6       4071.88       4052.98       282.20 o                         
   4   4   6         52.36         58.72         8.54 o                         
   6   4   6       1181.34       1156.07        49.95 o                         
   8   4   6        591.11        605.52        69.06 o                         
  10   4   6         32.64         31.26         7.75 o                         
 -17   5   6       1870.23       1782.86       100.38 o                         
 -15   5   6       1294.22       1473.86        76.45 o                         
 -13   5   6        141.30        136.97        15.06 o                         
 -11   5   6       1412.55       1356.11        53.45 o                         
  -9   5   6        699.17        690.18        29.98 o                         
  -7   5   6       1610.34       1690.58        60.41 o                         
  -5   5   6       5003.32       4926.83       228.12 o                         
  -3   5   6         86.74        101.93        12.42 o                         
  -1   5   6       3754.47       3638.85       183.26 o                         
   1   5   6       1326.85       1349.31        62.80 o                         
   3   5   6        840.35        827.77        53.44 o                         
   5   5   6       2324.58       2176.09       118.12 o                         
   7   5   6         19.95         18.22         7.24 o                         
   9   5   6        815.40        783.56       155.97 o                         
 -16   6   6        118.90        128.06        34.18 o                         
 -14   6   6       1146.72       1061.55        66.23 o                         
 -12   6   6       1335.75       1361.52        62.66 o                         
 -10   6   6        566.79        554.28        27.65 o                         
  -8   6   6       1000.78       1112.24        71.01 o                         
  -6   6   6        270.68        268.11        20.46 o                         
  -4   6   6       1148.23       1152.07        39.58 o                         
  -2   6   6       2326.74       2231.69        84.48 o                         
   0   6   6         54.72         35.74         8.50 o                         
   2   6   6       1046.71       1037.63        85.72 o                         
   4   6   6        402.12        410.33        27.65 o                         
   6   6   6       1270.65       1236.85        62.77 o                         
 -13   7   6         21.28         12.13         7.26 o                         
 -11   7   6       2462.08       2437.52       141.37 o                         
  -9   7   6       1369.98       1470.54        71.22 o                         
  -7   7   6       1423.19       1377.08        60.63 o                         
  -5   7   6       1151.91       1077.42        54.91 o                         
  -3   7   6        101.10        103.99        13.31 o                         
  -1   7   6        868.50        908.56        53.38 o                         
   1   7   6       1181.01       1329.26        69.76 o                         
   3   7   6        284.22        275.42        25.46 o                         
   5   7   6       1336.31       1340.03        74.93 o                         
 -10   8   6        281.90        336.93        22.71 o                         
  -8   8   6        867.80        924.77        53.94 o                         
  -6   8   6         50.08         52.16        11.09 o                         
  -4   8   6        520.55        540.02        23.45 o                         
  -2   8   6       1543.87       1547.20       140.45 o                         
   0   8   6          4.98          5.51         6.13 o                         
  -8  -8   7        437.48        391.60        52.30 o                         
  -6  -8   7        477.91        526.61       121.60 o                         
  -4  -8   7         38.57         29.60        14.77 o                         
  -2  -8   7       1011.09       1141.31       114.69 o                         
 -13  -7   7        202.67        220.84        22.89 o                         
 -11  -7   7        935.77        851.83        67.06 o                         
  -9  -7   7       1808.87       1875.07       138.80 o                         
  -7  -7   7         17.31         22.99         7.21 o                         
  -5  -7   7       2008.53       2359.39       110.71 o                         
  -3  -7   7        180.44        210.80        29.84 o                         
  -1  -7   7        253.62        290.65        25.05 o                         
   1  -7   7        839.31        886.47        69.59 o                         
   3  -7   7        441.49        406.61        66.81 o                         
 -16  -6   7        649.33        818.62        81.54 o                         
 -14  -6   7        235.00        188.14        79.60 o                         
 -12  -6   7       2326.15       2374.94       455.23 o                         
 -10  -6   7        147.97        180.04        16.38 o                         
  -8  -6   7       1085.13       1043.66        51.42 o                         
  -6  -6   7        822.41        907.70        50.01 o                         
  -4  -6   7        219.03        248.15        15.34 o                         
  -2  -6   7       2282.89       2545.73       173.81 o                         
   0  -6   7        427.35        401.94        61.76 o                         
   2  -6   7        280.38        305.94        30.83 o                         
   4  -6   7       1094.55       1343.08        91.89 o                         
 -17  -5   7         92.07         93.61        13.45 o                         
 -15  -5   7       1802.95       1606.80        88.59 o                         
 -13  -5   7        842.13        787.25        56.62 o                         
 -11  -5   7       1417.85       1398.59        69.95 o                         
  -9  -5   7       2480.98       2417.80        96.42 o                         
  -7  -5   7         36.22         44.18         7.05 o                         
  -5  -5   7       5960.49       5542.81       213.27 o                         
  -3  -5   7       3816.95       3762.02       132.08 o                         
  -1  -5   7        393.60        365.06        17.74 o                         
   1  -5   7       1423.51       1296.77        71.07 o                         
   3  -5   7         89.31         92.12        20.12 o                         
   5  -5   7       1907.48       1728.57       119.36 o                         
   7  -5   7       1574.07       1570.64       148.75 o                         
 -18  -4   7       1923.20       1863.17       122.46 o                         
 -16  -4   7       1017.08       1034.79        50.43 o                         
 -14  -4   7       1013.26       1151.29        64.89 o                         
 -12  -4   7       2941.13       3090.41        98.26 o                         
 -10  -4   7        378.68        387.27        19.49 o                         
  -8  -4   7       3008.03       3041.23       122.32 o                         
  -6  -4   7       1375.79       1315.34        48.92 o                         
  -4  -4   7        663.55        605.20        26.63 o                         
  -2  -4   7       2688.59       2578.21        91.11 o                         
   0  -4   7       1753.38       1729.50        74.27 o                         
   2  -4   7        923.12        957.60        49.04 o                         
   4  -4   7       1216.61       1129.87        79.21 o                         
   6  -4   7       1406.37       1252.57        70.64 o                         
   8  -4   7       1049.18       1046.03        54.89 o                         
 -19  -3   7        693.35        730.80        53.40 o                         
 -17  -3   7       1462.36       1303.72        59.65 o                         
 -15  -3   7       2311.76       2261.20        72.57 o                         
 -13  -3   7       1119.57       1067.23        40.05 o                         
 -11  -3   7       1273.99       1186.43        48.71 o                         
  -9  -3   7       7061.49       7019.97      1041.70 o                         
  -7  -3   7        512.48        462.88        25.26 o                         
  -5  -3   7       3678.76       4024.95       423.93 o                         
  -3  -3   7       3016.50       3279.83       252.60 o                         
  -1  -3   7       1074.12       1081.83        93.40 o                         
   1  -3   7       5068.77       4601.57       580.71 o                         
   3  -3   7        223.90        246.21        15.42 o                         
   5  -3   7       3096.77       2964.66       104.60 o                         
   7  -3   7        920.28        968.83        58.26 o                         
   9  -3   7         67.24         69.82        12.96 o                         
 -20  -2   7         99.43         82.33        16.38 o                         
 -18  -2   7        961.60        919.07        60.05 o                         
 -16  -2   7       1845.17       1756.83        57.47 o                         
 -14  -2   7        464.82        459.11        20.91 o                         
 -12  -2   7       5678.48       6178.80       335.48 o                         
 -10  -2   7        576.81        574.50        32.51 o                         
  -8  -2   7       3231.33       2931.41       245.83 o                         
  -6  -2   7       3764.80       3529.38       379.87 o                         
  -4  -2   7       1777.15       2036.53       139.10 o                         
  -2  -2   7       4132.90       4085.84       282.26 o                         
   0  -2   7       1769.33       1979.14       174.34 o                         
   2  -2   7       1800.75       1947.77        97.10 o                         
   4  -2   7       2910.87       2861.44        98.67 o                         
   6  -2   7        375.76        358.58        18.08 o                         
   8  -2   7       1093.63       1062.10        60.64 o                         
  10  -2   7       1077.51       1019.78        83.81 o                         
 -21  -1   7       1375.00       1582.47       118.79 o                         
 -19  -1   7       1631.95       1811.45       118.43 o                         
 -17  -1   7         53.81         66.59        11.65 o                         
 -15  -1   7       2560.77       2533.89        80.05 o                         
 -13  -1   7        915.81        867.33        35.57 o                         
 -11  -1   7       3892.78       4309.29       290.06 o                         
  -9  -1   7       5858.82       5310.05       821.71 o                         
  -7  -1   7          6.55          4.78         2.43 o                         
  -5  -1   7       3672.76       3955.88       749.96 o                         
  -3  -1   7        615.44        678.01        27.71 o                         
  -1  -1   7       6376.86       6760.80       390.57 o                         
   1  -1   7       3651.67       4206.49       616.44 o                         
   3  -1   7       2080.83       2109.95       113.31 o                         
   5  -1   7       1039.79       1156.53        70.10 o                         
   7  -1   7       2408.07       2224.20        91.51 o                         
   9  -1   7         30.42         29.66         6.92 o                         
 -20   0   7        118.10        160.38        22.24 o                         
 -18   0   7       3228.42       3162.72       140.21 o                         
 -16   0   7       1516.17       1459.16        66.89 o                         
 -14   0   7       1358.17       1486.18        55.68 o                         
 -12   0   7        160.11        141.70        15.80 o                         
 -10   0   7        686.17        736.87        30.32 o                         
  -8   0   7       2659.53       2348.74       110.76 o                         
  -6   0   7      10399.79       9534.41       599.86 o                         
  -4   0   7          6.70          4.63         2.19 o                         
  -2   0   7       5254.60       5007.59       359.79 o                         
   0   0   7       3925.12       3890.92       332.71 o                         
   2   0   7       1617.17       1582.14        50.61 o                         
   6   0   7         16.44         30.46         6.07 o                         
   8   0   7       1364.89       1391.97        62.40 o                         
  10   0   7        545.78        526.07        33.92 o                         
 -21   1   7       1474.79       1505.52        86.53 o                         
 -19   1   7       1778.57       1798.18       117.88 o                         
 -17   1   7         74.01         71.61        10.31 o                         
 -15   1   7       2621.21       2649.59       100.58 o                         
 -13   1   7        868.39        838.77        39.82 o                         
 -11   1   7       3725.98       3556.59       187.30 o                         
  -9   1   7       5838.29       5030.63       330.62 o                         
  -7   1   7          6.27          5.52         2.62 o                         
  -5   1   7       3949.50       3559.47       240.91 o                         
  -3   1   7        903.88        861.25       144.74 o                         
  -1   1   7       6169.52       6986.49       546.63 o                         
   1   1   7       3628.34       4108.98       237.06 o                         
   3   1   7       1892.21       1859.74        65.82 o                         
   5   1   7       1512.23       1377.61        73.60 o                         
   7   1   7       2144.53       2049.04        90.36 o                         
   9   1   7         33.78         42.85         7.47 o                         
 -20   2   7        102.36         93.63        12.93 o                         
 -18   2   7       1181.39       1121.69        59.63 o                         
 -16   2   7       1659.99       1511.91        70.96 o                         
 -14   2   7        524.72        539.70        27.40 o                         
 -12   2   7       5447.88       5774.53       431.02 o                         
 -10   2   7        505.65        511.36        21.19 o                         
  -8   2   7       3168.34       2930.95       154.62 o                         
  -6   2   7       3833.37       4121.64       385.12 o                         
  -4   2   7       1600.89       1821.12        70.47 o                         
  -2   2   7       4325.65       4620.30       468.91 o                         
   0   2   7       1896.26       1997.71        74.72 o                         
   2   2   7       2143.83       2099.97        84.97 o                         
   4   2   7       3056.44       3071.07       111.96 o                         
   6   2   7        357.00        331.38        15.97 o                         
   8   2   7       1046.75        991.62        42.62 o                         
  10   2   7        919.27        863.48        50.30 o                         
 -19   3   7        797.51        829.87       154.05 o                         
 -17   3   7       1343.07       1264.17        59.18 o                         
 -15   3   7       2118.42       2125.99        78.67 o                         
 -13   3   7       1240.90       1244.89        45.58 o                         
 -11   3   7       1254.09       1253.92        53.38 o                         
  -9   3   7       7470.05       6930.52       432.03 o                         
  -7   3   7        515.46        552.90        26.00 o                         
  -5   3   7       3753.41       4218.20       320.16 o                         
  -3   3   7       3028.01       3127.78       144.38 o                         
  -1   3   7        993.80        981.97        73.66 o                         
   1   3   7       4693.97       5220.47       244.18 o                         
   3   3   7        165.01        184.87        12.05 o                         
   5   3   7       3196.76       3175.16       103.12 o                         
   7   3   7        959.79        971.46        36.81 o                         
   9   3   7         60.22         63.65         7.56 o                         
 -18   4   7       1916.82       1813.43       159.79 o                         
 -16   4   7        925.97        976.83        48.74 o                         
 -14   4   7       1142.58       1118.94        44.89 o                         
 -12   4   7       3144.85       3134.28       103.16 o                         
 -10   4   7        329.41        341.80        18.56 o                         
  -8   4   7       3368.71       3167.79       100.43 o                         
  -6   4   7       1275.60       1271.92        42.42 o                         
  -4   4   7        720.03        673.77        27.46 o                         
  -2   4   7       2580.27       2667.24       117.08 o                         
   0   4   7       1665.07       1803.98        76.77 o                         
   2   4   7        960.16       1047.59        42.44 o                         
   4   4   7       1478.16       1487.08        72.36 o                         
   6   4   7       1440.53       1357.95        61.59 o                         
   8   4   7        995.89        976.45        44.41 o                         
 -17   5   7         97.46        129.67        27.97 o                         
 -15   5   7       1778.39       1643.67        86.44 o                         
 -13   5   7        761.50        740.37        39.82 o                         
 -11   5   7       1183.81       1199.18        62.73 o                         
  -9   5   7       2181.22       2201.66        79.15 o                         
  -7   5   7         41.13         52.97         6.79 o                         
  -5   5   7       6070.91       5796.56       254.18 o                         
  -3   5   7       3690.69       3962.66       153.84 o                         
  -1   5   7        273.64        286.20        21.91 o                         
   1   5   7       1236.97       1350.69        63.67 o                         
   3   5   7        131.36        124.08        17.88 o                         
   5   5   7       1886.93       1872.32        90.13 o                         
   7   5   7       1548.50       1723.49        83.27 o                         
 -16   6   7        665.29        758.26        54.48 o                         
 -14   6   7        207.60        195.91        29.39 o                         
 -12   6   7       2532.50       2396.50        98.43 o                         
 -10   6   7        129.73        144.64        18.25 o                         
  -8   6   7       1135.66       1136.80        51.75 o                         
  -6   6   7        759.53        777.13        34.19 o                         
  -4   6   7        219.71        198.99        36.42 o                         
  -2   6   7       2470.76       2597.79       126.62 o                         
   0   6   7        430.38        414.26        28.15 o                         
   2   6   7        251.87        272.94        21.61 o                         
   4   6   7       1150.06       1210.54        64.61 o                         
 -13   7   7        288.59        286.18        52.12 o                         
 -11   7   7        831.12        826.82        44.73 o                         
  -9   7   7       1663.24       1763.66        67.29 o                         
  -7   7   7         19.15         23.99         5.88 o                         
  -5   7   7       1989.31       1991.80        71.27 o                         
  -3   7   7        147.59        169.47        24.39 o                         
  -1   7   7        257.27        269.24        24.07 o                         
   1   7   7        773.50        758.24        63.73 o                         
   3   7   7        463.24        479.19        48.79 o                         
  -8   8   7        378.20        443.16        44.38 o                         
  -6   8   7        471.65        545.91        29.27 o                         
  -4   8   7         22.08         27.43         8.59 o                         
  -2   8   7       1023.98       1100.83        65.85 o                         
 -13  -7   8        974.75       1174.62        71.15 o                         
 -11  -7   8         75.38         77.70        12.70 o                         
  -9  -7   8       1069.40        927.53        90.70 o                         
  -7  -7   8        929.56        899.74        55.56 o                         
  -5  -7   8        966.55        832.45        55.40 o                         
  -3  -7   8        923.31        829.29       116.66 o                         
  -1  -7   8         58.55         91.48        60.84 o                         
   1  -7   8        571.77        521.14       102.02 o                         
 -16  -6   8       1203.40       1431.37        78.98 o                         
 -14  -6   8        164.26        179.25        19.45 o                         
 -12  -6   8       2333.05       2414.02       103.35 o                         
 -10  -6   8       2462.80       2486.99       106.39 o                         
  -8  -6   8        221.95        227.12        17.87 o                         
  -6  -6   8       1881.01       1778.63       178.17 o                         
  -4  -6   8        726.85        769.13        54.21 o                         
  -2  -6   8        541.69        559.91        39.70 o                         
   0  -6   8        727.24        719.78       173.87 o                         
   2  -6   8        102.87        119.16        41.49 o                         
   4  -6   8        741.40        673.92        93.37 o                         
 -17  -5   8         93.05        110.17        15.41 o                         
 -15  -5   8        888.15        910.75        47.69 o                         
 -13  -5   8       3026.68       2909.44       120.90 o                         
 -11  -5   8        427.07        464.56        30.87 o                         
  -9  -5   8       1396.91       1266.21        55.12 o                         
  -7  -5   8       1047.41       1128.87        47.03 o                         
  -5  -5   8        340.62        369.40        25.08 o                         
  -3  -5   8       4501.23       4536.10       175.19 o                         
  -1  -5   8        283.33        312.78        44.73 o                         
   1  -5   8       3341.40       3318.62       213.27 o                         
   3  -5   8       1966.42       1883.70       134.44 o                         
   5  -5   8        107.85        108.91        18.33 o                         
 -18  -4   8        515.53        476.33        43.12 o                         
 -16  -4   8       2247.10       2367.28        96.95 o                         
 -14  -4   8         24.94         28.25         5.80 o                         
 -12  -4   8       2292.76       2440.92       209.42 o                         
 -10  -4   8       1296.15       1320.55        48.91 o                         
  -8  -4   8        203.91        189.76        10.96 o                         
  -6  -4   8        678.88        646.41        48.91 o                         
  -4  -4   8        983.38        998.42        40.36 o                         
  -2  -4   8        509.14        589.26       170.89 o                         
   0  -4   8       5014.24       4506.60       272.77 o                         
   2  -4   8        978.68        944.28        51.85 o                         
   4  -4   8       4081.84       3805.34       182.72 o                         
   6  -4   8        459.05        512.12        45.05 o                         
 -19  -3   8       1161.45       1085.38        81.63 o                         
 -17  -3   8        818.08        860.97        38.21 o                         
 -15  -3   8        293.32        321.21        28.51 o                         
 -13  -3   8       2145.78       2079.80        95.92 o                         
 -11  -3   8        131.47        152.67        13.92 o                         
  -9  -3   8       5698.12       5738.44       563.19 o                         
  -7  -3   8       2634.04       2544.42       103.96 o                         
  -5  -3   8        927.73        849.58        28.96 o                         
  -3  -3   8       3311.90       3296.45       193.24 o                         
  -1  -3   8        850.59        940.85        58.18 o                         
   1  -3   8       2944.90       2906.34       141.16 o                         
   3  -3   8       3083.57       3073.79       105.92 o                         
   5  -3   8        454.72        449.57        23.75 o                         
   7  -3   8       1274.01       1239.82        91.22 o                         
 -20  -2   8       1138.96       1118.37       161.72 o                         
 -18  -2   8        389.67        353.11        28.81 o                         
 -16  -2   8       3666.95       3494.82       112.69 o                         
 -14  -2   8        390.83        373.39        20.30 o                         
 -12  -2   8       4324.71       4508.11       179.76 o                         
 -10  -2   8       3208.31       3035.95       163.82 o                         
  -8  -2   8       1594.91       1690.67        61.90 o                         
  -6  -2   8       5548.35       5341.77       388.12 o                         
  -4  -2   8        739.87        643.22        29.26 o                         
  -2  -2   8       2800.25       2885.76       160.07 o                         
   0  -2   8       3568.02       3718.67       567.43 o                         
   2  -2   8        201.85        194.32        11.39 o                         
   4  -2   8       3883.60       3935.69       131.36 o                         
   6  -2   8       1727.03       1673.34        64.44 o                         
   8  -2   8        222.69        260.80        26.24 o                         
 -21  -1   8        386.00        403.47        40.36 o                         
 -19  -1   8       2714.94       2815.58       221.34 o                         
 -17  -1   8        356.68        350.11        29.33 o                         
 -15  -1   8       1076.99       1157.00        58.61 o                         
 -13  -1   8       1975.06       1997.58        71.48 o                         
 -11  -1   8         45.14         67.89        11.09 o                         
  -9  -1   8       4940.47       4822.84       338.65 o                         
  -7  -1   8       3858.28       3987.50       405.81 o                         
  -5  -1   8        989.76       1134.45        65.20 o                         
  -3  -1   8       6175.89       5702.76       520.28 o                         
  -1  -1   8        559.54        584.43        27.52 o                         
   1  -1   8        324.09        329.54        22.68 o                         
   3  -1   8       2262.27       2689.66       192.24 o                         
   5  -1   8         32.43         32.69         6.88 o                         
   7  -1   8       1310.20       1271.75        57.12 o                         
   9  -1   8       1473.16       1435.63       163.16 o                         
 -20   0   8        322.85        463.20        90.16 o                         
 -18   0   8        375.32        368.51        34.45 o                         
 -16   0   8       3015.47       2703.00       124.45 o                         
 -14   0   8        180.94        233.34        17.47 o                         
 -12   0   8       1003.35       1021.34        50.05 o                         
 -10   0   8       3302.29       3197.27       135.78 o                         
  -8   0   8       1089.62       1245.16        62.64 o                         
  -6   0   8       7831.66       8438.18       490.67 o                         
  -4   0   8        788.57        795.83        34.21 o                         
  -2   0   8       7695.79       7327.85       594.40 o                         
   0   0   8       4206.98       4410.23       405.50 o                         
   2   0   8        151.08        167.47        11.39 o                         
   4   0   8       1173.42       1199.76        46.75 o                         
   6   0   8        648.63        720.95        35.42 o                         
   8   0   8        153.98        140.02        14.26 o                         
 -21   1   8        372.61        355.96        30.59 o                         
 -19   1   8       2726.39       2708.89       129.63 o                         
 -17   1   8        368.63        333.09        27.98 o                         
 -15   1   8       1124.91       1201.61        46.91 o                         
 -13   1   8       1913.04       2016.77        73.48 o                         
 -11   1   8         47.90         73.16        11.56 o                         
  -9   1   8       4831.28       5104.76       333.36 o                         
  -7   1   8       3769.25       3864.65       266.57 o                         
  -5   1   8        907.97       1108.54        66.09 o                         
  -3   1   8       5643.37       6276.96       360.95 o                         
  -1   1   8        692.12        689.32        38.63 o                         
   1   1   8        440.55        414.06        38.34 o                         
   3   1   8       3026.32       2848.28       124.78 o                         
   5   1   8         32.74         33.51         6.01 o                         
   7   1   8       1256.06       1199.10        66.43 o                         
   9   1   8       1328.41       1302.63        72.44 o                         
 -20   2   8       1089.21       1069.23        64.68 o                         
 -18   2   8        312.18        269.33        27.76 o                         
 -16   2   8       3297.64       3072.65       126.62 o                         
 -14   2   8        421.04        416.80        20.87 o                         
 -12   2   8       4183.39       4074.78       152.40 o                         
 -10   2   8       3205.30       3053.24       113.71 o                         
  -8   2   8       1700.27       1860.39        84.20 o                         
  -6   2   8       5331.20       5785.18       328.80 o                         
  -4   2   8        719.98        680.62        28.01 o                         
  -2   2   8       2516.89       2684.39       217.44 o                         
   0   2   8       3605.63       3398.50       152.53 o                         
   2   2   8        185.56        201.77        14.01 o                         
   4   2   8       4316.99       4232.84       266.89 o                         
   6   2   8       1753.94       1647.62        75.59 o                         
   8   2   8        231.82        241.51        15.06 o                         
 -19   3   8       1248.69       1192.67        57.66 o                         
 -17   3   8        939.09        893.27        51.47 o                         
 -15   3   8        218.53        249.78        16.95 o                         
 -13   3   8       2545.93       2339.64        90.35 o                         
 -11   3   8        124.02        128.39        11.00 o                         
  -9   3   8       6347.56       5908.95       299.39 o                         
  -7   3   8       2898.23       3018.52       122.67 o                         
  -5   3   8        841.59        834.48        40.25 o                         
  -3   3   8       3145.67       3136.10       103.80 o                         
  -1   3   8        783.96        846.32        43.97 o                         
   1   3   8       3273.65       3205.82       141.58 o                         
   3   3   8       3455.77       3253.89       114.35 o                         
   5   3   8        427.95        444.13        18.75 o                         
   7   3   8       1164.12       1152.29        48.21 o                         
 -18   4   8        468.74        439.07        35.86 o                         
 -16   4   8       2110.99       2174.16       113.25 o                         
 -14   4   8         15.33         14.05         5.29 o                         
 -12   4   8       2187.88       2367.27       106.76 o                         
 -10   4   8       1060.49       1159.03        76.40 o                         
  -8   4   8        244.88        253.68        14.08 o                         
  -6   4   8        648.96        627.13        25.95 o                         
  -4   4   8       1115.08       1141.25        48.40 o                         
  -2   4   8        293.19        293.89        16.40 o                         
   0   4   8       4669.52       4731.52       189.44 o                         
   2   4   8        940.35        915.74        83.54 o                         
   4   4   8       4091.56       3931.49       112.57 o                         
   6   4   8        467.48        527.22        26.31 o                         
 -17   5   8         65.85         92.78        25.72 o                         
 -15   5   8       1068.13        984.46        58.96 o                         
 -13   5   8       3093.07       2951.95       135.44 o                         
 -11   5   8        417.69        427.16        30.62 o                         
  -9   5   8       1073.15       1106.90        67.24 o                         
  -7   5   8       1239.76       1271.67        52.73 o                         
  -5   5   8        378.40        428.08        23.01 o                         
  -3   5   8       4744.85       4513.81       211.68 o                         
  -1   5   8        265.09        293.59        36.46 o                         
   1   5   8       3243.46       3475.95       223.51 o                         
   3   5   8       1838.82       1806.00        80.06 o                         
   5   5   8        105.44        116.41        19.53 o                         
 -16   6   8       1295.78       1174.06       104.60 o                         
 -14   6   8        158.42        159.26        25.91 o                         
 -12   6   8       2318.32       2352.14       123.96 o                         
 -10   6   8       2266.11       2300.81       117.36 o                         
  -8   6   8        251.91        227.12        21.54 o                         
  -6   6   8       1753.99       1769.67        88.63 o                         
  -4   6   8        732.65        765.84        38.31 o                         
  -2   6   8        604.51        556.59        29.72 o                         
   0   6   8        763.23        765.75       102.26 o                         
   2   6   8        116.19        115.26        14.03 o                         
   4   6   8        511.35        545.34        43.82 o                         
 -13   7   8       1023.47       1151.41        89.26 o                         
 -11   7   8         77.78         76.97        10.94 o                         
  -9   7   8       1074.03        958.54        59.68 o                         
  -7   7   8        894.45        900.87        37.71 o                         
  -5   7   8       1093.93       1178.70       103.22 o                         
  -3   7   8        990.22        969.29        55.47 o                         
  -1   7   8         50.90         51.79        10.15 o                         
   1   7   8        458.05        450.34        63.21 o                         
 -11  -7   9        271.11        317.05        55.80 o                         
  -9  -7   9        213.12        213.52        97.11 o                         
  -7  -7   9       2685.68       2720.88       302.96 o                         
  -5  -7   9        323.05        285.13        25.73 o                         
  -3  -7   9        897.45        868.00        53.21 o                         
 -16  -6   9        862.37       1082.90        68.25 o                         
 -14  -6   9       1497.37       1545.57       256.56 o                         
 -12  -6   9        319.74        231.52        61.35 o                         
 -10  -6   9       1816.55       1876.96       119.83 o                         
  -8  -6   9        205.60        232.63        23.22 o                         
  -6  -6   9        701.47        694.63       145.35 o                         
  -4  -6   9        731.50        701.34        44.72 o                         
  -2  -6   9         24.01         23.91        20.49 o                         
   0  -6   9       2010.41       1831.70       138.32 o                         
   2  -6   9       1076.90       1122.75        80.82 o                         
 -17  -5   9        459.79        453.46        35.93 o                         
 -15  -5   9          6.28          4.67         4.80 o                         
 -13  -5   9       2970.38       2682.53       115.79 o                         
 -11  -5   9       2177.51       2131.95        85.77 o                         
  -9  -5   9        146.24        175.46        13.75 o                         
  -7  -5   9        900.39        933.45        48.01 o                         
  -5  -5   9        256.74        291.09        16.07 o                         
  -3  -5   9       1073.03       1087.89        62.47 o                         
  -1  -5   9       2517.55       2411.59       155.56 o                         
   1  -5   9         78.99         75.37        13.06 o                         
   3  -5   9       1320.66       1256.55       278.99 o                         
 -18  -4   9         63.27         87.41        34.68 o                         
 -16  -4   9       1885.17       2160.52       129.55 o                         
 -14  -4   9       1878.54       1918.10       124.11 o                         
 -12  -4   9        707.23        670.42        26.42 o                         
 -10  -4   9       1269.13       1204.91        47.05 o                         
  -8  -4   9        466.16        484.11        21.38 o                         
  -6  -4   9        160.93        166.39        11.15 o                         
  -4  -4   9       1562.47       1491.62        84.65 o                         
  -2  -4   9        596.08        591.25        32.82 o                         
   0  -4   9       2297.97       2237.48       120.46 o                         
   2  -4   9       3719.30       3542.42       166.92 o                         
   4  -4   9        246.49        311.41        23.21 o                         
 -19  -3   9        401.27        360.12        49.99 o                         
 -17  -3   9       1872.59       1904.87        79.17 o                         
 -15  -3   9         68.71         81.78         9.79 o                         
 -13  -3   9       3259.97       3195.36       137.84 o                         
 -11  -3   9       4254.40       4044.07       129.58 o                         
  -9  -3   9        820.50        894.31        41.95 o                         
  -7  -3   9       3831.50       3534.53       335.24 o                         
  -5  -3   9        167.59        160.43         9.81 o                         
  -3  -3   9       2896.80       3057.02       240.56 o                         
  -1  -3   9       2851.21       2827.64       120.01 o                         
   1  -3   9         53.70         58.77        18.84 o                         
   3  -3   9        844.34        859.32        35.14 o                         
   5  -3   9        304.19        307.14        22.17 o                         
 -20  -2   9       1103.17       1128.02        57.89 o                         
 -18  -2   9        116.72        152.18        16.55 o                         
 -16  -2   9        795.01        855.48        37.25 o                         
 -14  -2   9       1891.58       1906.59        66.03 o                         
 -12  -2   9        128.23        147.21        11.24 o                         
 -10  -2   9       3147.44       3108.12       105.72 o                         
  -8  -2   9        691.93        653.96        53.01 o                         
  -6  -2   9       3326.71       3254.47       166.99 o                         
  -4  -2   9       4430.53       4195.47       163.77 o                         
  -2  -2   9        211.36        192.39        11.37 o                         
   0  -2   9        527.89        512.85        22.94 o                         
   2  -2   9        319.86        296.45        21.37 o                         
   4  -2   9        671.60        691.04        39.30 o                         
   6  -2   9       1758.92       1742.80        89.30 o                         
 -21  -1   9        433.75        555.82        40.82 o                         
 -19  -1   9       1749.69       1737.99       126.69 o                         
 -17  -1   9       1943.38       1955.20       119.90 o                         
 -15  -1   9        191.46        157.04        23.77 o                         
 -13  -1   9       1162.41       1243.31        69.61 o                         
 -11  -1   9       1525.93       1498.05       109.42 o                         
  -9  -1   9       1246.10       1240.65        51.48 o                         
  -7  -1   9       6702.88       6275.15       569.90 o                         
  -5  -1   9       1289.69       1326.55        54.41 o                         
  -3  -1   9       3555.34       3905.76       215.98 o                         
  -1  -1   9       2455.76       2561.79        90.68 o                         
   1  -1   9        513.12        493.37        25.97 o                         
   3  -1   9       2549.97       2587.64       120.74 o                         
   5  -1   9       1381.34       1377.12        62.58 o                         
   7  -1   9        164.34        170.42        14.86 o                         
 -20   0   9       3286.86       3096.76       184.98 o                         
 -18   0   9       1536.20       1448.35        89.10 o                         
 -16   0   9       1104.19       1182.65        49.73 o                         
 -14   0   9       1088.74       1134.91        45.74 o                         
 -12   0   9       1303.14       1366.02        51.74 o                         
 -10   0   9       5392.02       4943.07       370.70 o                         
  -8   0   9       3228.90       3506.56       167.05 o                         
  -6   0   9       1350.23       1356.51        62.43 o                         
  -4   0   9       3531.78       3473.46       201.22 o                         
  -2   0   9         69.77         81.14         8.77 o                         
   0   0   9       1068.95       1122.59        45.70 o                         
   2   0   9        776.78        807.22        30.82 o                         
   4   0   9       1603.21       1621.98        61.34 o                         
   6   0   9       3331.05       3147.65       130.81 o                         
   8   0   9        156.16        166.28        18.01 o                         
 -21   1   9        419.39        497.79        56.31 o                         
 -19   1   9       1680.05       1814.47       133.71 o                         
 -17   1   9       1901.09       1983.88       121.43 o                         
 -15   1   9        184.94        176.62        26.79 o                         
 -13   1   9       1349.22       1302.92        61.77 o                         
 -11   1   9       1447.43       1400.99        53.07 o                         
  -9   1   9       1117.24       1205.88        47.82 o                         
  -7   1   9       6678.10       6674.39       835.09 o                         
  -5   1   9       1439.44       1494.94        73.40 o                         
  -3   1   9       3388.44       3628.02       181.43 o                         
  -1   1   9       2669.54       2750.18       120.23 o                         
   1   1   9        498.41        516.75        24.70 o                         
   3   1   9       2981.80       2800.20       104.44 o                         
   5   1   9       1382.71       1387.99        61.56 o                         
 -20   2   9       1084.59       1178.03        86.59 o                         
 -18   2   9        147.63        152.13        15.18 o                         
 -16   2   9        892.96        879.15        37.69 o                         
 -14   2   9       2162.93       2210.90        79.86 o                         
 -12   2   9        147.26        137.32        16.88 o                         
 -10   2   9       3258.39       3221.92        94.60 o                         
  -8   2   9        557.54        565.81        23.41 o                         
  -6   2   9       3001.60       3062.90       132.62 o                         
  -4   2   9       3928.73       3791.91       150.57 o                         
  -2   2   9        226.89        257.10        17.44 o                         
   0   2   9        605.53        642.15        29.51 o                         
   2   2   9        528.39        622.17        75.32 o                         
   4   2   9        597.56        673.45        39.07 o                         
   6   2   9       1589.63       1583.21        57.09 o                         
 -19   3   9        398.80        403.24        35.40 o                         
 -17   3   9       1762.31       1686.40        94.67 o                         
 -15   3   9         68.01         82.85        10.23 o                         
 -13   3   9       3270.81       3112.90        96.33 o                         
 -11   3   9       3952.34       3841.76       129.50 o                         
  -9   3   9       1016.68       1004.59        39.99 o                         
  -7   3   9       3736.07       3647.74       131.79 o                         
  -5   3   9        234.50        221.62        14.38 o                         
  -3   3   9       2709.09       2902.89       112.80 o                         
  -1   3   9       2869.14       2884.73        99.41 o                         
   1   3   9         60.85         49.13         9.08 o                         
   3   3   9        953.63        988.78        70.36 o                         
   5   3   9        261.21        267.84        22.22 o                         
 -18   4   9         90.06        116.29        18.65 o                         
 -16   4   9       1976.39       1976.60       135.26 o                         
 -14   4   9       2125.58       2006.32        83.84 o                         
 -12   4   9        643.77        570.37        32.39 o                         
 -10   4   9       1142.79       1045.63        52.09 o                         
  -8   4   9        364.37        391.43        19.06 o                         
  -6   4   9        182.28        170.98        14.38 o                         
  -4   4   9       1529.71       1628.48        59.29 o                         
  -2   4   9        596.83        648.96        38.45 o                         
   0   4   9       2409.04       2456.51       110.32 o                         
   2   4   9       3794.60       3608.52       146.22 o                         
   4   4   9        229.55        219.56        25.64 o                         
 -17   5   9        485.65        492.06        81.30 o                         
 -15   5   9          5.60          7.05         6.90 o                         
 -13   5   9       2915.78       2866.11       114.57 o                         
 -11   5   9       2025.26       1838.69        70.65 o                         
  -9   5   9        180.82        189.97        13.67 o                         
  -7   5   9       1204.59       1135.19        67.39 o                         
  -5   5   9        246.56        232.40        23.77 o                         
  -3   5   9       1210.00       1088.35        68.29 o                         
  -1   5   9       2318.76       2168.24       124.03 o                         
   1   5   9         92.59         81.65        17.63 o                         
   3   5   9       1326.29       1423.65       113.01 o                         
 -16   6   9        864.07       1018.85        89.99 o                         
 -14   6   9       1444.12       1372.48        81.03 o                         
 -12   6   9        286.73        267.85        22.09 o                         
 -10   6   9       1877.99       1798.47        77.22 o                         
  -8   6   9        338.87        302.54        16.16 o                         
  -6   6   9        694.57        748.06        37.54 o                         
  -4   6   9        838.56        904.29        95.20 o                         
  -2   6   9         18.57         22.45         5.89 o                         
   0   6   9       2113.41       2069.41        97.17 o                         
   2   6   9       1001.03        920.28        75.26 o                         
 -11   7   9        305.28        268.71        26.44 o                         
  -9   7   9        200.40        197.41        20.89 o                         
  -7   7   9       2882.96       2847.89       170.37 o                         
  -5   7   9        282.04        283.25        22.26 o                         
  -3   7   9       1025.68        993.22        47.02 o                         
  -9  -7  10       1301.48       1523.11       144.07 o                         
  -7  -7  10        959.22       1026.60       135.74 o                         
  -5  -7  10       1396.30       1603.38       293.08 o                         
 -14  -6  10        725.34       1078.05       315.21 o                         
 -12  -6  10        526.33        454.01        36.85 o                         
 -10  -6  10        891.68        875.47        54.61 o                         
  -8  -6  10       2342.77       2163.71       123.52 o                         
  -6  -6  10        105.81        120.97        38.90 o                         
  -4  -6  10        556.72        529.02        51.96 o                         
  -2  -6  10        345.05        331.97        37.98 o                         
   0  -6  10        152.99        122.44        23.79 o                         
 -17  -5  10       1103.62       1304.31        70.12 o                         
 -15  -5  10       1395.62       1309.53        72.86 o                         
 -13  -5  10        213.21        204.28        29.33 o                         
 -11  -5  10       1866.82       1822.48       112.26 o                         
  -9  -5  10        238.65        323.17        27.31 o                         
  -7  -5  10       1120.35       1104.96        59.69 o                         
  -5  -5  10       1441.47       1555.70       112.22 o                         
  -3  -5  10        128.91        162.91        20.20 o                         
  -1  -5  10       1684.95       2079.03       107.00 o                         
   1  -5  10        927.64        888.43        76.60 o                         
 -18  -4  10       1432.87       1335.85       135.41 o                         
 -16  -4  10        101.01        111.32        17.93 o                         
 -14  -4  10       3466.45       3715.39       128.42 o                         
 -12  -4  10          8.42         11.65         4.80 o                         
 -10  -4  10       1421.77       1452.72        58.60 o                         
  -8  -4  10        510.30        537.11        23.69 o                         
  -6  -4  10         38.11         35.78         6.67 o                         
  -4  -4  10        794.18        788.07        47.45 o                         
  -2  -4  10       1326.62       1320.87        67.91 o                         
   0  -4  10         79.16         73.60        13.27 o                         
   2  -4  10       1559.83       1421.58        81.13 o                         
   4  -4  10         86.99        108.10        22.22 o                         
 -19  -3  10         69.47         76.97        11.98 o                         
 -17  -3  10       2492.10       2467.80       101.38 o                         
 -15  -3  10       2536.31       2427.16       102.18 o                         
 -13  -3  10       2517.69       2396.64        83.86 o                         
 -11  -3  10       1504.33       1462.14        51.72 o                         
  -9  -3  10        299.59        297.40        36.04 o                         
  -7  -3  10        693.62        684.76        32.53 o                         
  -5  -3  10       1290.97       1278.59        57.49 o                         
  -3  -3  10         20.56         14.66         5.05 o                         
  -1  -3  10       2867.98       2721.59       133.72 o                         
   1  -3  10        709.83        642.56        46.30 o                         
   3  -3  10        770.11        776.08        30.56 o                         
   5  -3  10        913.70        947.51        47.75 o                         
 -20  -2  10        470.52        450.95        31.92 o                         
 -18  -2  10       1376.06       1514.41        73.93 o                         
 -16  -2  10         15.51         16.07         7.78 o                         
 -14  -2  10       3742.40       3572.59       108.98 o                         
 -12  -2  10       4253.31       4329.75       124.15 o                         
 -10  -2  10       1317.94       1386.03        58.64 o                         
  -8  -2  10       2027.85       2023.12       131.26 o                         
  -6  -2  10        174.84        163.76        16.34 o                         
  -4  -2  10       3876.62       3743.33       153.22 o                         
  -2  -2  10       2447.33       2398.86       102.94 o                         
   0  -2  10        102.50        109.68         9.01 o                         
   2  -2  10       1487.52       1512.95        55.30 o                         
   4  -2  10        515.75        504.50        27.73 o                         
 -21  -1  10       1316.14       1361.02        93.47 o                         
 -19  -1  10         86.60         88.22        17.86 o                         
 -17  -1  10        583.37        640.20        27.81 o                         
 -15  -1  10        149.31        133.41        86.48 o                         
 -13  -1  10        128.89        148.13        12.97 o                         
 -11  -1  10       5807.57       5970.15       309.60 o                         
  -9  -1  10       2676.94       2483.87        96.14 o                         
  -7  -1  10       4571.95       4402.21       178.59 o                         
  -5  -1  10       3517.89       3429.91       125.55 o                         
  -3  -1  10        439.12        429.82        21.59 o                         
  -1  -1  10       1474.22       1536.17        83.19 o                         
   1  -1  10         50.86         64.43         7.40 o                         
   3  -1  10       1541.56       1566.24        70.64 o                         
   5  -1  10       1072.78       1104.51        52.19 o                         
 -20   0  10       2500.78       2501.49       262.14 o                         
 -18   0  10       1492.47       1454.67        65.96 o                         
 -16   0  10        201.16        190.66        23.13 o                         
 -14   0  10       1638.15       1675.64        67.32 o                         
 -12   0  10        977.73        956.15        41.69 o                         
 -10   0  10        853.58        913.08        43.78 o                         
  -8   0  10       8695.08       7744.64       561.16 o                         
  -6   0  10        332.35        380.64        17.87 o                         
  -4   0  10       3281.53       3405.08       142.45 o                         
  -2   0  10        709.87        770.28        42.36 o                         
   0   0  10         13.91         28.17         7.44 o                         
   2   0  10       2550.17       2451.70        77.95 o                         
   4   0  10       1108.22       1034.78        48.85 o                         
   6   0  10        867.24       1041.12        62.96 o                         
 -21   1  10       1312.75       1589.84       145.05 o                         
 -19   1  10         92.98         86.71        15.59 o                         
 -17   1  10        685.56        712.97        37.61 o                         
 -15   1  10        323.23        304.65        28.19 o                         
 -13   1  10        143.64        155.06        11.49 o                         
 -11   1  10       5234.78       5304.60       274.24 o                         
  -9   1  10       2515.77       2348.28        92.89 o                         
  -7   1  10       4495.43       4377.72       178.23 o                         
  -5   1  10       3750.77       3542.60       135.77 o                         
  -3   1  10        419.78        411.64        24.68 o                         
  -1   1  10       1523.44       1527.40        68.84 o                         
   1   1  10         30.22         34.23         8.37 o                         
   3   1  10       1671.07       1665.37        67.62 o                         
   5   1  10       1172.85       1117.58        91.22 o                         
 -20   2  10        572.90        558.42        46.79 o                         
 -18   2  10       1610.67       1528.58        83.26 o                         
 -16   2  10          6.02          6.79         4.48 o                         
 -14   2  10       3791.28       3506.83       118.80 o                         
 -12   2  10       3878.99       4001.01       135.28 o                         
 -10   2  10       1664.18       1551.87        89.96 o                         
  -8   2  10       1704.80       1673.29        73.20 o                         
  -6   2  10        194.14        206.70        16.98 o                         
  -4   2  10       3415.16       3627.25       141.03 o                         
  -2   2  10       2546.24       2518.25        82.26 o                         
   0   2  10         80.67         91.14        10.40 o                         
   2   2  10       1481.99       1516.36        54.33 o                         
   4   2  10        477.47        515.56        36.67 o                         
 -19   3  10         68.83         71.02        24.19 o                         
 -17   3  10       2423.22       2369.63       121.36 o                         
 -15   3  10       2899.63       2667.69       104.63 o                         
 -13   3  10       2294.36       2259.21        94.80 o                         
 -11   3  10       1240.72       1218.48        51.05 o                         
  -9   3  10        241.15        230.38        15.84 o                         
  -7   3  10        697.75        708.96        31.63 o                         
  -5   3  10       1396.59       1363.96        55.60 o                         
  -3   3  10         11.69         20.93         6.76 o                         
  -1   3  10       3006.77       2908.84        99.10 o                         
   1   3  10        736.91        684.91        38.49 o                         
   3   3  10        716.12        771.57        47.15 o                         
   5   3  10        856.26        804.83        78.66 o                         
 -18   4  10       1386.60       1262.05       175.16 o                         
 -16   4  10        127.04        138.26        14.48 o                         
 -14   4  10       3527.61       3305.63       120.13 o                         
 -12   4  10         44.06         34.75        14.36 o                         
 -10   4  10       1575.06       1722.36        79.74 o                         
  -8   4  10        828.58        801.92       113.03 o                         
  -6   4  10         29.80         37.58         8.57 o                         
  -4   4  10        769.59        802.35        37.04 o                         
  -2   4  10       1258.17       1155.67        76.59 o                         
   0   4  10         48.40         36.49         9.62 o                         
   2   4  10       1459.65       1360.39        67.14 o                         
   4   4  10         54.74         73.28        13.68 o                         
 -17   5  10       1160.15       1094.67        88.43 o                         
 -15   5  10       1327.55       1282.04        54.85 o                         
 -13   5  10        209.01        206.46        26.30 o                         
 -11   5  10       1770.77       1682.39        64.63 o                         
  -9   5  10        319.93        336.96        25.77 o                         
  -7   5  10       1053.13       1057.89        52.13 o                         
  -5   5  10       1439.91       1463.19        77.09 o                         
  -3   5  10        150.08        157.99        21.10 o                         
  -1   5  10       1675.39       2068.52       182.92 o                         
   1   5  10        986.21        983.38        70.69 o                         
 -14   6  10        578.94        573.97        34.99 o                         
 -12   6  10        583.37        586.96        38.85 o                         
 -10   6  10        889.59        920.58        72.72 o                         
  -8   6  10       2577.85       2626.48       127.70 o                         
  -6   6  10        119.77        112.10        25.35 o                         
  -4   6  10        580.23        522.43        42.73 o                         
  -2   6  10        384.92        360.01        31.77 o                         
   0   6  10        206.82        220.29        32.07 o                         
  -9   7  10       1328.56       1410.66        98.16 o                         
  -7   7  10        894.53        986.93        64.73 o                         
  -5   7  10       1367.37       1532.02        81.29 o                         
 -14  -6  11        346.91        339.30        34.41 o                         
 -12  -6  11        790.95        762.85        63.23 o                         
 -10  -6  11        481.53        516.14        35.49 o                         
  -8  -6  11        827.52        799.53        63.61 o                         
  -6  -6  11        497.05        560.14        78.59 o                         
  -4  -6  11        351.61        324.79        40.45 o                         
 -17  -5  11        258.04        332.32        24.85 o                         
 -15  -5  11        863.90        882.75        74.21 o                         
 -13  -5  11         18.02         15.27         5.88 o                         
 -11  -5  11       2287.27       2091.78       145.89 o                         
  -9  -5  11       1783.85       1665.26        89.12 o                         
  -7  -5  11        604.94        525.09        32.28 o                         
  -5  -5  11       1466.91       1715.71       113.17 o                         
  -3  -5  11        533.70        573.07        45.93 o                         
  -1  -5  11        735.18        759.93        65.08 o                         
 -18  -4  11        819.12        843.85        95.29 o                         
 -16  -4  11        723.90        643.96        44.65 o                         
 -14  -4  11       1673.85       1596.39        89.26 o                         
 -12  -4  11       2214.34       2130.71        85.37 o                         
 -10  -4  11        274.03        285.25        24.53 o                         
  -8  -4  11       1255.33       1170.39        63.33 o                         
  -6  -4  11        493.64        427.21        31.27 o                         
  -4  -4  11        162.94        139.53        18.13 o                         
  -2  -4  11        658.04        714.65        60.66 o                         
   0  -4  11        282.95        270.24        23.72 o                         
   2  -4  11        162.99        186.51        20.26 o                         
 -19  -3  11        587.52        597.19       101.33 o                         
 -17  -3  11        200.20        185.01        18.32 o                         
 -15  -3  11       1749.81       1680.89        63.88 o                         
 -13  -3  11        163.31        157.57        14.44 o                         
 -11  -3  11       3688.67       3735.75       175.84 o                         
  -9  -3  11       3232.37       3226.61       127.26 o                         
  -7  -3  11         87.10         91.51        14.90 o                         
  -5  -3  11       1353.82       1277.28        94.64 o                         
  -3  -3  11        584.63        610.78        88.06 o                         
  -1  -3  11        510.58        508.26        34.10 o                         
   1  -3  11       1333.41       1231.45        65.10 o                         
   3  -3  11         87.17        107.28        14.83 o                         
 -20  -2  11          2.82         12.20         7.40 o                         
 -18  -2  11        870.18        942.89        57.58 o                         
 -16  -2  11        694.73        681.15        32.77 o                         
 -14  -2  11       1795.84       1692.76        64.79 o                         
 -12  -2  11       5386.04       5121.25       162.63 o                         
 -10  -2  11       1357.40       1318.58        92.08 o                         
  -8  -2  11       3846.61       3707.97       144.23 o                         
  -6  -2  11       1076.58        973.50       123.48 o                         
  -4  -2  11        569.68        485.27        30.90 o                         
  -2  -2  11       1845.29       1760.84        73.09 o                         
   0  -2  11        151.56        149.21        11.93 o                         
   2  -2  11       1156.97       1119.50        42.91 o                         
   4  -2  11       1167.30       1143.93        51.00 o                         
 -21  -1  11       1452.33       1697.80       118.74 o                         
 -19  -1  11        831.12        874.73        75.29 o                         
 -17  -1  11       1010.81       1011.36        55.04 o                         
 -15  -1  11       2339.77       2323.24       105.15 o                         
 -13  -1  11       1860.16       1928.51        76.79 o                         
 -11  -1  11        697.83        765.53        47.94 o                         
  -9  -1  11        983.27        895.19        41.49 o                         
  -7  -1  11        411.70        393.75        21.15 o                         
  -5  -1  11       3366.84       3262.99       117.46 o                         
  -3  -1  11       1022.11       1217.90        49.95 o                         
  -1  -1  11        695.35        682.94        26.64 o                         
   1  -1  11       1114.50       1092.52        42.35 o                         
   3  -1  11          3.82          6.02         3.81 o                         
 -20   0  11        610.43        560.81        39.19 o                         
 -18   0  11       2001.43       1902.93        98.51 o                         
 -16   0  11        136.67        135.76        16.05 o                         
 -14   0  11        303.88        275.58        17.60 o                         
 -12   0  11        213.57        221.78        12.82 o                         
 -10   0  11         75.54         82.85         9.17 o                         
  -8   0  11       1414.73       1310.19        57.02 o                         
  -6   0  11       3947.49       3609.73       129.49 o                         
  -4   0  11        146.70        171.54        15.11 o                         
  -2   0  11       2690.51       2767.01       122.49 o                         
   0   0  11        239.83        306.62        22.93 o                         
   2   0  11       1911.82       1921.85        81.80 o                         
   4   0  11       2996.40       2892.89       121.50 o                         
 -21   1  11       1343.17       1590.55       202.29 o                         
 -19   1  11        920.84        987.68        58.33 o                         
 -17   1  11        912.67        985.00        41.73 o                         
 -15   1  11       2560.11       2518.22        78.92 o                         
 -13   1  11       1790.71       1704.11        60.17 o                         
 -11   1  11       1083.63        988.30        69.18 o                         
  -9   1  11        894.57        876.80        55.29 o                         
  -7   1  11        412.15        409.48        24.42 o                         
  -5   1  11       3229.58       3135.17       126.05 o                         
  -3   1  11       1057.47       1051.69        43.15 o                         
  -1   1  11        536.14        600.74        36.94 o                         
   1   1  11        983.59       1086.81        84.11 o                         
   3   1  11          6.47          9.61         6.35 o                         
 -20   2  11          1.01          7.30         6.10 o                         
 -18   2  11        932.02        894.39        82.67 o                         
 -16   2  11        828.41        798.81        31.68 o                         
 -14   2  11       1793.35       1736.09        58.86 o                         
 -12   2  11       5260.20       5000.22       146.63 o                         
 -10   2  11       1304.39       1271.80        49.41 o                         
  -8   2  11       4023.17       4047.99       142.35 o                         
  -6   2  11        951.19       1061.62        46.82 o                         
  -4   2  11        491.07        471.48        23.33 o                         
  -2   2  11       1734.23       1827.68        63.65 o                         
   0   2  11        196.89        202.36        16.74 o                         
   2   2  11       1094.52       1099.58        51.28 o                         
   4   2  11       1093.23        953.68       123.11 o                         
 -19   3  11        712.94        679.27        46.32 o                         
 -17   3  11        129.87        131.81        14.02 o                         
 -15   3  11       1858.25       1682.60        64.42 o                         
 -13   3  11        146.33        146.82        12.77 o                         
 -11   3  11       4160.90       3983.93       127.56 o                         
  -9   3  11       3626.91       3562.80       114.61 o                         
  -7   3  11         67.71         65.99         9.59 o                         
  -5   3  11       1326.65       1336.42        86.58 o                         
  -3   3  11        509.16        519.48        27.39 o                         
  -1   3  11        578.07        543.57        29.83 o                         
   1   3  11       1187.60       1140.72        61.36 o                         
   3   3  11         70.06         71.77        12.58 o                         
 -18   4  11        890.33        895.62        47.91 o                         
 -16   4  11        681.90        632.68        36.69 o                         
 -14   4  11       1626.51       1874.91       140.51 o                         
 -12   4  11       1938.01       1862.93        72.83 o                         
 -10   4  11        301.57        280.44        17.36 o                         
  -8   4  11       1185.21       1233.31        79.90 o                         
  -6   4  11        446.24        458.24        32.56 o                         
  -4   4  11        216.21        239.21        17.84 o                         
  -2   4  11        660.12        667.00        44.76 o                         
   0   4  11        294.44        306.40        24.18 o                         
   2   4  11        100.50        114.73        21.80 o                         
 -17   5  11        322.93        380.84        30.86 o                         
 -15   5  11        696.77        707.19        35.53 o                         
 -13   5  11          5.64          3.99         5.67 o                         
 -11   5  11       1995.35       1902.18        81.53 o                         
  -9   5  11       1756.47       1750.26        75.46 o                         
  -7   5  11        551.44        531.44        41.44 o                         
  -5   5  11       1599.89       1807.19       110.12 o                         
  -3   5  11        553.33        640.82        39.11 o                         
  -1   5  11        781.65        796.00        50.30 o                         
 -14   6  11        240.41        271.82        26.88 o                         
 -12   6  11        793.14        816.24        64.43 o                         
 -10   6  11        481.62        475.77        48.44 o                         
  -8   6  11        783.74        712.03        50.86 o                         
  -6   6  11        442.21        460.07        39.18 o                         
  -4   6  11        370.42        421.29        58.18 o                         
 -10  -6  12       1084.29       1255.29        69.72 o                         
  -8  -6  12        112.39        130.87        28.71 o                         
 -15  -5  12        703.76        731.29        60.55 o                         
 -13  -5  12       1549.58       1438.86        64.88 o                         
 -11  -5  12        175.15        181.37        45.04 o                         
  -9  -5  12        796.52        704.75        64.44 o                         
  -7  -5  12        139.62        157.15        28.52 o                         
  -5  -5  12        777.09        727.42       110.86 o                         
  -3  -5  12       1379.06       1275.34       101.72 o                         
 -18  -4  12        340.90        366.27        32.69 o                         
 -16  -4  12       1489.25       1565.13       129.15 o                         
 -14  -4  12        134.53        158.36        33.11 o                         
 -12  -4  12       2138.13       2326.86       149.45 o                         
 -10  -4  12       1506.19       1526.61        65.66 o                         
  -8  -4  12         96.42         96.13        22.55 o                         
  -6  -4  12        824.01        810.99        55.96 o                         
  -4  -4  12         15.89         14.76         7.47 o                         
  -2  -4  12        625.71        585.40        38.04 o                         
 -19  -3  12        735.02        883.05        57.31 o                         
 -17  -3  12        234.46        268.87        23.18 o                         
 -15  -3  12        676.05        780.31        37.13 o                         
 -13  -3  12       2848.15       2840.98       164.49 o                         
 -11  -3  12        282.56        277.14        21.02 o                         
  -9  -3  12       3013.67       2968.93        99.16 o                         
  -7  -3  12        927.16        910.87        96.35 o                         
  -5  -3  12       1560.64       1513.13        82.70 o                         
  -3  -3  12       1092.18       1037.91        58.61 o                         
  -1  -3  12         43.91         49.66        10.33 o                         
   1  -3  12        951.49        901.08       127.89 o                         
 -20  -2  12        191.92        207.45        37.69 o                         
 -18  -2  12        306.95        355.09        21.09 o                         
 -16  -2  12        895.59        887.07        47.41 o                         
 -14  -2  12        463.45        537.15        55.68 o                         
 -12  -2  12        826.59        794.30        49.35 o                         
 -10  -2  12       1203.88       1342.09        50.47 o                         
  -8  -2  12        819.67        874.67        89.20 o                         
  -6  -2  12       1545.58       1778.73       117.16 o                         
  -4  -2  12        520.37        458.85        23.48 o                         
  -2  -2  12        498.97        470.82        21.74 o                         
   0  -2  12        709.70        698.88        28.99 o                         
   2  -2  12        132.16        139.64        10.84 o                         
 -21  -1  12        248.89        333.12        55.80 o                         
 -19  -1  12       1762.57       1753.61       121.74 o                         
 -17  -1  12         18.66         16.27         8.73 o                         
 -15  -1  12       2045.60       2204.32       119.15 o                         
 -13  -1  12        727.72        696.50        40.01 o                         
 -11  -1  12       1195.73       1218.67        49.89 o                         
  -9  -1  12       2735.37       2564.94        87.74 o                         
  -7  -1  12       1414.47       1311.24        58.99 o                         
  -5  -1  12        190.46        226.52        17.94 o                         
  -3  -1  12       1929.10       1906.07        97.85 o                         
  -1  -1  12        205.62        187.39        12.42 o                         
   1  -1  12       1369.53       1345.04        50.90 o                         
 -20   0  12        291.14        280.20        34.41 o                         
 -18   0  12        428.40        491.05        44.18 o                         
 -16   0  12       3209.58       3966.65       202.47 o                         
 -14   0  12        242.58        252.82        16.29 o                         
 -12   0  12        429.53        413.40        21.15 o                         
 -10   0  12         65.59         67.76         8.32 o                         
  -8   0  12        266.51        252.01        19.63 o                         
  -6   0  12       2376.68       2289.13        78.16 o                         
  -4   0  12       1821.37       1751.35       101.87 o                         
  -2   0  12        756.10        929.40        73.96 o                         
   0   0  12       1709.22       1776.09        81.17 o                         
   2   0  12         14.00          4.25         5.60 o                         
 -19   1  12       1802.12       1808.20        82.08 o                         
 -17   1  12         12.54         13.98         6.24 o                         
 -15   1  12       2082.48       2187.98        79.54 o                         
 -13   1  12        915.32        918.19        36.38 o                         
 -11   1  12       1150.52       1147.80        57.53 o                         
  -9   1  12       2559.85       2583.34       146.74 o                         
  -7   1  12       1402.63       1414.58        52.48 o                         
  -5   1  12        315.23        304.29        17.74 o                         
  -3   1  12       2053.88       1973.02        76.02 o                         
  -1   1  12        204.90        219.58        20.07 o                         
   1   1  12       1323.99       1377.81       111.35 o                         
 -20   2  12        152.77        228.08        32.68 o                         
 -18   2  12        329.33        322.99        31.56 o                         
 -16   2  12        846.07        809.40        43.13 o                         
 -14   2  12        474.13        470.84        25.11 o                         
 -12   2  12        761.18        717.65        33.69 o                         
 -10   2  12       1509.49       1460.48       111.98 o                         
  -8   2  12        817.28        897.90        42.11 o                         
  -6   2  12       1575.43       1603.56        72.28 o                         
  -4   2  12        407.37        415.18        32.86 o                         
  -2   2  12        528.61        519.98        27.41 o                         
   0   2  12        539.71        638.51        43.04 o                         
   2   2  12        145.85        210.01        41.18 o                         
 -19   3  12        767.96        814.02        55.93 o                         
 -17   3  12        225.18        249.80        25.02 o                         
 -15   3  12        599.90        589.29        31.22 o                         
 -13   3  12       2881.12       2632.21       109.19 o                         
 -11   3  12        258.78        279.72        17.67 o                         
  -9   3  12       3043.53       2972.97       122.11 o                         
  -7   3  12        865.91        922.00        43.11 o                         
  -5   3  12       1673.67       1699.64        82.04 o                         
  -3   3  12       1134.19       1074.97        48.73 o                         
  -1   3  12         44.65         64.07        10.10 o                         
   1   3  12        856.71        952.50        61.49 o                         
 -18   4  12        302.32        287.94        34.39 o                         
 -16   4  12       1514.86       1538.27        61.79 o                         
 -14   4  12        117.14        115.16        13.23 o                         
 -12   4  12       2254.03       2309.26        97.46 o                         
 -10   4  12       1512.13       1538.09        59.27 o                         
  -8   4  12         72.25         70.14        15.05 o                         
  -6   4  12        827.05        893.38        62.77 o                         
  -4   4  12         41.60         35.26        10.56 o                         
  -2   4  12        562.00        521.41        42.73 o                         
 -15   5  12        725.84        675.44        46.69 o                         
 -13   5  12       1470.09       1440.00        58.69 o                         
 -11   5  12        180.02        174.61        15.16 o                         
  -9   5  12        629.34        611.01        40.81 o                         
  -7   5  12        156.56        136.29        18.47 o                         
  -5   5  12        742.90        734.26        50.25 o                         
  -3   5  12       1533.31       1405.99        94.26 o                         
 -10   6  12       1037.08       1203.93        86.51 o                         
  -8   6  12        115.33        183.33        56.21 o                         
 -13  -5  13       1380.99       1756.91        95.96 o                         
 -11  -5  13       1527.85       1835.25        94.02 o                         
  -9  -5  13        282.05        254.93        53.02 o                         
  -7  -5  13       1586.45       1627.93       386.87 o                         
 -16  -4  13        592.22        650.94        55.56 o                         
 -14  -4  13        367.44        382.47        25.20 o                         
 -12  -4  13        185.05        194.76        14.52 o                         
 -10  -4  13        926.57        841.25        49.14 o                         
  -8  -4  13        337.45        280.82        37.42 o                         
  -6  -4  13       1027.29       1057.61        87.99 o                         
  -4  -4  13        740.57        772.76       147.73 o                         
 -17  -3  13        942.16        907.34        54.55 o                         
 -15  -3  13        493.70        473.78        45.68 o                         
 -13  -3  13        610.62        605.59        64.37 o                         
 -11  -3  13        540.54        524.80        65.51 o                         
  -9  -3  13        483.00        501.42        32.42 o                         
  -7  -3  13       2739.79       2667.72       162.84 o                         
  -5  -3  13          2.17         10.01         6.81 o                         
  -3  -3  13       1249.24       1098.81        63.22 o                         
 -18  -2  13         38.61         34.76        11.61 o                         
 -16  -2  13        953.90        938.58        58.10 o                         
 -14  -2  13       1286.34       1312.92       143.08 o                         
 -12  -2  13        282.09        295.51        15.45 o                         
 -10  -2  13       1941.33       1861.65        99.60 o                         
  -8  -2  13        515.45        486.87        32.11 o                         
  -6  -2  13       1113.30       1105.69        61.85 o                         
  -4  -2  13       1381.50       1445.02        74.67 o                         
  -2  -2  13         34.55         28.50         5.77 o                         
 -19  -1  13        602.76        560.50        54.37 o                         
 -17  -1  13       1118.85       1079.45        65.26 o                         
 -15  -1  13        106.82        110.97        11.84 o                         
 -13  -1  13       1221.45       1280.41        48.77 o                         
 -11  -1  13         61.70         63.86         7.18 o                         
  -9  -1  13        633.46        615.94        25.51 o                         
  -7  -1  13        925.95        916.87        55.41 o                         
  -5  -1  13         32.71         23.48         8.02 o                         
  -3  -1  13        880.48        953.34        63.30 o                         
  -1  -1  13        722.00        676.75        35.47 o                         
 -20   0  13        824.31        975.21        60.62 o                         
 -18   0  13        105.61        104.69        17.59 o                         
 -16   0  13       2645.27       2393.66        99.53 o                         
 -14   0  13       2945.38       2984.06       172.11 o                         
 -12   0  13       1676.38       1659.48        71.05 o                         
 -10   0  13       2535.55       2503.35        98.18 o                         
  -8   0  13        258.00        289.34        24.72 o                         
  -6   0  13          8.88          9.04         7.33 o                         
  -4   0  13        693.60        827.53        76.05 o                         
  -2   0  13          0.57         -0.82         5.61 o                         
   0   0  13        883.65        887.16        44.34 o                         
 -19   1  13        634.77        679.70        59.66 o                         
 -17   1  13       1028.85       1128.83        50.66 o                         
 -15   1  13        121.13        122.62        13.51 o                         
 -13   1  13       1126.49       1157.07        62.32 o                         
 -11   1  13         53.89         50.07        12.14 o                         
  -9   1  13        619.81        613.49        32.22 o                         
  -7   1  13       1114.56       1062.49        46.42 o                         
  -5   1  13         38.45         33.59         8.25 o                         
  -3   1  13        963.96        937.40        43.69 o                         
  -1   1  13        703.38        714.01        44.80 o                         
 -18   2  13         35.40         40.32         9.73 o                         
 -16   2  13        938.91        961.70        42.03 o                         
 -14   2  13       1256.86       1181.65        49.50 o                         
 -12   2  13        205.56        243.54        21.15 o                         
 -10   2  13       1934.41       1988.68        98.37 o                         
  -8   2  13        469.88        435.29        27.11 o                         
  -6   2  13       1348.99       1239.67        54.20 o                         
  -4   2  13       1345.62       1346.97        94.41 o                         
  -2   2  13         28.65         22.24         9.68 o                         
 -17   3  13        867.64        802.93        64.02 o                         
 -15   3  13        463.91        409.54        38.11 o                         
 -13   3  13        448.36        515.49        41.85 o                         
 -11   3  13        676.31        665.78        34.79 o                         
  -9   3  13        525.53        478.19        29.80 o                         
  -7   3  13       2949.38       2791.63       108.75 o                         
  -5   3  13          5.67          6.34         6.42 o                         
  -3   3  13       1291.70       1182.81        54.14 o                         
 -16   4  13        597.69        683.69        39.15 o                         
 -14   4  13        490.64        484.44        25.59 o                         
 -12   4  13        140.96        146.05        14.09 o                         
 -10   4  13        838.48        842.40        56.33 o                         
  -8   4  13        270.72        308.21        27.01 o                         
  -6   4  13       1142.14       1076.86        54.90 o                         
  -4   4  13        723.18        829.20        64.64 o                         
 -13   5  13       1665.84       1849.90       174.21 o                         
 -11   5  13       1482.51       1763.22       113.03 o                         
  -9   5  13        232.84        247.38        24.50 o                         
  -7   5  13       1345.20       1752.89       123.57 o                         
 -14  -4  14        542.79        691.18        45.49 o                         
 -12  -4  14        269.76        329.37        19.95 o                         
 -10  -4  14        578.44        617.86        60.50 o                         
  -8  -4  14        910.89        889.82        76.29 o                         
 -17  -3  14        655.58        629.15        58.83 o                         
 -15  -3  14        459.32        416.12        75.40 o                         
 -13  -3  14        628.97        576.86        40.23 o                         
 -11  -3  14       1352.34       1331.19        49.31 o                         
  -9  -3  14        366.93        351.73        26.52 o                         
  -7  -3  14        569.46        606.84        70.17 o                         
  -5  -3  14        329.34        260.25        44.89 o                         
 -18  -2  14        721.89        698.28        81.75 o                         
 -16  -2  14        160.14        155.78        16.30 o                         
 -14  -2  14       1976.94       1999.72        73.96 o                         
 -12  -2  14        418.49        442.49        22.89 o                         
 -10  -2  14       1056.20       1084.32        82.14 o                         
  -8  -2  14       1016.42       1002.74        57.66 o                         
  -6  -2  14        166.52        155.09        19.82 o                         
  -4  -2  14       1333.18       1325.35        91.46 o                         
 -19  -1  14         27.29         28.69        12.52 o                         
 -17  -1  14       1923.43       2153.62        94.05 o                         
 -15  -1  14        513.55        538.91        36.28 o                         
 -13  -1  14        353.27        326.76        21.64 o                         
 -11  -1  14        703.03        652.52        43.68 o                         
  -9  -1  14         67.46         51.50        12.19 o                         
  -7  -1  14        620.26        645.24        46.47 o                         
  -5  -1  14        770.30        836.53        48.25 o                         
  -3  -1  14         51.44         48.26        10.09 o                         
 -18   0  14        916.47        833.93        53.45 o                         
 -16   0  14        336.34        346.00        24.00 o                         
 -14   0  14        967.07        988.12        62.98 o                         
 -12   0  14        210.31        184.74        15.93 o                         
 -10   0  14       1089.58       1150.38        52.05 o                         
  -8   0  14        454.08        413.01        23.00 o                         
  -6   0  14         63.12         62.04        21.72 o                         
  -4   0  14       1249.76       1200.62        87.20 o                         
  -2   0  14        919.99        857.33        78.66 o                         
 -19   1  14         21.13         26.72        16.84 o                         
 -17   1  14       1799.54       1821.59        84.65 o                         
 -15   1  14        532.93        555.67        35.74 o                         
 -13   1  14        310.76        351.04        37.24 o                         
 -11   1  14        643.83        617.06        34.24 o                         
  -9   1  14         69.60         65.31         9.89 o                         
  -7   1  14        589.06        607.02        32.51 o                         
  -5   1  14        801.85        780.78        44.36 o                         
  -3   1  14         40.60         52.17        12.87 o                         
 -18   2  14        653.37        746.64        48.10 o                         
 -16   2  14        177.12        155.04        14.99 o                         
 -14   2  14       1931.02       1894.74        73.26 o                         
 -12   2  14        426.02        443.78        37.89 o                         
 -10   2  14       1047.65       1034.38        74.99 o                         
  -8   2  14       1070.72       1087.17       126.26 o                         
  -6   2  14        170.32        158.64        14.60 o                         
  -4   2  14       1224.39       1210.59        82.63 o                         
 -17   3  14        591.05        645.82        40.57 o                         
 -15   3  14        507.05        385.83        24.52 o                         
 -13   3  14        490.73        497.82        63.04 o                         
 -11   3  14       1402.46       1384.64        64.54 o                         
  -9   3  14        351.54        323.25        26.68 o                         
  -7   3  14        732.33        709.39        72.24 o                         
  -5   3  14        353.35        345.19        23.90 o                         
 -14   4  14        625.24        747.55        40.96 o                         
 -12   4  14        304.04        365.41        30.35 o                         
 -10   4  14        548.22        598.62        41.85 o                         
  -8   4  14        897.03        895.57        72.52 o                         
 -13  -3  15        177.25        187.22        12.06 o                         
 -11  -3  15        742.78        874.06       157.93 o                         
 -16  -2  15         36.87         32.61         9.01 o                         
 -14  -2  15        584.08        582.12        46.40 o                         
 -12  -2  15       1045.66        979.70        86.18 o                         
 -10  -2  15         58.20         60.52        12.63 o                         
  -8  -2  15        682.74        682.99        44.99 o                         
 -17  -1  15        589.46        683.87        34.07 o                         
 -15  -1  15       1586.95       1598.73        78.27 o                         
 -13  -1  15         91.06         99.22        12.31 o                         
 -11  -1  15        662.18        630.66        32.08 o                         
  -9  -1  15        743.00        741.79        45.63 o                         
  -7  -1  15         95.69        104.90        19.28 o                         
 -16   0  15        669.27        774.72        40.91 o                         
 -14   0  15        418.34        466.78        51.74 o                         
 -12   0  15        799.85        821.76        41.28 o                         
 -10   0  15          4.95         13.03         8.53 o                         
  -8   0  15        437.43        473.86        40.51 o                         
  -6   0  15        509.36        509.60        36.86 o                         
 -17   1  15        561.40        708.31       144.82 o                         
 -15   1  15       1611.84       1516.80        71.36 o                         
 -13   1  15        113.31        132.54        16.45 o                         
 -11   1  15        646.30        673.25        35.40 o                         
  -9   1  15        678.78        661.53        40.21 o                         
  -7   1  15        106.70        110.29        21.65 o                         
 -16   2  15         23.42         29.91         8.15 o                         
 -14   2  15        457.91        456.00        31.73 o                         
 -12   2  15        940.10        890.63        72.33 o                         
 -10   2  15         63.52         65.83        16.75 o                         
  -8   2  15        778.41        781.20        40.17 o                         
 -13   3  15        203.32        205.08        23.83 o                         
 -11   3  15        738.81        890.05        47.30 o                         
                                                                                
